# Supplementary material for: Queuosine is incorporated into precursor tRNA before splicing
Source: Nat Commun. 2025 Jul 31;16:7044. doi: 10.1038/s41467-025-62220-z (PMC12313893; doi:10.1038/s41467-025-62220-z)
Supplement: Supplementary file 3 — Supplementary Data 1 [file 41467_2025_62220_MOESM3_ESM.xlsx]

## Sheet: Tabelle1
tRNA	tRNA sequence	Probe
m_tRNATyr	CCTTCGATAGCTCAGTTGGTAGAGCGGAGGACTGTAGATCCTTAGGtCGCTGGTTCGAATCCGGCTCGAAGGA	TACCAACTGAGCTATCGAAGG
m_tRNATyr 1-2	CCTTCGATAGCTCAGTTGGTAGAGCGGAGGACTGTAGactactaatgtggtgATCCTTAGGtCGCTGGTTCGAATCCGGCTCGAAGGA	caccacattagtagt
m_tRNATyr 1-3	CCTTCGATAGCTCAGTTGGTAGAGCGGAGGACTGTAGtataggtgttgatATCCTTAGGtCGCTGGTTCGAATCCGGCTCGAAGGA	atcaacacctata
m_tRNATyr 1-4	CCTTCGATAGCTCAGTTGGTAGAGCGGAGGACTGTAGgtcattgttctagaaATCCTTAGGtCGCTGGTTCGAATCCGGCTCGAAGGA	ttctagaacaatgac
m_tRNATyr 3-1	CCTTCGATAGCTCAGCTGGTAGAGCGGAGGACTGTAGgcttgtggctgtggacATCCTTAGGtCGCTGGTTCGATTCCGGCTCGAAGGA	gtccacagccacaagc
m_tRNATyr 1-5	CCTTCGATAGCTCAGTTGGTAGAGCGGAGGACTGTAGgagtattcgacctggaaATCCTTAGGtCGCTGGTTCGAATCCGGCTCGAAGGA	ttccaggtcgaatactc
m_tRNATyr 2-1	CCTTCGATAGCTCAGTTGGTAGAGCGGAGGACTGTAGtcagtacaatatggtaATCCTTAGGtCGCTGGTTCGATTCCGGCTCGAAGGA	taccatattgtactga
m_tRNATyr 3-2	CCTTCGATAGCTCAGCTGGTAGAGCGGAGGACTGTAGttacattcgttgcagccATCCTTAGGtCGCTGGTTCGATTCCGGCTCGAAGGA	ggctgcaacgaatgtaa
m_tRNATyr 4-1	CCTTCGATAGCTCAGCTGGTAGAGCGGAGGACTGTAGctaactccccgttagaagacATCCTTAGGtCGCTGGTTCGACTCCGGCTCGAAGGA	gtcttctaacggggagttag
m_tRNATyr 1-1	CCTTCGATAGCTCAGTTGGTAGAGCGGAGGACTGTAGagttactagaatagtgATCCTTAGGtCGCTGGTTCGAATCCGGCTCGAAGGA	cactattctagtaact
m_tRNATyr 5-1	CTTTCGATAGTTCAGTTGGTAGAGCGGAGGACTGTAGagtattaacgttggtgATCCTTAGGtCGCTGGTTCGAGTCCGGCTCGAAGGA	caccaacgttaatact
h_tRNATyr	CTTTCGATAGCTCAGTTGGTAGAGCGGAGGACTGTAGATCCTTAGGtCGCTGGTTCGAATCCGGCTCGAAGGA	TACCAACTGAGCTATCGAAGG
h_tRNATyr 1-1	CCTTCGATAGCTCAGTTGGTAGAGCGGAGGACTGTAGttggctgtgtccttagacATCCTTAGGtCGCTGGTTCGAATCCGGCTCGAAGGA	gtctaaggacacagccaa
h_tRNATyr 2-1	CCTTCGATAGCTCAGTTGGTAGAGCGGAGGACTGTAGtggatagggcgtggcaATCCTTAGGtCGCTGGTTCGATTCCGGCTCGAAGGA	tgccacgccctatcca
h_tRNATyr 3-1	CCTTCGATAGCTCAGTTGGTAGAGCGGAGGACTGTAGgctcattaagcaaggtATCCTTAGGtCGCTGGTTCGAATCCGGCTCGGAGGA	accttgcttaatgagc
h_tRNATyr 5-2	CCTTCGATAGCTCAGCTGGTAGAGCGGAGGACTGTAGgcgcgcgcccgtggccATCCTTAGGtCGCTGGTTCGATTCCGGCTCGAAGGA	ggccacgggcgcgcgc
h_tRNATyr 5-5	CCTTCGATAGCTCAGCTGGTAGAGCGGAGGACTGTAGtacttaatgtgtggtcATCCTTAGGtCGCTGGTTCGATTCCGGCTCGAAGGA	gaccacacattaagta
h_tRNATyr 4-1	CCTTCGATAGCTCAGCTGGTAGAGCGGAGGACTGTAGattgtatagacatttgcggacATCCTTAGGtCGCTGGTTCGATTCCAGCTCGAAGGA	gtccgcaaatgtctatacaat
h_tRNATyr 5-1	CCTTCGATAGCTCAGCTGGTAGAGCGGAGGACTGTAGctacttcctcagcaggagacATCCTTAGGtCGCTGGTTCGATTCCGGCTCGAAGGA	gtctcctgctgaggaagtag
h_tRNATyr 5-3	CCTTCGATAGCTCAGCTGGTAGAGCGGAGGACTGTAGcctgtagaaacatttgtggacATCCTTAGGtCGCTGGTTCGATTCCGGCTCGAAGGA	gtccacaaatgtttctacagg
h_tRNATyr 5-4	CCTTCGATAGCTCAGCTGGTAGAGCGGAGGACTGTAGattgtacagacatttgcggacATCCTTAGGtCGCTGGTTCGATTCCGGCTCGAAGGA	gtccgcaaatgtctgtacaat
h_tRNATyr 6-1	CCTTCGATAGCTCAGCTGGTAGAGCGGAGGACTGTAGgggtttgaatgtggtcATCCTTAGGtCGCTGGTTCGAATCCGGCTCGGAGGA	gaccacattcaaaccc
h_tRNATyr 7-1	CCTTCGATAGCTCAGCTGGTAGAGCGGAGGACTGTAGactgcggaaacgtttgtggacATCCTTAGGtCGCTGGTTCAATTCCGGCTCGAAGGA	gtccacaaacgtttccgcagt
h_tRNATyr 8-1	CTTTCGATAGCTCAGTTGGTAGAGCGGAGGACTGTAGgttcattaaactaaggcATCCTTAGGtCGCTGGTTCGAATCCGGCTCGAAGGA	gccttagtttaatgaac
h_tRNATyr 9-1	TCTTCAATAGCTCAGCTGGTAGAGCGGAGGACTGTAGgtgcacgcccgtggccATTCTTAGGTGCTGGTTTGATTCCGACTTGGAGAG	ggccacgggcgtgcac
c_tRNATyr	CCGTCGATAGCTCAGTTGGTAGAGCGGAGGACTGTAGATCCTTAGGtCGCTGGTTCGAATCCGGCTCGACGGA	CTACCAACTGAGCTATCGACGG
c_tRNATyr 2-10	CCGTCGATAGCTCAGTTGGTAGAGCGGAGGACTGTAGagtcagcaggtATCCTTAGGtCACTGGTTCGAATCCGGTTCGACGGA	acctgctgact
c_tRNATyr 2-11	CCGTCGATAGCTCAGTTGGTAGAGCGGAGGACTGTAGagtcagcaggtATCCTTAGGtCACTGGTTCGAATCCGGTTCGACGGA
c_tRNATyr 2-12	CCGTCGATAGCTCAGTTGGTAGAGCGGAGGACTGTAGagtcagcaggtATCCTTAGGtCACTGGTTCGAATCCGGTTCGACGGA
c_tRNATyr 2-6	CCGTCGATAGCTCAGTTGGTAGAGCGGAGGACTGTAGagtcagcaggtATCCTTAGGtCACTGGTTCGAATCCGGTTCGACGGA
c_tRNATyr 2-7	CCGTCGATAGCTCAGTTGGTAGAGCGGAGGACTGTAGagtcagcaggtATCCTTAGGtCACTGGTTCGAATCCGGTTCGACGGA
c_tRNATyr 5-1	CCGTCGATAGCTCAGTTGGTAGAGCGGAGGACTGTAGagtcagcaggtATCCTTAGGtCACTGGTTCGAATCCGGTTCGACGGA
c_tRNATyr 2-9	CCGTCGATAGCTCAGTTGGTAGAGCGGAGGACTGTAGagtcagcaggtATCCTTAGGtCACTGGTTCGAATCCGGTTGGACGGA
c_tRNATyr 2-2	CCGTCGATAGCTCAGTTGGTAGAGCGGAGGACTGTAGagttagcaggtATCCTTAGGtCACTGGTTCGAATCCGGTTCGACGGA	acctgctaact
c_tRNATyr 2-3	CCGTCGATAGCTCAGTTGGTAGAGCGGAGGACTGTAGagttagcaggtATCCTTAGGtCACTGGTTCGAATCCGGTTCGACGGA
c_tRNATyr 1-1	CCGTCGATAGCTCAGTTGGTAGAGCGGAGGACTGTAGagtcagtgggtATCCTTAGGtCGCTGGTTCGAATCCGGCTCGACGGA	acccactgact
c_tRNATyr 1-2	CCGTCGATAGCTCAGTTGGTAGAGCGGAGGACTGTAGagtcagtgggtATCCTTAGGtCGCTGGTTCGAATCCGGCTCGACGGA
c_tRNATyr 6-1	CCGTCGATAGCTCAGTagtTGGTAGAGCGGAGGACTGTAGagtcagtgggtATCCTTAGAtCGCTGGTTCGAATCCGGCTCGACGGA
c_tRNATyr 4-1	CAGTCGATAGCTCAGTTGGTAGAGCGGAGGACTGTAGagtcagtggttATCCTTAGGtCGCTGGTTCGAATCCGGCTCGACGGA	aaccactgact
c_tRNATyr 2-8	CCGTCGATAGCTCAGTTGGTAGAGCGGAGGACTGTAGagtcagcgggtATCCTTAGGtCACTGGTTCGAATCCGGTTCGACGGA	acccgctgact
c_tRNATyr 2-1	CCGTCGATAGCTCAGTTGGTAGAGCGGAGGACTGTAGagttcgcagatATCCTTAGGtCACTGGTTCGAATCCGGTTCGACGGA	atctgcgaact
c_tRNATyr 2-5	CCGTCGATAGCTCAGTTGGTAGAGCGGAGGACTGTAGagttggcagatATCCTTAGGtCACTGGTTCGAATCCGGTTCGACGGA	atctgccaact
c_tRNATyr 3-1	CCGTCGATAGCTCAGTTGGTAGAGCGCAGGACTGTAGagttagcagatATCCTTAGGtCACTGGTTCGAATCCGGTTCGACGGA	atctgctaact
c_tRNATyr 2-4	CCGTCGATAGCTCAGTTGGTAGAGCGGAGGACTGTAGagtttgcagatATCCTTAGGtCACTGGTTCGAATCCGGTTCGACGGA	atctgcaaact
d_tRNATyr	CCTTCGATAGCTCAGTTGGTAGAGCGGTGGACTGTAGATCCATAGGtCGCTGGTTCAAATCCGGCTCGAAGGA	TACCAACTGAGCTATCGAAGG
d_tRNATyr 1-4	CCTTCGATAGCTCAGTTGGTAGAGCGGTGGACTGTAGttggcaaacaagcaatagaaATCCATAGGtCGCTGGTTCAAATCCGGCTCGAAGGA	ttctattgcttgtttgccaa
d_tRNATyr 1-5	CCTTCGATAGCTCAGTTGGTAGAGCGGTGGACTGTAGttggaaaacaagcaatagaaATCCATAGGtCGCTGGTTCAAATCCGGCTCGAAGGA	ttctattgcttgttttccaa
d_tRNATyr 1-6	CCTTCGATAGCTCAGTTGGTAGAGCGGTGGACTGTAGttggaaaacatgcaatagaaATCCATAGGtCGCTGGTTCAAATCCGGCTCGAAGGA	ttctattgcatgttttccaa
d_tRNATyr 1-1	CCTTCGATAGCTCAGTTGGTAGAGCGGTGGACTGTAGatggtaaatcgcaatggcagagATCCATAGGtCGCTGGTTCAAATCCGGCTCGAAGGA	ctctgccattgcgatttaccat
d_tRNATyr 1-3	CCTTCGATAGCTCAGTTGGTAGAGCGGTGGACTGTAGattgggattacgaatgtagacATCCATAGGtCGCTGGTTCAAATCCGGCTCGAAGGA	gtctacattcgtaatcccaat
d_tRNATyr 1-7	CCTTCGATAGCTCAGTTGGTAGAGCGGTGGACTGTAGttggaaaattatgcaatagaaATCCATAGGtCGCTGGTTCAAATCCGGCTCGAAGGA	ttctattgcataattttccaa
d_tRNATyr 1-8	CCTTCGATAGCTCAGTTGGTAGAGCGGTGGACTGTAGttggaaaaacatgcaatagaaATCCATAGGtCGCTGGTTCAAATCCGGCTCGAAGGA	ttctattgcatgtttttccaa
d_tRNATyr 1-2	CCTTCGATAGCTCAGTTGGTAGAGCGGTGGACTGTAGaagttttcagatctgatcacactttccaggtgatcgaatccagcaggcATCCATAGGtCGCTGGTTCAAATCCGGCTCGAAGGA	tgtgatcagatctgaaaactt
d_tRNATyr 2-1	CCTTCGATAGCTCAGTTGGTAGAGCGGTGGACTGTAGacggtttcatattgaatgcagaatacagagcagagATCCATAGGtCGCTGGTTCAAGTCCGGCTCGAAGGA	ctgcattcaatatgaaaccgt
d_tRNATyr 1-9	CCTTCGATAGCTCAGTTGGTAGAGCGGTGGACTGTAGagtttccgaggcttggtgatgcgagcagaggcaggactctgggccaaacaataccatggccccagatagcgcttgctcttgtttcatcagttagtgaatcgcgatatgttgaaATCCATAGGtCGCTGGTTCAAATCCGGCTCGAAGGA	catcaccaagcctcggaaact
IVT	Full sequence
m_pre_tRNATyr 1-4	tccttcgagccggattcgaaccagcgacctaaggatttctagaacaatgacctacagtcctccgctctaccaactgagctatcgaaggcctatagtgagtcgtattaagcttcgcgcg
forward primer mature and pre tRNA Tyr 1-4	tccttcgagccggattcga
m_pre_tRNATyr 2-1	tccttcgagccggaatcgaaccagcgacctaaggattaccatattgtactgactacagtcctccgctctaccaactgagctatcgaaggcctatagtgagtcgtattaagcttcgcgcg
forward primer pre tRNA Tyr 2-1	tccttcgagccggaatcgaa
m_tRNATyr	tccttcgagccggattcgaaccagcgacctaaggatctacagtcctccgctctaccaactgagctatcgaaggcctatagtgagtcgtattaagcttcgcgcg
m_pre_tRNALeu-CAA-2-1	tgtcagaagtgggattcgaacccacgcctccatacggagaccagaatccccagacagggaagctaagcttgagtctggcgccttagaccactcggccatcctgaccctatagtgagtcgtattaagcttcgcgcg
forward primer for both tRNA Leu	tgtcagaagtgggattcgaaccca
m_tRNALeu	tgtcagaagtgggattcgaacccacgcctccatacggagaccagaatcttgagtctggcgccttagaccactcggccatcctgaccctatagtgagtcgtattaagcttcgcgcg
m_pre-tRNATyr 1-4 IM	TCCTTCGAGCCGGATTCGAACCAGCGaCCTAAGGATttctagaataatgacCTACAGTCCTCCGCTCTACCAACTGAGCTATCGAAGGCCTATAGTGAGTCGTATTAAGCTTCGCGCG
m_pre-tRNATyr 1-4 AM	TCCTTCGAGCCGGATTCGAACCAGCGaCCTAAGGATttctagaacaatgacCTATAGTCCTCCGCTCTACCAACTGAGCTATCGAAGGCCTATAGTGAGTCGTATTAAGCTTCGCGCG
m_pre-tRNALeu-CAA-2-1 Tyr 1-4 I	TGTCAGAAGTGGGATTCGAACCCACGCCTCCATACGGAGACCAGAAttctagaacaatgacCTTGAGTCTGGCGCCTTagACCACTCGGCCATCCTGACCCTATAGTGAGTCGTATTAAGCTTCGCGCG
m_pre-tRNATyr 1-4 Leu-CAA-2-1 I	TCCTTCGAGCCGGATTCGAACCAGCGaCCTAAGGATtccccagacagggaagctaagCTACAGTCCTCCGCTCTACCAACTGAGCTATCGAAGGCCTATAGTGAGTCGTATTAAGCTTCGCGCG
reverse primer for all	CGCGCGAAGCTTAATACGACTCACTATA
