# Supplementary material for: Queuosine is incorporated into precursor tRNA before splicing
Source: Nat Commun. 2025 Jul 31;16:7044. doi: 10.1038/s41467-025-62220-z (PMC12313893; doi:10.1038/s41467-025-62220-z)
Supplement: Supplementary file 6 — Source Data [file 41467_2025_62220_MOESM6_ESM.xlsx]

## Sheet: Fig. 1
																	mESC			brain
																	Precursor	Relative expression		Precursor	Relative expression
																	m_tRNATyr 1-2	0.255586		m_tRNATyr 1-2	0.224152
																	m_tRNATyr 1-3	0.0430678		m_tRNATyr 1-3	0.0749885
																	m_tRNATyr 1-4	0.124977		m_tRNATyr 1-4	0.102384
																	m_tRNATyr 3-1	0.262781		m_tRNATyr 3-1	0.277656
																	m_tRNATyr 1-5	0.130936		m_tRNATyr 1-5	0.0927362
																	m_tRNATyr 2-1	0.0142638		m_tRNATyr 2-1	0.0228808
																	m_tRNATyr 3-2	0.00713774		m_tRNATyr 3-2	0.0214485
																	m_tRNATyr 4-1	0.0898226		m_tRNATyr 4-1	0.108101
																	m_tRNATyr 1-1	0.0485187		m_tRNATyr 1-1	0.0412965
																	m_tRNATyr 5-1	0.02291		m_tRNATyr 5-1	0.0343553

## Sheet: Fig. 2
	m_pre-tRNATyr 1-4		m_pre-tRNATyr 2-1		m_tRNATyr 1-4		m_pre-tRNALeu 2-1		m_tRNALeu 2-1			m_pre-tRNATyr 1-4		m_pre-tRNATyr 1-4 IM		m_pre-tRNATyr 1-4 AM		m_pre-tRNALeu 2-1		m_pre-tRNALeu 2-1 Tyr 1-4-I		m_pre-tRNATyr 1-4 Leu 2-1-I			wt		Q1		Q1 + mTGT		Q2		Q2 + mTGT
	retention time [min]	counts	retention time [min]	counts	retention time [min]	counts	retention time [min]	counts	retention time [min]	counts		retention time [min]	counts	retention time [min]	counts	retention time [min]	counts	retention time [min]	counts	retention time [min]	counts	retention time [min]	counts		retention time [min]	counts	retention time [min]	counts	retention time [min]	counts	retention time [min]	counts	retention time [min]	counts
	0	76	0	73.58	0	74.1	0	73.48	0	73.88		0	76	0	75.3	0	75.28	0	75.86	0	75.6	0	77.92		0	74.2	0	74.58	0	76.38	0	74.96	0	74.46
	0.007	76.04	0.007	75.62	0.007	74.06	0.007	73.48	0.007	78.28		0.007	76.04	0.007	74.68	0.007	78.94	0.007	76.26	0.007	77.9	0.007	75.58		0.007	74.06	0.007	74.6	0.007	74.08	0.007	74.98	0.007	74.48
	0.014	74.72	0.014	73.64	0.014	75.04	0.014	74.14	0.014	73.94		0.014	83.8	0.014	76.08	0.014	75.36	0.014	80.74	0.014	75.8	0.014	77.34		0.014	74.12	0.014	74.6	0.014	74.1	0.014	74.88	0.014	74.5
	0.02	74.64	0.02	73.6	0.02	73.98	0.02	75	0.02	73.9		0.02	76	0.02	75.82	0.02	75.36	0.02	78.64	0.02	75.92	0.02	76.8		0.02	74.08	0.02	74.56	0.02	74.1	0.02	74.94	0.02	74.46
	0.027	75.18	0.027	74.6	0.027	74.52	0.027	74.3	0.027	74.94		0.027	79.14	0.027	75.72	0.027	75.92	0.027	77.42	0.027	76.58	0.027	77.24		0.027	74.2	0.027	74.82	0.027	74.36	0.027	75.26	0.027	74.82
	0.034	75.04	0.034	74.36	0.034	74.44	0.034	74.18	0.034	74.42		0.034	78.86	0.034	75.44	0.034	76.06	0.034	77.7	0.034	76.44	0.034	77.04		0.034	74.12	0.034	74.78	0.034	74.32	0.034	75.3	0.034	74.86
	0.041	74.96	0.041	73.98	0.041	74.42	0.041	73.88	0.041	74.38		0.041	78.32	0.041	75.96	0.041	76.26	0.041	77.78	0.041	76.76	0.041	76.88		0.041	74.12	0.041	74.68	0.041	74.28	0.041	75.32	0.041	75.02
	0.048	75.06	0.048	73.86	0.048	74.4	0.048	73.84	0.048	74.32		0.048	78.06	0.048	76.1	0.048	76.36	0.048	77.58	0.048	76.84	0.048	76.7		0.048	74.1	0.048	74.78	0.048	74.24	0.048	75.34	0.048	75.04
	0.054	74.94	0.054	73.86	0.054	74.36	0.054	73.84	0.054	74.44		0.054	77.98	0.054	76.14	0.054	76.48	0.054	77.5	0.054	77.02	0.054	77		0.054	74.12	0.054	74.84	0.054	74.04	0.054	75.32	0.054	75.06
	0.061	74.84	0.061	73.72	0.061	74.32	0.061	73.8	0.061	74.12		0.061	78.02	0.061	76.16	0.061	76.24	0.061	77.34	0.061	77.04	0.061	77.02		0.061	74.14	0.061	74.88	0.061	74.04	0.061	75.44	0.061	75.06
	0.068	74.86	0.068	73.74	0.068	74.46	0.068	73.74	0.068	74.26		0.068	77.52	0.068	76.12	0.068	76.28	0.068	77.02	0.068	77.08	0.068	76.88		0.068	74.14	0.068	74.92	0.068	74.02	0.068	75.5	0.068	75.04
	0.075	74.86	0.075	73.74	0.075	74.44	0.075	73.6	0.075	74.3		0.075	77.7	0.075	75.96	0.075	76.54	0.075	76.7	0.075	77.38	0.075	76.76		0.075	74.16	0.075	74.92	0.075	74	0.075	75.48	0.075	74.98
	0.082	74.86	0.082	74.02	0.082	74.44	0.082	73.7	0.082	74.34		0.082	77.36	0.082	75.94	0.082	76.54	0.082	76.38	0.082	77.32	0.082	76.6		0.082	74.34	0.082	74.9	0.082	74	0.082	75.24	0.082	74.76
	0.088	74.84	0.088	74.06	0.088	74.26	0.088	73.76	0.088	74.36		0.088	77.2	0.088	75.82	0.088	76.78	0.088	76.38	0.088	77.44	0.088	76.72		0.088	74.38	0.088	75.08	0.088	73.98	0.088	75.26	0.088	74.64
	0.095	74.82	0.095	74.1	0.095	74.26	0.095	73.78	0.095	74.42		0.095	77.14	0.095	75.86	0.095	76.74	0.095	76.46	0.095	77.36	0.095	76.8		0.095	74.44	0.095	75.08	0.095	73.98	0.095	75.26	0.095	74.6
	0.102	74.8	0.102	74.12	0.102	74.26	0.102	73.98	0.102	74.44		0.102	77.08	0.102	75.46	0.102	76.6	0.102	76.62	0.102	77.08	0.102	76.84		0.102	74.46	0.102	75.2	0.102	73.98	0.102	75.24	0.102	74.44
	0.109	74.68	0.109	74.08	0.109	74.28	0.109	73.92	0.109	74.48		0.109	76.8	0.109	75.48	0.109	76.56	0.109	76.64	0.109	77.18	0.109	76.8		0.109	74.46	0.109	75	0.109	74	0.109	75.2	0.109	74.44
	0.115	74.68	0.115	74.06	0.115	74.26	0.115	73.94	0.115	74.3		0.115	76.92	0.115	75.8	0.115	76.94	0.115	76.5	0.115	77.28	0.115	76.44		0.115	74.48	0.115	75.04	0.115	74	0.115	75.48	0.115	74.44
	0.122	74.66	0.122	74.04	0.122	74.32	0.122	74.24	0.122	74.32		0.122	76.68	0.122	76.06	0.122	76.96	0.122	76.52	0.122	77.1	0.122	76.48		0.122	74.44	0.122	75.04	0.122	74	0.122	75.36	0.122	74.44
	0.129	74.66	0.129	74.08	0.129	74.1	0.129	74.28	0.129	74.46		0.129	76.48	0.129	76.46	0.129	77.34	0.129	76.24	0.129	77.06	0.129	76.6		0.129	74.42	0.129	75.18	0.129	74	0.129	75.34	0.129	74.56
	0.136	74.66	0.136	74.1	0.136	74.12	0.136	74.32	0.136	74.52		0.136	76.3	0.136	76.66	0.136	77.5	0.136	76.4	0.136	76.68	0.136	76.92		0.136	74.58	0.136	75.26	0.136	74.12	0.136	75.36	0.136	74.58
	0.143	74.66	0.143	73.9	0.143	74.14	0.143	74.2	0.143	74.54		0.143	76.26	0.143	76.88	0.143	77.82	0.143	76.32	0.143	77.06	0.143	76.92		0.143	74.44	0.143	75.24	0.143	74.14	0.143	75.36	0.143	74.6
	0.149	74.66	0.149	73.96	0.149	74.14	0.149	74.14	0.149	74.52		0.149	76.24	0.149	76.78	0.149	77.94	0.149	76.34	0.149	76.9	0.149	76.82		0.149	74.74	0.149	75.04	0.149	74.26	0.149	75.34	0.149	74.64
	0.156	74.66	0.156	73.96	0.156	74.16	0.156	74.1	0.156	74.42		0.156	76.4	0.156	76.94	0.156	78.1	0.156	76.2	0.156	76.86	0.156	76.76		0.156	74.82	0.156	75.04	0.156	74.28	0.156	75.3	0.156	75.2
	0.163	74.68	0.163	73.98	0.163	74.14	0.163	73.88	0.163	74.38		0.163	76.4	0.163	76.94	0.163	78.16	0.163	76.08	0.163	76.74	0.163	76.78		0.163	74.86	0.163	75.14	0.163	74.28	0.163	75.42	0.163	75.3
	0.17	74.7	0.17	73.98	0.17	74.1	0.17	73.84	0.17	74.42		0.17	76.44	0.17	76.9	0.17	78.1	0.17	76.2	0.17	76.72	0.17	76.76		0.17	74.9	0.17	75.18	0.17	74.24	0.17	75.36	0.17	75.38
	0.177	74.7	0.177	73.96	0.177	74.24	0.177	73.78	0.177	74.36		0.177	76.66	0.177	76.62	0.177	77.98	0.177	76.26	0.177	76.68	0.177	76.66		0.177	74.88	0.177	75.38	0.177	74.24	0.177	75.18	0.177	75.42
	0.183	74.8	0.183	74.08	0.183	74.16	0.183	73.46	0.183	74.42		0.183	77.14	0.183	76.62	0.183	77.9	0.183	76.2	0.183	76.94	0.183	76.66		0.183	74.84	0.183	75.68	0.183	74.2	0.183	75.22	0.183	75.42
	0.19	75.06	0.19	74	0.19	74.16	0.19	73.58	0.19	74.32		0.19	77.38	0.19	76.78	0.19	77.6	0.19	76.18	0.19	76.98	0.19	76.7		0.19	74.78	0.19	75.62	0.19	74.14	0.19	75.24	0.19	75.28
	0.197	75.12	0.197	73.96	0.197	74.16	0.197	73.58	0.197	74.5		0.197	77.84	0.197	76.8	0.197	77.18	0.197	76	0.197	77.32	0.197	77.04		0.197	74.54	0.197	75.76	0.197	74.02	0.197	75.26	0.197	75.22
	0.204	75.16	0.204	73.96	0.204	74.14	0.204	73.6	0.204	74.54		0.204	78.14	0.204	76.78	0.204	77.24	0.204	75.88	0.204	77.22	0.204	77.28		0.204	74.48	0.204	75.8	0.204	74	0.204	75.26	0.204	75.18
	0.21	75.18	0.21	73.92	0.21	74.12	0.21	73.6	0.21	74.54		0.21	78.18	0.21	76.94	0.21	77.12	0.21	75.94	0.21	77.26	0.21	77.42		0.21	74.2	0.21	75.8	0.21	73.92	0.21	75.22	0.21	75.08
	0.217	75.26	0.217	73.92	0.217	74.06	0.217	73.6	0.217	74.54		0.217	78.3	0.217	76.62	0.217	77.12	0.217	75.9	0.217	77.64	0.217	77.64		0.217	74.2	0.217	75.74	0.217	74.18	0.217	75.38	0.217	74.54
	0.224	75.28	0.224	73.9	0.224	74.3	0.224	73.58	0.224	74.48		0.224	78.4	0.224	76.6	0.224	77.06	0.224	75.86	0.224	77.52	0.224	77.68		0.224	74.2	0.224	75.68	0.224	74.58	0.224	75.22	0.224	74.56
	0.231	75.24	0.231	73.88	0.231	74.3	0.231	73.56	0.231	74.3		0.231	78.34	0.231	76.76	0.231	77.1	0.231	76.06	0.231	77.46	0.231	77.56		0.231	74.2	0.231	75.64	0.231	74.72	0.231	75.24	0.231	74.72
	0.238	75.2	0.238	73.84	0.238	74.18	0.238	73.54	0.238	74.22		0.238	77.94	0.238	76.76	0.238	77.32	0.238	76.02	0.238	77.54	0.238	77.92		0.238	74.2	0.238	75.4	0.238	74.82	0.238	75.2	0.238	74.9
	0.244	75.06	0.244	73.64	0.244	74.2	0.244	73.72	0.244	74.06		0.244	77.76	0.244	76.62	0.244	77.62	0.244	75.96	0.244	77.24	0.244	77.84		0.244	74.18	0.244	75.16	0.244	74.88	0.244	75.22	0.244	74.94
	0.251	74.82	0.251	73.64	0.251	74.34	0.251	73.66	0.251	74.12		0.251	77.6	0.251	76.12	0.251	77.6	0.251	76.22	0.251	77.28	0.251	77.88		0.251	74.48	0.251	75.14	0.251	74.88	0.251	75.22	0.251	74.94
	0.258	74.8	0.258	73.64	0.258	74.36	0.258	73.92	0.258	74		0.258	77.24	0.258	76.3	0.258	77.9	0.258	76.22	0.258	76.86	0.258	77.74		0.258	74.54	0.258	74.96	0.258	75.02	0.258	75.22	0.258	74.96
	0.265	74.8	0.265	73.64	0.265	74.36	0.265	73.98	0.265	74.02		0.265	77.18	0.265	76.38	0.265	77.66	0.265	76.92	0.265	76.58	0.265	77.66		0.265	74.58	0.265	74.94	0.265	74.98	0.265	75.18	0.265	74.9
	0.272	74.78	0.272	73.62	0.272	74.32	0.272	74.04	0.272	74.02		0.272	77.38	0.272	76.34	0.272	77.8	0.272	77.14	0.272	76.6	0.272	77.88		0.272	74.6	0.272	74.9	0.272	74.82	0.272	75.14	0.272	74.88
	0.278	74.72	0.278	73.6	0.278	74.28	0.278	74.34	0.278	74.12		0.278	77.28	0.278	76.52	0.278	78	0.278	77.14	0.278	76.24	0.278	77.76		0.278	74.74	0.278	74.86	0.278	74.58	0.278	74.94	0.278	75.2
	0.285	74.7	0.285	73.58	0.285	74.02	0.285	74.38	0.285	74.12		0.285	77.34	0.285	76.72	0.285	78.2	0.285	77.2	0.285	76.28	0.285	77.58		0.285	74.76	0.285	74.64	0.285	74.24	0.285	74.94	0.285	75.22
	0.292	74.7	0.292	73.58	0.292	74	0.292	74.42	0.292	74.14		0.292	77.28	0.292	76.56	0.292	78.54	0.292	76.9	0.292	76.22	0.292	77.52		0.292	74.76	0.292	74.64	0.292	74.24	0.292	74.94	0.292	75.18
	0.299	74.72	0.299	73.58	0.299	73.98	0.299	74.5	0.299	74.1		0.299	77.22	0.299	76.38	0.299	78.02	0.299	77.04	0.299	75.92	0.299	77.1		0.299	74.72	0.299	74.64	0.299	74.18	0.299	74.86	0.299	75.24
	0.306	74.72	0.306	73.58	0.306	74.2	0.306	74.58	0.306	74.08		0.306	77.4	0.306	76.42	0.306	77.84	0.306	76.94	0.306	76.24	0.306	77.26		0.306	74.66	0.306	74.72	0.306	74.2	0.306	74.86	0.306	75.32
	0.312	74.74	0.312	73.58	0.312	74.12	0.312	74.6	0.312	74.02		0.312	77.5	0.312	77.02	0.312	77.96	0.312	76.86	0.312	76.32	0.312	77.14		0.312	74.32	0.312	74.8	0.312	74.16	0.312	74.86	0.312	75.32
	0.319	74.74	0.319	73.56	0.319	74.16	0.319	74.42	0.319	74.04		0.319	77.8	0.319	77.18	0.319	77.6	0.319	76.76	0.319	76.66	0.319	76.88		0.319	74.36	0.319	74.94	0.319	73.94	0.319	74.86	0.319	75.32
	0.326	74.74	0.326	73.56	0.326	74.16	0.326	74.42	0.326	74.02		0.326	77.72	0.326	77.06	0.326	77.6	0.326	76.58	0.326	76.9	0.326	77.06		0.326	74.32	0.326	75	0.326	73.94	0.326	74.98	0.326	75.34
	0.333	74.76	0.333	73.56	0.333	74.16	0.333	74.36	0.333	74.18		0.333	77.56	0.333	77.04	0.333	77.32	0.333	76.76	0.333	76.9	0.333	76.94		0.333	74.3	0.333	75.02	0.333	74.04	0.333	74.98	0.333	75.26
	0.339	74.76	0.339	73.56	0.339	74.16	0.339	74.08	0.339	74.12		0.339	77.52	0.339	76.94	0.339	77.3	0.339	77.3	0.339	76.94	0.339	77.48		0.339	74.16	0.339	75.02	0.339	74.24	0.339	75	0.339	75.14
	0.346	74.76	0.346	73.56	0.346	74.12	0.346	74.52	0.346	74.32		0.346	77.34	0.346	76.86	0.346	77.14	0.346	77.74	0.346	76.9	0.346	77.52		0.346	74.14	0.346	74.98	0.346	74.48	0.346	75	0.346	75.16
	0.353	74.74	0.353	73.54	0.353	74.06	0.353	74.58	0.353	74.32		0.353	77.38	0.353	77.12	0.353	76.76	0.353	78.06	0.353	77.3	0.353	77.44		0.353	74.12	0.353	74.98	0.353	74.56	0.353	75.02	0.353	75.08
	0.36	74.72	0.36	73.54	0.36	74.22	0.36	74.48	0.36	74.36		0.36	77.56	0.36	77.4	0.36	76.88	0.36	77.92	0.36	77.26	0.36	77.54		0.36	74.1	0.36	74.92	0.36	74.6	0.36	75.14	0.36	75
	0.367	74.74	0.367	73.54	0.367	74.02	0.367	74.36	0.367	74.34		0.367	77.54	0.367	77.88	0.367	77.08	0.367	78.16	0.367	76.9	0.367	77.52		0.367	74.08	0.367	74.82	0.367	74.68	0.367	75.14	0.367	75
	0.373	74.72	0.373	73.56	0.373	74.06	0.373	74.42	0.373	74.66		0.373	77.86	0.373	77.68	0.373	76.92	0.373	77.94	0.373	76.8	0.373	77.34		0.373	74.08	0.373	74.72	0.373	75.16	0.373	75.16	0.373	74.96
	0.38	74.76	0.38	73.56	0.38	74.42	0.38	74.4	0.38	74.7		0.38	77.74	0.38	77.84	0.38	77.04	0.38	77.98	0.38	76.54	0.38	77.24		0.38	74	0.38	74.62	0.38	75.22	0.38	75.14	0.38	74.9
	0.387	74.78	0.387	73.56	0.387	74.5	0.387	74.66	0.387	74.76		0.387	77.88	0.387	77.92	0.387	77.04	0.387	77.56	0.387	76.34	0.387	77.46		0.387	74.02	0.387	74.6	0.387	75.22	0.387	75.14	0.387	74.76
	0.394	74.82	0.394	73.58	0.394	74.54	0.394	74.62	0.394	74.6		0.394	77.9	0.394	78.2	0.394	77.38	0.394	77.66	0.394	76.36	0.394	77.54		0.394	74.02	0.394	74.6	0.394	75.1	0.394	75.16	0.394	74.74
	0.401	74.82	0.401	73.74	0.401	74.54	0.401	74.6	0.401	74.6		0.401	77.74	0.401	77.9	0.401	77.54	0.401	77.4	0.401	76.3	0.401	77.4		0.401	74.04	0.401	74.72	0.401	74.84	0.401	75.18	0.401	74.54
	0.407	74.84	0.407	73.78	0.407	74.74	0.407	74.12	0.407	74.4		0.407	77.64	0.407	77.56	0.407	77.8	0.407	77.14	0.407	76.14	0.407	77.5		0.407	74.04	0.407	74.76	0.407	74.68	0.407	75.16	0.407	74.54
	0.414	74.86	0.414	73.8	0.414	74.72	0.414	74.1	0.414	74.44		0.414	77.66	0.414	77.32	0.414	78.32	0.414	76.92	0.414	75.84	0.414	77.86		0.414	74.04	0.414	74.78	0.414	74.6	0.414	75.12	0.414	74.56
	0.421	74.86	0.421	73.82	0.421	74.58	0.421	74.08	0.421	74.36		0.421	77.48	0.421	77.36	0.421	78.32	0.421	76.84	0.421	76.12	0.421	77.58		0.421	74.04	0.421	74.82	0.421	74.52	0.421	74.98	0.421	74.58
	0.428	74.84	0.428	73.88	0.428	74.56	0.428	74.06	0.428	74.34		0.428	77.04	0.428	77	0.428	78.14	0.428	76.46	0.428	77.04	0.428	77.38		0.428	74.04	0.428	74.82	0.428	74.32	0.428	74.96	0.428	74.62
	0.434	74.84	0.434	73.98	0.434	74.5	0.434	74.04	0.434	73.88		0.434	76.76	0.434	77.04	0.434	78.16	0.434	76.2	0.434	77.24	0.434	77.48		0.434	74.04	0.434	75	0.434	73.86	0.434	74.92	0.434	74.62
	0.441	74.92	0.441	74	0.441	74.2	0.441	74	0.441	73.94		0.441	77	0.441	77.2	0.441	77.9	0.441	76.12	0.441	77.54	0.441	77.46		0.441	74.12	0.441	75.02	0.441	73.86	0.441	75.04	0.441	74.62
	0.448	74.94	0.448	73.98	0.448	74.16	0.448	73.72	0.448	73.94		0.448	76.96	0.448	77.24	0.448	77.74	0.448	76.12	0.448	77.86	0.448	77.12		0.448	74.14	0.448	75.1	0.448	74.12	0.448	74.92	0.448	74.62
	0.455	74.92	0.455	73.96	0.455	74.24	0.455	73.72	0.455	74.02		0.455	77.38	0.455	77.06	0.455	77.48	0.455	75.88	0.455	77.88	0.455	76.96		0.455	74.16	0.455	75.12	0.455	74.16	0.455	74.94	0.455	74.82
	0.462	74.92	0.462	73.82	0.462	74.22	0.462	73.86	0.462	74.1		0.462	77.88	0.462	77.02	0.462	77.04	0.462	75.9	0.462	78.16	0.462	76.54		0.462	74.16	0.462	75.02	0.462	74.2	0.462	74.94	0.462	74.8
	0.468	75.12	0.468	73.8	0.468	74	0.468	74.08	0.468	74.1		0.468	78.32	0.468	76.98	0.468	77.02	0.468	76.02	0.468	78.34	0.468	76.64		0.468	74.14	0.468	75	0.468	74.24	0.468	74.96	0.468	74.84
	0.475	75.14	0.475	73.82	0.475	74.04	0.475	74.16	0.475	74.12		0.475	78.4	0.475	76.58	0.475	76.8	0.475	76.24	0.475	78.1	0.475	76.46		0.475	74.14	0.475	74.98	0.475	74.24	0.475	74.94	0.475	74.92
	0.482	75.16	0.482	73.78	0.482	73.98	0.482	74.4	0.482	74.14		0.482	78.46	0.482	76.06	0.482	77.58	0.482	76.7	0.482	77.7	0.482	76.48		0.482	74.14	0.482	74.96	0.482	74.24	0.482	74.9	0.482	74.92
	0.489	75.18	0.489	73.68	0.489	73.98	0.489	74.34	0.489	74.16		0.489	78.58	0.489	76.18	0.489	77.72	0.489	76.74	0.489	76.86	0.489	76.66		0.489	74.26	0.489	74.92	0.489	74.24	0.489	74.98	0.489	74.92
	0.496	75.14	0.496	73.78	0.496	73.98	0.496	74.78	0.496	74.18		0.496	78.52	0.496	76.22	0.496	77.94	0.496	77.14	0.496	76.76	0.496	76.56		0.496	74.26	0.496	74.74	0.496	74.2	0.496	74.98	0.496	75
	0.502	74.98	0.502	73.82	0.502	73.96	0.502	74.88	0.502	74.26		0.502	78.12	0.502	76.06	0.502	78.02	0.502	77	0.502	76.78	0.502	76.48		0.502	74.18	0.502	74.72	0.502	74.18	0.502	74.86	0.502	75
	0.509	74.96	0.509	73.86	0.509	73.94	0.509	74.88	0.509	74.26		0.509	77.92	0.509	76.14	0.509	77.82	0.509	76.8	0.509	76.54	0.509	76.36		0.509	74.2	0.509	74.66	0.509	73.94	0.509	74.86	0.509	74.98
	0.516	74.94	0.516	73.88	0.516	73.82	0.516	75.06	0.516	74.36		0.516	77.24	0.516	76.24	0.516	77.5	0.516	77.04	0.516	76.76	0.516	76.7		0.516	74.2	0.516	74.7	0.516	74.12	0.516	74.86	0.516	74.8
	0.523	74.92	0.523	73.88	0.523	73.82	0.523	74.88	0.523	74.28		0.523	76.84	0.523	77	0.523	77.38	0.523	77.26	0.523	76.86	0.523	76.86		0.523	74.32	0.523	74.7	0.523	74.16	0.523	74.86	0.523	74.82
	0.53	74.72	0.53	73.86	0.53	73.8	0.53	74.66	0.53	74.3		0.53	76.44	0.53	76.94	0.53	77.3	0.53	77.22	0.53	76.94	0.53	76.96		0.53	74.34	0.53	74.94	0.53	74.22	0.53	74.84	0.53	74.82
	0.536	74.72	0.536	73.8	0.536	73.8	0.536	74.6	0.536	74.2		0.536	76.58	0.536	77.24	0.536	77.56	0.536	77.3	0.536	77.06	0.536	76.86		0.536	74.34	0.536	75	0.536	74.24	0.536	74.86	0.536	74.76
	0.543	74.74	0.543	73.86	0.543	73.8	0.543	74.46	0.543	74.18		0.543	76.58	0.543	77.26	0.543	76.94	0.543	77.2	0.543	77.22	0.543	77.12		0.543	74.32	0.543	75.04	0.543	74.38	0.543	74.84	0.543	74.76
	0.55	74.74	0.55	74.02	0.55	73.94	0.55	74.38	0.55	74.1		0.55	76.68	0.55	76.88	0.55	77.46	0.55	77.26	0.55	77.2	0.55	77.1		0.55	74.16	0.55	75.1	0.55	74.62	0.55	74.74	0.55	74.74
	0.557	74.74	0.557	73.92	0.557	74.18	0.557	74.44	0.557	74.04		0.557	76.88	0.557	76.8	0.557	77.38	0.557	76.88	0.557	77.42	0.557	77.18		0.557	74.16	0.557	75.12	0.557	74.66	0.557	74.74	0.557	74.86
	0.563	74.74	0.563	74.12	0.563	74.24	0.563	74.62	0.563	73.84		0.563	76.94	0.563	76.7	0.563	77.6	0.563	77.12	0.563	77.2	0.563	77.14		0.563	74.12	0.563	75.14	0.563	74.72	0.563	74.74	0.563	74.9
	0.57	74.74	0.57	74.3	0.57	74.3	0.57	74.68	0.57	73.8		0.57	77.26	0.57	76.54	0.57	78	0.57	77.1	0.57	77.26	0.57	77.5		0.57	74.08	0.57	75.16	0.57	74.72	0.57	75.08	0.57	74.94
	0.577	74.72	0.577	74.38	0.577	74.32	0.577	74.54	0.577	73.64		0.577	77.48	0.577	76.22	0.577	78.06	0.577	77.04	0.577	77.02	0.577	77.26		0.577	74.06	0.577	75.26	0.577	74.66	0.577	75.16	0.577	75
	0.584	74.72	0.584	74.38	0.584	74.34	0.584	74.56	0.584	73.78		0.584	77.38	0.584	75.66	0.584	78.18	0.584	77.26	0.584	76.66	0.584	77.14		0.584	74.18	0.584	75.24	0.584	74.66	0.584	75.2	0.584	75.02
	0.591	74.7	0.591	74.36	0.591	74.32	0.591	74.6	0.591	73.96		0.591	77.36	0.591	76.06	0.591	77.92	0.591	77.54	0.591	76.5	0.591	76.92		0.591	74.24	0.591	75.04	0.591	74.6	0.591	75.22	0.591	75.04
	0.597	74.7	0.597	74.3	0.597	74.26	0.597	74.52	0.597	74		0.597	77.08	0.597	75.86	0.597	77.44	0.597	77.9	0.597	76.6	0.597	77.06		0.597	74.62	0.597	75.06	0.597	74.56	0.597	75.24	0.597	75.04
	0.604	74.68	0.604	74.16	0.604	74.2	0.604	74.58	0.604	74.04		0.604	76.94	0.604	75.92	0.604	77.36	0.604	78	0.604	76.5	0.604	76.92		0.604	74.72	0.604	75.08	0.604	74.38	0.604	75.22	0.604	75.02
	0.611	74.68	0.611	74.02	0.611	74.4	0.611	74.5	0.611	74.2		0.611	76.78	0.611	76.06	0.611	76.84	0.611	78.4	0.611	76.74	0.611	76.78		0.611	74.78	0.611	75.02	0.611	74.16	0.611	75.18	0.611	75
	0.618	74.68	0.618	74.2	0.618	74.38	0.618	74.08	0.618	74.22		0.618	76.54	0.618	75.94	0.618	76.74	0.618	78.42	0.618	76.66	0.618	76.66		0.618	74.82	0.618	75.02	0.618	74.14	0.618	75.46	0.618	74.74
	0.625	74.68	0.625	74.1	0.625	74.46	0.625	73.96	0.625	74.22		0.625	76.44	0.625	76.12	0.625	76.66	0.625	78.1	0.625	77.16	0.625	76.72		0.625	74.84	0.625	75	0.625	74.08	0.625	75.46	0.625	74.84
	0.631	74.68	0.631	74	0.631	74.7	0.631	73.94	0.631	74.2		0.631	76.06	0.631	76.16	0.631	76.28	0.631	77.9	0.631	77.32	0.631	76.26		0.631	74.94	0.631	74.9	0.631	74.06	0.631	75.22	0.631	74.86
	0.638	74.68	0.638	74.02	0.638	74.76	0.638	73.92	0.638	74.14		0.638	75.86	0.638	76.26	0.638	76.28	0.638	77.82	0.638	77.64	0.638	76.58		0.638	74.86	0.638	74.92	0.638	74.02	0.638	75.28	0.638	74.84
	0.645	74.78	0.645	74.06	0.645	74.74	0.645	73.88	0.645	73.96		0.645	75.84	0.645	76.16	0.645	76.32	0.645	77.28	0.645	77.74	0.645	76.7		0.645	74.52	0.645	74.96	0.645	74.02	0.645	75.32	0.645	74.84
	0.652	74.8	0.652	74	0.652	74.72	0.652	73.72	0.652	73.8		0.652	75.82	0.652	75.8	0.652	76.32	0.652	77	0.652	77.8	0.652	76.82		0.652	74.44	0.652	74.98	0.652	74.06	0.652	75.3	0.652	74.94
	0.658	74.82	0.658	73.96	0.658	74.64	0.658	73.88	0.658	73.78		0.658	75.74	0.658	75.8	0.658	76.58	0.658	76.38	0.658	77.88	0.658	76.76		0.658	74.08	0.658	75	0.658	74.06	0.658	75.36	0.658	74.98
	0.665	75.1	0.665	73.9	0.665	74.56	0.665	73.68	0.665	73.74		0.665	76.18	0.665	75.76	0.665	76.8	0.665	76.46	0.665	78.02	0.665	76.78		0.665	74.04	0.665	74.96	0.665	74.06	0.665	75.32	0.665	74.98
	0.672	75.16	0.672	73.74	0.672	74.1	0.672	73.7	0.672	73.66		0.672	76.28	0.672	75.68	0.672	77.8	0.672	76.56	0.672	78.02	0.672	76.88		0.672	74	0.672	74.96	0.672	74.08	0.672	75.26	0.672	75
	0.679	75.2	0.679	73.46	0.679	74.06	0.679	73.74	0.679	73.68		0.679	77.04	0.679	75.7	0.679	77.96	0.679	76.76	0.679	77.94	0.679	77		0.679	73.94	0.679	74.94	0.679	74.16	0.679	74.92	0.679	74.98
	0.686	75.22	0.686	73.48	0.686	74.06	0.686	73.9	0.686	73.68		0.686	77.34	0.686	75.6	0.686	77.98	0.686	76.9	0.686	77.62	0.686	77.26		0.686	73.86	0.686	74.94	0.686	74.16	0.686	74.96	0.686	74.88
	0.692	75.22	0.692	73.48	0.692	73.9	0.692	73.94	0.692	73.7		0.692	77.48	0.692	75.54	0.692	78.24	0.692	77.5	0.692	77.6	0.692	77.38		0.692	73.68	0.692	74.92	0.692	74.18	0.692	74.92	0.692	74.94
	0.699	75.2	0.699	73.48	0.699	74.14	0.699	74.28	0.699	73.7		0.699	77.96	0.699	75.72	0.699	78.56	0.699	77.42	0.699	77.56	0.699	77.38		0.699	73.68	0.699	74.78	0.699	74.14	0.699	74.92	0.699	74.92
	0.706	75.08	0.706	73.5	0.706	74.28	0.706	74.34	0.706	73.66		0.706	78.04	0.706	75.68	0.706	78.56	0.706	77.88	0.706	78.04	0.706	77.68		0.706	73.68	0.706	74.78	0.706	74.14	0.706	74.88	0.706	74.9
	0.713	75.04	0.713	73.52	0.713	74.3	0.713	74.36	0.713	73.68		0.713	78.16	0.713	75.76	0.713	78.56	0.713	77.96	0.713	79.3	0.713	77.84		0.713	73.68	0.713	74.8	0.713	74.14	0.713	74.86	0.713	74.96
	0.72	74.98	0.72	73.52	0.72	74.34	0.72	74.18	0.72	73.64		0.72	78.08	0.72	75.78	0.72	78.24	0.72	78.02	0.72	79.42	0.72	77.82		0.72	73.66	0.72	74.78	0.72	74.1	0.72	74.76	0.72	75.32
	0.726	74.72	0.726	73.52	0.726	74.34	0.726	74.48	0.726	73.64		0.726	77.66	0.726	76.1	0.726	77.98	0.726	77.84	0.726	79.48	0.726	78.12		0.726	73.64	0.726	74.76	0.726	74.08	0.726	74.74	0.726	75.42
	0.733	74.72	0.733	73.96	0.733	74.34	0.733	74.48	0.733	73.56		0.733	77.74	0.733	76.06	0.733	77	0.733	77.46	0.733	79.36	0.733	77.98		0.733	73.64	0.733	74.76	0.733	74.06	0.733	74.74	0.733	75.5
	0.74	74.72	0.74	74.06	0.74	74.22	0.74	74.46	0.74	73.58		0.74	77.04	0.74	76.22	0.74	76.92	0.74	77.3	0.74	79.42	0.74	77.76		0.74	73.62	0.74	74.84	0.74	74	0.74	74.72	0.74	75.54
	0.747	74.72	0.747	74.26	0.747	74.16	0.747	74.24	0.747	73.58		0.747	76.98	0.747	76.18	0.747	76.8	0.747	77.08	0.747	79.4	0.747	77.26		0.747	73.6	0.747	74.82	0.747	74	0.747	74.66	0.747	75.52
	0.754	74.72	0.754	74.44	0.754	74.1	0.754	74.16	0.754	73.58		0.754	76.92	0.754	76.22	0.754	76.48	0.754	76.96	0.754	79.06	0.754	77.1		0.754	73.66	0.754	74.82	0.754	74	0.754	74.64	0.754	75.42
	0.76	74.72	0.76	74.5	0.76	73.86	0.76	73.78	0.76	73.58		0.76	76.46	0.76	76.06	0.76	76.4	0.76	76.8	0.76	78.6	0.76	76.8		0.76	73.66	0.76	74.82	0.76	74	0.76	74.7	0.76	75.36
	0.767	74.72	0.767	74.78	0.767	73.84	0.767	73.88	0.767	73.6		0.767	76.42	0.767	76.08	0.767	76.42	0.767	76.5	0.767	77.88	0.767	76.48		0.767	73.66	0.767	74.82	0.767	74	0.767	74.7	0.767	75.28
	0.774	74.86	0.774	74.94	0.774	74.02	0.774	73.86	0.774	73.6		0.774	76.5	0.774	76.3	0.774	76.46	0.774	76.54	0.774	76.68	0.774	76.36		0.774	73.66	0.774	74.8	0.774	74.18	0.774	74.78	0.774	75.06
	0.781	74.92	0.781	74.94	0.781	74.04	0.781	73.94	0.781	73.6		0.781	76.78	0.781	76.4	0.781	76.64	0.781	76.48	0.781	76.92	0.781	76.3		0.781	73.8	0.781	74.82	0.781	74.22	0.781	74.78	0.781	74.96
	0.787	75.14	0.787	74.88	0.787	74.08	0.787	73.7	0.787	73.6		0.787	77.18	0.787	76.22	0.787	76.72	0.787	76.42	0.787	77	0.787	76.04		0.787	73.82	0.787	74.82	0.787	74.28	0.787	74.8	0.787	75
	0.794	75.2	0.794	74.44	0.794	74.06	0.794	73.74	0.794	73.6		0.794	77.6	0.794	76.2	0.794	76.74	0.794	76.4	0.794	77.02	0.794	76.24		0.794	73.84	0.794	74.78	0.794	74.46	0.794	74.8	0.794	75.04
	0.801	75.24	0.801	74.4	0.801	74.08	0.801	73.84	0.801	73.6		0.801	77.96	0.801	76.02	0.801	76.74	0.801	76.68	0.801	77.1	0.801	76.5		0.801	73.86	0.801	74.7	0.801	74.5	0.801	74.8	0.801	75.06
	0.808	75.26	0.808	74.24	0.808	74.12	0.808	73.84	0.808	73.6		0.808	78.18	0.808	75.9	0.808	76.8	0.808	76.64	0.808	76.94	0.808	77.14		0.808	73.84	0.808	74.7	0.808	74.52	0.808	75.08	0.808	75.22
	0.815	75.3	0.815	74.1	0.815	74.12	0.815	73.84	0.815	73.6		0.815	78.28	0.815	75.9	0.815	76.98	0.815	76.4	0.815	77	0.815	77.44		0.815	73.78	0.815	74.7	0.815	74.7	0.815	75.12	0.815	75.32
	0.821	75.26	0.821	74.04	0.821	74.08	0.821	73.78	0.821	73.98		0.821	78.24	0.821	75.92	0.821	77.28	0.821	76.44	0.821	77.04	0.821	77.46		0.821	73.76	0.821	74.7	0.821	74.72	0.821	75.14	0.821	75.36
	0.828	75.22	0.828	73.74	0.828	74.02	0.828	73.6	0.828	74.1		0.828	78.1	0.828	76.24	0.828	77.84	0.828	76.88	0.828	76.98	0.828	77.54		0.828	73.72	0.828	74.7	0.828	74.7	0.828	75.42	0.828	75.36
	0.835	75	0.835	73.62	0.835	73.96	0.835	73.58	0.835	74.32		0.835	77.76	0.835	76.22	0.835	78.06	0.835	77.5	0.835	77.04	0.835	77.8		0.835	73.68	0.835	74.78	0.835	74.52	0.835	75.58	0.835	75.36
	0.842	75.04	0.842	73.62	0.842	73.98	0.842	73.52	0.842	74.4		0.842	77.3	0.842	76.28	0.842	78.06	0.842	77.66	0.842	76.68	0.842	77.92		0.842	73.62	0.842	74.78	0.842	74.5	0.842	75.78	0.842	75.14
	0.849	75	0.849	73.62	0.849	73.98	0.849	73.52	0.849	74.88		0.849	77.02	0.849	76.54	0.849	78.2	0.849	77.64	0.849	76.7	0.849	77.78		0.849	73.64	0.849	74.8	0.849	74.46	0.849	75.82	0.849	75.2
	0.855	75.04	0.855	73.66	0.855	73.98	0.855	73.48	0.855	74.98		0.855	76.56	0.855	76.58	0.855	78.32	0.855	77.66	0.855	77.22	0.855	77.82		0.855	73.66	0.855	74.78	0.855	74.28	0.855	75.82	0.855	75.36
	0.862	75.08	0.862	73.8	0.862	74.02	0.862	73.4	0.862	75.22		0.862	76.78	0.862	76.68	0.862	78.22	0.862	77.44	0.862	77.18	0.862	77.72		0.862	73.68	0.862	74.78	0.862	74.28	0.862	75.76	0.862	75.34
	0.869	75.1	0.869	73.8	0.869	73.98	0.869	73.4	0.869	75.36		0.869	76.92	0.869	76.68	0.869	78.08	0.869	77.38	0.869	77.34	0.869	77.22		0.869	73.68	0.869	74.78	0.869	74.32	0.869	75.42	0.869	75.22
	0.876	75.16	0.876	73.84	0.876	73.96	0.876	73.4	0.876	75.44		0.876	77.38	0.876	76.72	0.876	77.94	0.876	77.1	0.876	77.52	0.876	77.08		0.876	73.68	0.876	74.76	0.876	74.18	0.876	75.42	0.876	75.16
	0.882	75.16	0.882	74.12	0.882	73.96	0.882	73.4	0.882	75.08		0.882	77.52	0.882	76.46	0.882	77.48	0.882	76.94	0.882	77.56	0.882	77.04		0.882	73.84	0.882	74.76	0.882	74.22	0.882	75.36	0.882	75.12
	0.889	75.16	0.889	74.18	0.889	74.1	0.889	73.4	0.889	75		0.889	77.9	0.889	76.08	0.889	77.04	0.889	76.42	0.889	77.56	0.889	77.3		0.889	73.92	0.889	74.74	0.889	74.38	0.889	74.98	0.889	75.98
	0.896	75.18	0.896	74.22	0.896	74.02	0.896	73.4	0.896	74.76		0.896	77.84	0.896	76.16	0.896	77.36	0.896	75.96	0.896	77.4	0.896	77.28		0.896	74.12	0.896	74.72	0.896	74.68	0.896	74.82	0.896	76.12
	0.903	75.08	0.903	74.4	0.903	74.04	0.903	73.32	0.903	74.64		0.903	77.98	0.903	76.34	0.903	77.56	0.903	76.16	0.903	77.82	0.903	77.24		0.903	74.08	0.903	74.94	0.903	74.78	0.903	74.84	0.903	76.68
	0.91	74.94	0.91	74.4	0.91	74.04	0.91	73.36	0.91	74.12		0.91	77.86	0.91	76.18	0.91	77.56	0.91	76.28	0.91	77.92	0.91	77.2		0.91	74.26	0.91	75.22	0.91	74.84	0.91	74.86	0.91	77.16
	0.916	74.88	0.916	74.34	0.916	74.06	0.916	73.48	0.916	74.06		0.916	77.84	0.916	76.3	0.916	77.38	0.916	76.42	0.916	77.54	0.916	76.96		0.916	74.32	0.916	75.3	0.916	74.94	0.916	74.88	0.916	77.18
	0.923	75.02	0.923	74.2	0.923	74	0.923	73.5	0.923	73.8		0.923	77.4	0.923	76.26	0.923	77.68	0.923	76.4	0.923	77.6	0.923	76.78		0.923	74.32	0.923	75.36	0.923	74.96	0.923	75.2	0.923	77.44
	0.93	75.02	0.93	74.14	0.93	74	0.93	73.52	0.93	73.66		0.93	77.16	0.93	76.74	0.93	77.48	0.93	76.88	0.93	77.8	0.93	76.88		0.93	74.3	0.93	75.38	0.93	74.88	0.93	75.32	0.93	77.46
	0.937	74.98	0.937	74.1	0.937	73.96	0.937	73.54	0.937	73.56		0.937	76.94	0.937	76.76	0.937	77.14	0.937	77.78	0.937	78.02	0.937	76.94		0.937	74.24	0.937	75.36	0.937	74.88	0.937	75.3	0.937	77.34
	0.944	74.96	0.944	73.8	0.944	73.94	0.944	73.78	0.944	73.54		0.944	77.06	0.944	76.94	0.944	77.6	0.944	78.22	0.944	77.96	0.944	77.08		0.944	74.02	0.944	75.32	0.944	74.8	0.944	75.52	0.944	77.12
	0.95	75.14	0.95	73.78	0.95	73.78	0.95	73.84	0.95	73.54		0.95	76.88	0.95	76.98	0.95	77.9	0.95	78.38	0.95	78.02	0.95	76.72		0.95	73.88	0.95	75.26	0.95	74.72	0.95	75.56	0.95	76.14
	0.957	75.08	0.957	74.12	0.957	73.76	0.957	73.94	0.957	73.54		0.957	77.12	0.957	76.64	0.957	77.78	0.957	78.86	0.957	78.04	0.957	76.48		0.957	73.7	0.957	75.12	0.957	74.48	0.957	75.56	0.957	75.98
	0.964	75.08	0.964	74	0.964	73.78	0.964	73.94	0.964	73.54		0.964	77.32	0.964	76.26	0.964	78.12	0.964	79.02	0.964	77.6	0.964	76.46		0.964	73.66	0.964	74.86	0.964	74.5	0.964	75.38	0.964	75.48
	0.971	75.08	0.971	74.08	0.971	73.78	0.971	73.94	0.971	73.52		0.971	77.46	0.971	76.06	0.971	78.16	0.971	78.98	0.971	77.4	0.971	76.42		0.971	73.52	0.971	74.68	0.971	74.52	0.971	75.34	0.971	75.1
	0.978	75.04	0.978	74.14	0.978	73.78	0.978	73.84	0.978	73.5		0.978	77.8	0.978	75.84	0.978	78.3	0.978	78.82	0.978	77.46	0.978	76.42		0.978	73.8	0.978	74.68	0.978	74.56	0.978	75.28	0.978	75.08
	0.984	74.86	0.984	74.14	0.984	73.78	0.984	73.82	0.984	73.5		0.984	77.86	0.984	76.1	0.984	78.04	0.984	78.58	0.984	77.36	0.984	76.36		0.984	73.86	0.984	74.96	0.984	74.58	0.984	74.92	0.984	74.9
	0.991	74.82	0.991	74.16	0.991	73.78	0.991	73.76	0.991	73.54		0.991	77.86	0.991	75.62	0.991	78.1	0.991	78.18	0.991	77.18	0.991	76.44		0.991	73.9	0.991	75.02	0.991	74.6	0.991	74.84	0.991	74.92
	0.998	74.74	0.998	74.12	0.998	73.78	0.998	73.74	0.998	73.54		0.998	77.98	0.998	75.52	0.998	77.96	0.998	77.36	0.998	77.22	0.998	76.72		0.998	73.92	0.998	75.06	0.998	74.6	0.998	74.8	0.998	74.9
	1.005	74.98	1.005	74.08	1.005	73.86	1.005	73.48	1.005	73.54		1.005	77.8	1.005	75.44	1.005	77.2	1.005	77.36	1.005	77.76	1.005	76.98		1.005	73.94	1.005	75.08	1.005	74.62	1.005	74.6	1.005	74.9
	1.011	74.86	1.011	74.04	1.011	73.86	1.011	73.72	1.011	73.7		1.011	77.78	1.011	75.76	1.011	76.94	1.011	77.42	1.011	77.78	1.011	77.56		1.011	74.1	1.011	75.08	1.011	74.5	1.011	74.6	1.011	74.9
	1.018	74.9	1.018	73.7	1.018	73.88	1.018	73.72	1.018	73.74		1.018	77.64	1.018	76.1	1.018	76.88	1.018	76.92	1.018	77.74	1.018	77.74		1.018	74.08	1.018	75.08	1.018	74.52	1.018	74.56	1.018	74.88
	1.025	74.92	1.025	74.16	1.025	73.98	1.025	74	1.025	73.76		1.025	77.28	1.025	76.48	1.025	76.42	1.025	76.78	1.025	78.18	1.025	77.98		1.025	74.06	1.025	75.2	1.025	74.5	1.025	74.56	1.025	74.8
	1.032	74.94	1.032	74.26	1.032	74	1.032	74.08	1.032	73.78		1.032	77.06	1.032	77.12	1.032	76.38	1.032	77.12	1.032	78.18	1.032	78.02		1.032	74.24	1.032	75.14	1.032	74.52	1.032	74.54	1.032	74.8
	1.039	74.94	1.039	74.34	1.039	74.02	1.039	74.14	1.039	73.78		1.039	76.74	1.039	77.2	1.039	76.46	1.039	77.46	1.039	78.58	1.039	77.9		1.039	74.02	1.039	75.12	1.039	74.56	1.039	74.5	1.039	74.78
	1.045	74.9	1.045	74.56	1.045	74.06	1.045	74.16	1.045	73.76		1.045	76.94	1.045	77.02	1.045	76.44	1.045	77.86	1.045	78.58	1.045	77.88		1.045	74.14	1.045	74.88	1.045	74.58	1.045	74.48	1.045	74.78
	1.052	74.88	1.052	74.6	1.052	74.04	1.052	74.16	1.052	73.68		1.052	76.82	1.052	77.26	1.052	76.38	1.052	77.76	1.052	78.42	1.052	77.68		1.052	74.18	1.052	74.88	1.052	74.6	1.052	74.48	1.052	74.92
	1.059	74.82	1.059	74.6	1.059	74.06	1.059	74.1	1.059	73.68		1.059	76.48	1.059	77.36	1.059	76.52	1.059	77.76	1.059	77.96	1.059	77.4		1.059	74.16	1.059	75	1.059	74.62	1.059	74.46	1.059	75
	1.066	74.54	1.066	74.56	1.066	73.96	1.066	74.04	1.066	73.66		1.066	76.64	1.066	77.36	1.066	76.58	1.066	77.4	1.066	77.48	1.066	77.14		1.066	74.12	1.066	75.02	1.066	74.58	1.066	74.54	1.066	75.04
	1.073	74.56	1.073	74.5	1.073	73.96	1.073	73.92	1.073	73.48		1.073	76.74	1.073	77.1	1.073	76.56	1.073	77.6	1.073	77.5	1.073	76.8		1.073	73.9	1.073	75	1.073	74.6	1.073	74.54	1.073	75.06
	1.079	74.58	1.079	74.4	1.079	73.92	1.079	73.96	1.079	73.52		1.079	76.78	1.079	76.86	1.079	77.06	1.079	77.54	1.079	77.34	1.079	76.94		1.079	73.86	1.079	75.04	1.079	74.66	1.079	74.58	1.079	75.1
	1.086	74.58	1.086	73.94	1.086	73.82	1.086	73.78	1.086	73.52		1.086	77.14	1.086	76.94	1.086	77.22	1.086	77.34	1.086	76.96	1.086	76.76		1.086	73.8	1.086	74.88	1.086	74.66	1.086	74.58	1.086	75.52
	1.093	74.7	1.093	73.98	1.093	73.8	1.093	73.8	1.093	73.52		1.093	77.8	1.093	76.7	1.093	77.26	1.093	76.96	1.093	77	1.093	76.84		1.093	73.76	1.093	74.86	1.093	74.62	1.093	74.6	1.093	75.62
	1.1	74.72	1.1	73.98	1.1	73.8	1.1	73.8	1.1	73.52		1.1	78.1	1.1	76.76	1.1	77.02	1.1	76.6	1.1	76.62	1.1	76.84		1.1	73.78	1.1	74.86	1.1	74.52	1.1	74.58	1.1	75.66
	1.106	74.82	1.106	73.86	1.106	73.78	1.106	73.88	1.106	73.52		1.106	78.56	1.106	76.56	1.106	77.08	1.106	76.42	1.106	76.84	1.106	76.64		1.106	73.88	1.106	74.98	1.106	74.52	1.106	74.58	1.106	75.68
	1.113	74.84	1.113	73.88	1.113	74.08	1.113	73.88	1.113	73.6		1.113	78.86	1.113	76.32	1.113	77.12	1.113	76.36	1.113	76.8	1.113	76.32		1.113	73.92	1.113	74.98	1.113	74.62	1.113	74.56	1.113	75.52
	1.12	75	1.12	73.9	1.12	74.12	1.12	74.04	1.12	73.6		1.12	79.1	1.12	76.36	1.12	76.98	1.12	76.52	1.12	76.84	1.12	76.26		1.12	73.94	1.12	74.86	1.12	74.64	1.12	74.54	1.12	75.44
	1.127	75.02	1.127	74.1	1.127	74.16	1.127	74.04	1.127	73.64		1.127	79.08	1.127	76.32	1.127	76.88	1.127	76.52	1.127	76.8	1.127	76.14		1.127	73.98	1.127	74.88	1.127	74.64	1.127	74.46	1.127	75.4
	1.134	75.02	1.134	74.3	1.134	74.3	1.134	74	1.134	73.78		1.134	78.8	1.134	76.38	1.134	76.7	1.134	76.42	1.134	77.04	1.134	76.1		1.134	73.96	1.134	74.9	1.134	74.66	1.134	74.46	1.134	75.34
	1.14	75	1.14	74.34	1.14	74.34	1.14	73.98	1.14	73.8		1.14	78.66	1.14	76.32	1.14	76.22	1.14	76.6	1.14	77.06	1.14	76.1		1.14	73.92	1.14	74.96	1.14	74.58	1.14	74.58	1.14	75.2
	1.147	74.98	1.147	74.36	1.147	74.36	1.147	74	1.147	73.82		1.147	78.2	1.147	75.9	1.147	76.22	1.147	76.68	1.147	77.24	1.147	76.5		1.147	73.86	1.147	74.94	1.147	74.58	1.147	74.62	1.147	74.78
	1.154	74.86	1.154	74.56	1.154	74.34	1.154	74	1.154	73.84		1.154	77.68	1.154	76.34	1.154	76.76	1.154	76.74	1.154	77.16	1.154	76.62		1.154	73.74	1.154	74.94	1.154	74.68	1.154	74.64	1.154	74.8
	1.161	74.96	1.161	74.6	1.161	74.3	1.161	73.98	1.161	73.82		1.161	77.56	1.161	76.74	1.161	76.92	1.161	76.9	1.161	77.26	1.161	76.78		1.161	73.74	1.161	74.92	1.161	74.76	1.161	74.66	1.161	74.8
	1.168	74.88	1.168	74.88	1.168	74.22	1.168	73.92	1.168	73.8		1.168	76.94	1.168	76.8	1.168	76.88	1.168	76.78	1.168	77.4	1.168	77		1.168	73.62	1.168	74.96	1.168	74.78	1.168	74.66	1.168	74.8
	1.174	74.88	1.174	75.1	1.174	73.92	1.174	73.9	1.174	73.7		1.174	76.98	1.174	76.8	1.174	77.02	1.174	76.86	1.174	77.54	1.174	77.28		1.174	73.62	1.174	74.98	1.174	74.7	1.174	74.66	1.174	74.8
	1.181	74.98	1.181	75.12	1.181	73.92	1.181	73.72	1.181	73.7		1.181	76.98	1.181	76.6	1.181	77.06	1.181	76.72	1.181	77.56	1.181	77.32		1.181	73.62	1.181	75	1.181	74.7	1.181	74.66	1.181	74.8
	1.188	75.06	1.188	74.98	1.188	73.9	1.188	73.7	1.188	73.64		1.188	76.84	1.188	76.8	1.188	77.22	1.188	77.28	1.188	77.68	1.188	77.58		1.188	73.62	1.188	74.96	1.188	74.7	1.188	74.72	1.188	74.84
	1.195	75.1	1.195	74.92	1.195	73.76	1.195	73.6	1.195	73.74		1.195	76.76	1.195	76.6	1.195	77.18	1.195	77.14	1.195	77.36	1.195	77.56		1.195	73.6	1.195	74.92	1.195	74.68	1.195	74.86	1.195	74.84
	1.202	75.12	1.202	74.9	1.202	73.76	1.202	73.6	1.202	73.78		1.202	76.96	1.202	76.46	1.202	77.48	1.202	77.48	1.202	77.62	1.202	77.44		1.202	73.6	1.202	74.98	1.202	74.66	1.202	74.88	1.202	74.94
	1.208	75.12	1.208	74.82	1.208	73.78	1.208	73.56	1.208	73.82		1.208	77.2	1.208	76.34	1.208	77.6	1.208	77.94	1.208	77.4	1.208	77.36		1.208	73.6	1.208	74.98	1.208	74.64	1.208	74.94	1.208	74.96
	1.215	75.08	1.215	74.5	1.215	73.78	1.215	73.54	1.215	73.82		1.215	77.12	1.215	75.82	1.215	77.84	1.215	78.54	1.215	78.08	1.215	77.22		1.215	73.5	1.215	75.16	1.215	74.5	1.215	74.96	1.215	74.98
	1.222	74.96	1.222	74.46	1.222	74.04	1.222	73.52	1.222	73.88		1.222	77.12	1.222	75.62	1.222	78.04	1.222	78.56	1.222	78	1.222	77.34		1.222	73.76	1.222	75.18	1.222	74.44	1.222	74.96	1.222	75.38
	1.229	74.92	1.229	74.14	1.229	74.22	1.229	73.46	1.229	73.86		1.229	77.12	1.229	76.14	1.229	78.16	1.229	78.62	1.229	77.84	1.229	77.2		1.229	73.8	1.229	75.02	1.229	74.44	1.229	74.96	1.229	75.48
	1.235	74.88	1.235	73.96	1.235	74.32	1.235	73.46	1.235	73.86		1.235	77.12	1.235	76.34	1.235	78.1	1.235	78.5	1.235	77.8	1.235	77.32		1.235	74.26	1.235	75.08	1.235	74.44	1.235	75.14	1.235	75.54
	1.242	74.64	1.242	73.98	1.242	74.38	1.242	73.46	1.242	74.14		1.242	77.12	1.242	76.34	1.242	78.04	1.242	78.32	1.242	77.74	1.242	77.4		1.242	74.36	1.242	75.06	1.242	74.66	1.242	75.1	1.242	75.56
	1.249	74.64	1.249	74.02	1.249	74.4	1.249	73.48	1.249	74.24		1.249	77.26	1.249	76.12	1.249	77.74	1.249	77.66	1.249	77.72	1.249	77.3		1.249	74.44	1.249	75.06	1.249	74.72	1.249	75	1.249	75.56
	1.256	74.76	1.256	74.02	1.256	74.42	1.256	73.48	1.256	74.08		1.256	77.48	1.256	76.04	1.256	78.26	1.256	77.82	1.256	78.26	1.256	77.48		1.256	74.46	1.256	75	1.256	74.76	1.256	74.84	1.256	76
	1.263	74.78	1.263	74.06	1.263	74.44	1.263	73.48	1.263	74.12		1.263	77.3	1.263	76.14	1.263	77.86	1.263	77.48	1.263	78.5	1.263	77.38		1.263	74.46	1.263	74.8	1.263	74.78	1.263	74.72	1.263	76.28
	1.269	74.8	1.269	74.08	1.269	74.38	1.269	73.48	1.269	74.14		1.269	77.06	1.269	76.28	1.269	77.74	1.269	77.06	1.269	78.8	1.269	77.02		1.269	74.38	1.269	74.94	1.269	74.82	1.269	74.72	1.269	76.6
	1.276	74.78	1.276	74.08	1.276	74.42	1.276	73.5	1.276	74.12		1.276	77.3	1.276	76.22	1.276	77.14	1.276	76.58	1.276	78.32	1.276	76.98		1.276	74.3	1.276	74.76	1.276	74.9	1.276	74.72	1.276	76.66
	1.283	74.78	1.283	74.04	1.283	74.16	1.283	73.5	1.283	74.02		1.283	77.26	1.283	76.18	1.283	77.32	1.283	76.72	1.283	78.58	1.283	76.72		1.283	73.98	1.283	74.78	1.283	74.9	1.283	74.68	1.283	76.36
	1.29	74.76	1.29	74.04	1.29	74.06	1.29	73.5	1.29	73.98		1.29	77.34	1.29	75.64	1.29	77.86	1.29	76.86	1.29	78.56	1.29	76.66		1.29	73.9	1.29	74.8	1.29	74.88	1.29	74.76	1.29	76.58
	1.297	74.74	1.297	74	1.297	74.12	1.297	73.52	1.297	73.9		1.297	77.08	1.297	75.48	1.297	78.14	1.297	77.1	1.297	78.52	1.297	76.98		1.297	73.84	1.297	74.76	1.297	74.84	1.297	74.56	1.297	76.8
	1.303	74.7	1.303	73.94	1.303	74.14	1.303	73.54	1.303	73.6		1.303	76.92	1.303	75.88	1.303	78.16	1.303	77.24	1.303	78.32	1.303	77		1.303	73.92	1.303	74.74	1.303	74.64	1.303	74.58	1.303	76.76
	1.31	74.66	1.31	73.84	1.31	74.16	1.31	73.62	1.31	73.54		1.31	77.04	1.31	75.96	1.31	78.08	1.31	77.9	1.31	78.02	1.31	77.22		1.31	73.98	1.31	74.74	1.31	74.7	1.31	74.6	1.31	76.68
	1.317	74.54	1.317	73.78	1.317	74.14	1.317	73.64	1.317	73.54		1.317	76.76	1.317	76.42	1.317	77.52	1.317	77.82	1.317	77.36	1.317	77.16		1.317	74.02	1.317	74.98	1.317	74.72	1.317	74.6	1.317	76.12
	1.324	74.52	1.324	73.76	1.324	74.24	1.324	73.72	1.324	73.52		1.324	76.6	1.324	76.54	1.324	77.46	1.324	77.78	1.324	77.04	1.324	77.26		1.324	74.06	1.324	75	1.324	74.74	1.324	74.58	1.324	75.86
	1.33	74.52	1.33	73.76	1.33	74.24	1.33	73.72	1.33	73.52		1.33	76.62	1.33	76.52	1.33	77.4	1.33	78.02	1.33	76.88	1.33	77.48		1.33	74.16	1.33	74.88	1.33	74.84	1.33	74.56	1.33	75.62
	1.337	74.52	1.337	73.76	1.337	74.18	1.337	73.76	1.337	73.52		1.337	76.26	1.337	76.38	1.337	77.46	1.337	78.14	1.337	77.04	1.337	77.58		1.337	74.16	1.337	75.2	1.337	74.78	1.337	74.52	1.337	75.64
	1.344	74.52	1.344	73.72	1.344	74.2	1.344	73.76	1.344	73.7		1.344	76.46	1.344	76.34	1.344	77.18	1.344	77.96	1.344	76.92	1.344	77.4		1.344	74.14	1.344	75.28	1.344	74.8	1.344	74.52	1.344	75.58
	1.351	74.52	1.351	73.74	1.351	74.18	1.351	73.74	1.351	73.74		1.351	76.74	1.351	76.62	1.351	76.68	1.351	77.7	1.351	76.9	1.351	77.32		1.351	74.14	1.351	75.32	1.351	74.82	1.351	74.42	1.351	75.34
	1.358	74.78	1.358	73.74	1.358	74.26	1.358	73.74	1.358	73.8		1.358	76.94	1.358	76.52	1.358	76.64	1.358	77.48	1.358	76.82	1.358	76.56		1.358	73.98	1.358	75.32	1.358	74.82	1.358	74.58	1.358	75.36
	1.364	74.86	1.364	73.74	1.364	74.28	1.364	73.72	1.364	73.82		1.364	77.1	1.364	75.94	1.364	76.72	1.364	77.26	1.364	76.84	1.364	76.52		1.364	74	1.364	75.48	1.364	74.8	1.364	74.64	1.364	75.48
	1.371	74.9	1.371	73.74	1.371	74.28	1.371	73.68	1.371	73.9		1.371	77.24	1.371	75.76	1.371	77.24	1.371	76.62	1.371	76.9	1.371	76.34		1.371	74	1.371	75.64	1.371	74.72	1.371	74.86	1.371	75.5
	1.378	74.96	1.378	73.82	1.378	74.26	1.378	73.68	1.378	74.06		1.378	77.6	1.378	75.36	1.378	77.18	1.378	76.8	1.378	76.92	1.378	76.32		1.378	73.98	1.378	75.42	1.378	74.7	1.378	74.98	1.378	75.52
	1.385	74.98	1.385	73.88	1.385	74.42	1.385	73.62	1.385	74.2		1.385	78.52	1.385	75.4	1.385	77.42	1.385	76.84	1.385	76.76	1.385	76.34		1.385	73.96	1.385	75.44	1.385	74.74	1.385	75.02	1.385	75.44
	1.392	74.96	1.392	74.02	1.392	74.52	1.392	73.62	1.392	74.22		1.392	78.88	1.392	75.32	1.392	77.5	1.392	76.7	1.392	77.42	1.392	76.08		1.392	73.82	1.392	75.4	1.392	74.62	1.392	75.04	1.392	75.54
	1.398	74.94	1.398	74.2	1.398	74.76	1.398	73.92	1.398	74.32		1.398	79	1.398	75.58	1.398	77.56	1.398	76.6	1.398	77.42	1.398	75.98		1.398	73.8	1.398	75.14	1.398	74.62	1.398	75.22	1.398	75.46
	1.405	74.9	1.405	74.3	1.405	74.84	1.405	73.98	1.405	74.5		1.405	78.74	1.405	75.82	1.405	77.84	1.405	76.82	1.405	77.74	1.405	75.96		1.405	73.76	1.405	75.1	1.405	74.64	1.405	75.18	1.405	75.46
	1.412	74.86	1.412	74.36	1.412	74.88	1.412	74.06	1.412	74.52		1.412	78.46	1.412	75.6	1.412	78.04	1.412	76.86	1.412	77.92	1.412	76.06		1.412	73.68	1.412	75.06	1.412	74.66	1.412	75.24	1.412	75.42
	1.419	74.58	1.419	74.38	1.419	74.76	1.419	74.08	1.419	74.56		1.419	78.2	1.419	75.64	1.419	77.88	1.419	76.86	1.419	78	1.419	76.16		1.419	73.54	1.419	74.98	1.419	74.66	1.419	75.18	1.419	75.38
	1.426	74.72	1.426	74.5	1.426	74.74	1.426	74.6	1.426	74.56		1.426	78.04	1.426	75.9	1.426	77.84	1.426	76.88	1.426	77.86	1.426	76.12		1.426	73.54	1.426	75.52	1.426	74.64	1.426	75.42	1.426	75.66
	1.432	74.94	1.432	74.46	1.432	74.68	1.432	74.72	1.432	74.66		1.432	77.56	1.432	76.14	1.432	77.42	1.432	76.76	1.432	77.58	1.432	76.3		1.432	73.66	1.432	75.64	1.432	75.94	1.432	75.4	1.432	75.9
	1.439	75.12	1.439	74.36	1.439	74.76	1.439	74.94	1.439	74.94		1.439	77.1	1.439	76.16	1.439	77.5	1.439	76.84	1.439	77.62	1.439	76.52		1.439	73.74	1.439	75.8	1.439	76.4	1.439	75.4	1.439	76
	1.446	75.18	1.446	74.36	1.446	74.48	1.446	75	1.446	74.94		1.446	76.32	1.446	76.1	1.446	77.36	1.446	76.96	1.446	77.66	1.446	76.5		1.446	73.78	1.446	76.22	1.446	76.8	1.446	75.4	1.446	76.06
	1.453	75.22	1.453	74.48	1.453	74.4	1.453	74.98	1.453	74.96		1.453	76.42	1.453	76.72	1.453	77.46	1.453	76.94	1.453	77.16	1.453	76.52		1.453	73.8	1.453	76.32	1.453	77.12	1.453	75.34	1.453	75.96
	1.459	75.62	1.459	74.38	1.459	74.34	1.459	74.68	1.459	75.02		1.459	76.42	1.459	76.64	1.459	77.52	1.459	76.92	1.459	77.42	1.459	76.66		1.459	73.8	1.459	76.42	1.459	77.42	1.459	75.1	1.459	75.94
	1.466	75.68	1.466	74.82	1.466	74.44	1.466	74.72	1.466	74.76		1.466	76.4	1.466	76.46	1.466	77.28	1.466	76.64	1.466	77.3	1.466	76.66		1.466	74.14	1.466	76.4	1.466	77.46	1.466	75.02	1.466	75.94
	1.473	75.7	1.473	74.94	1.473	74.58	1.473	74.76	1.473	74.74		1.473	76.38	1.473	76.5	1.473	77.12	1.473	76.72	1.473	77.22	1.473	76.48		1.473	74.2	1.473	76.26	1.473	77.54	1.473	74.86	1.473	76.26
	1.48	75.66	1.48	75.02	1.48	74.86	1.48	74.66	1.48	74.68		1.48	76.32	1.48	76.66	1.48	77.34	1.48	76.5	1.48	77.14	1.48	76.32		1.48	74.22	1.48	76.08	1.48	77.5	1.48	74.66	1.48	76.08
	1.487	75.48	1.487	74.96	1.487	74.92	1.487	74.22	1.487	74.58		1.487	76.28	1.487	76.44	1.487	77.56	1.487	76.56	1.487	77.08	1.487	76.22		1.487	74.24	1.487	75.56	1.487	77.58	1.487	74.4	1.487	75.92
	1.493	75.24	1.493	74.96	1.493	74.94	1.493	74.34	1.493	74.5		1.493	76.26	1.493	76.1	1.493	77.5	1.493	76.76	1.493	77.3	1.493	75.92		1.493	74.32	1.493	75.52	1.493	76.3	1.493	74.28	1.493	75.84
	1.5	75.08	1.5	74.88	1.5	74.92	1.5	74.22	1.5	74.08		1.5	76.2	1.5	75.9	1.5	77.36	1.5	76.48	1.5	77.3	1.5	75.72		1.5	74.5	1.5	75.54	1.5	76.12	1.5	74.56	1.5	75.86
	1.507	75.22	1.507	74.72	1.507	74.92	1.507	74.24	1.507	74.08		1.507	76	1.507	75.58	1.507	77.26	1.507	76.48	1.507	77.18	1.507	75.68		1.507	74.54	1.507	75.36	1.507	75.92	1.507	74.62	1.507	76.1
	1.514	75.18	1.514	74.44	1.514	74.9	1.514	74.24	1.514	74.26		1.514	75.66	1.514	74.9	1.514	76.94	1.514	76.48	1.514	77.1	1.514	75.64		1.514	74.54	1.514	75.38	1.514	75.78	1.514	74.68	1.514	76.1
	1.521	74.84	1.521	74.36	1.521	74.84	1.521	74.2	1.521	74.62		1.521	75.62	1.521	74.78	1.521	76.74	1.521	76.46	1.521	76.84	1.521	75.86		1.521	74.52	1.521	75.3	1.521	75.76	1.521	74.7	1.521	76.06
	1.527	75.02	1.527	73.92	1.527	74.84	1.527	74.28	1.527	74.8		1.527	75.56	1.527	74.92	1.527	76.88	1.527	76.5	1.527	76.8	1.527	75.94		1.527	74.16	1.527	75.3	1.527	75.7	1.527	74.98	1.527	75.88
	1.534	75.16	1.534	73.94	1.534	74.72	1.534	74.2	1.534	74.86		1.534	75.42	1.534	75.02	1.534	76.84	1.534	76.36	1.534	76.74	1.534	76.08		1.534	74.12	1.534	75.24	1.534	75.48	1.534	75.02	1.534	75.46
	1.541	75.32	1.541	73.96	1.541	74.52	1.541	74.2	1.541	74.9		1.541	75.36	1.541	74.82	1.541	76.58	1.541	76.46	1.541	76.64	1.541	76.14		1.541	74.06	1.541	75.16	1.541	75.48	1.541	75.02	1.541	75.44
	1.548	75.36	1.548	73.96	1.548	74.52	1.548	74.14	1.548	74.88		1.548	75.12	1.548	74.9	1.548	76.28	1.548	76.34	1.548	76.68	1.548	76.18		1.548	73.98	1.548	74.82	1.548	75.16	1.548	75	1.548	75.3
	1.554	75.36	1.554	73.98	1.554	74.5	1.554	74	1.554	74.64		1.554	75.24	1.554	74.96	1.554	76.3	1.554	76.14	1.554	76.28	1.554	76.16		1.554	73.96	1.554	74.7	1.554	75.2	1.554	74.94	1.554	75.4
	1.561	75.32	1.561	74	1.561	74.34	1.561	73.98	1.561	74.58		1.561	75.26	1.561	75	1.561	76.36	1.561	76.14	1.561	76.06	1.561	76.12		1.561	73.78	1.561	74.78	1.561	75.18	1.561	74.74	1.561	75.38
	1.568	75.3	1.568	74.14	1.568	74.36	1.568	73.96	1.568	74.46		1.568	75.28	1.568	74.98	1.568	76.34	1.568	76.12	1.568	76.08	1.568	76.1		1.568	73.82	1.568	74.72	1.568	75.56	1.568	74.72	1.568	75.14
	1.575	75.3	1.575	74.18	1.575	74.34	1.575	73.94	1.575	74.2		1.575	75.42	1.575	74.94	1.575	76.3	1.575	76.08	1.575	76.2	1.575	76.02		1.575	73.84	1.575	74.74	1.575	75.58	1.575	74.68	1.575	75.14
	1.582	75.28	1.582	74.22	1.582	74.18	1.582	73.9	1.582	73.78		1.582	75.48	1.582	74.86	1.582	76.22	1.582	76.04	1.582	76.22	1.582	75.56		1.582	73.82	1.582	74.76	1.582	75.4	1.582	74.82	1.582	75.34
	1.588	75.08	1.588	74.24	1.588	74.32	1.588	73.7	1.588	73.74		1.588	75.5	1.588	74.82	1.588	76.04	1.588	75.9	1.588	76.22	1.588	75.58		1.588	74.02	1.588	74.76	1.588	75.42	1.588	74.64	1.588	75.6
	1.595	74.96	1.595	74.24	1.595	74.34	1.595	73.7	1.595	73.76		1.595	75.56	1.595	74.7	1.595	76.04	1.595	75.84	1.595	76.2	1.595	75.5		1.595	74.1	1.595	74.74	1.595	75.4	1.595	74.68	1.595	75.82
	1.602	74.84	1.602	74.3	1.602	74.38	1.602	73.74	1.602	73.88		1.602	75.54	1.602	74.86	1.602	76.02	1.602	75.74	1.602	76.16	1.602	75.48		1.602	74.1	1.602	74.84	1.602	75.2	1.602	74.7	1.602	76.06
	1.609	74.82	1.609	74.28	1.609	74.4	1.609	73.74	1.609	74		1.609	75.52	1.609	74.76	1.609	76.06	1.609	75.78	1.609	75.98	1.609	75.48		1.609	74.1	1.609	74.84	1.609	75.14	1.609	74.72	1.609	76.26
	1.616	74.78	1.616	74.28	1.616	74.42	1.616	73.74	1.616	74.04		1.616	75.38	1.616	74.78	1.616	76.08	1.616	76	1.616	76.1	1.616	75.46		1.616	74.08	1.616	74.92	1.616	75.06	1.616	75.08	1.616	76.22
	1.622	74.74	1.622	74.3	1.622	74.4	1.622	73.76	1.622	74.06		1.622	75.32	1.622	74.78	1.622	76	1.622	76.24	1.622	76.1	1.622	75.46		1.622	74.12	1.622	74.82	1.622	74.98	1.622	75.06	1.622	76.22
	1.629	74.52	1.629	74.26	1.629	74.32	1.629	73.94	1.629	74.12		1.629	75.4	1.629	74.76	1.629	76.02	1.629	76.32	1.629	76.3	1.629	75.4		1.629	74.12	1.629	74.84	1.629	74.58	1.629	75.08	1.629	76.18
	1.636	74.52	1.636	74.3	1.636	74.28	1.636	73.96	1.636	74.1		1.636	75.36	1.636	74.76	1.636	76.02	1.636	76.38	1.636	76.22	1.636	75.4		1.636	74.1	1.636	74.84	1.636	74.66	1.636	75.08	1.636	76.1
	1.643	74.62	1.643	74.32	1.643	74.24	1.643	74	1.643	74.06		1.643	75.32	1.643	74.88	1.643	76.02	1.643	76.4	1.643	76.26	1.643	75.4		1.643	74.04	1.643	74.82	1.643	74.64	1.643	74.9	1.643	76.02
	1.65	74.64	1.65	74.34	1.65	74.16	1.65	74.02	1.65	74.04		1.65	75.34	1.65	74.7	1.65	76.02	1.65	76.38	1.65	76.28	1.65	75.8		1.65	73.84	1.65	74.8	1.65	74.66	1.65	74.82	1.65	75.76
	1.656	74.66	1.656	74.34	1.656	74.18	1.656	74.04	1.656	74.02		1.656	75.6	1.656	74.7	1.656	76	1.656	76.34	1.656	76.26	1.656	75.92		1.656	74.24	1.656	74.78	1.656	74.66	1.656	74.76	1.656	75.54
	1.663	74.86	1.663	74.26	1.663	74.64	1.663	74.02	1.663	73.88		1.663	75.66	1.663	74.56	1.663	75.98	1.663	76.28	1.663	76.24	1.663	76		1.663	74.3	1.663	74.64	1.663	74.68	1.663	74.68	1.663	75.38
	1.67	74.9	1.67	74.26	1.67	74.74	1.67	74.02	1.67	73.76		1.67	75.72	1.67	74.56	1.67	75.92	1.67	76.24	1.67	76.18	1.67	76.2		1.67	74.32	1.67	74.62	1.67	74.68	1.67	74.6	1.67	75.22
	1.677	74.94	1.677	74.24	1.677	74.82	1.677	73.98	1.677	73.78		1.677	75.72	1.677	74.54	1.677	75.92	1.677	76.2	1.677	75.98	1.677	76.28		1.677	74.2	1.677	74.52	1.677	74.66	1.677	74.4	1.677	75.2
	1.683	75.02	1.683	74.18	1.683	74.86	1.683	73.98	1.683	73.76		1.683	75.7	1.683	74.86	1.683	76	1.683	76.06	1.683	76.06	1.683	76.28		1.683	74.2	1.683	74.52	1.683	74.66	1.683	74.46	1.683	75.18
	1.69	75.02	1.69	74.08	1.69	74.86	1.69	73.78	1.69	73.72		1.69	75.58	1.69	74.88	1.69	76	1.69	76.1	1.69	75.88	1.69	76.26		1.69	74.16	1.69	74.52	1.69	74.64	1.69	74.48	1.69	75.14
	1.697	75	1.697	74.08	1.697	74.84	1.697	73.78	1.697	73.72		1.697	75.42	1.697	74.88	1.697	76	1.697	76.12	1.697	75.9	1.697	76.2		1.697	74.1	1.697	74.52	1.697	74.56	1.697	74.5	1.697	75.08
	1.704	75.04	1.704	74.08	1.704	74.76	1.704	73.78	1.704	73.72		1.704	75.36	1.704	74.74	1.704	76.02	1.704	76.12	1.704	75.92	1.704	76.1		1.704	74.02	1.704	74.54	1.704	74.56	1.704	74.52	1.704	75.16
	1.711	75.06	1.711	74.36	1.711	74.58	1.711	73.76	1.711	73.72		1.711	75.28	1.711	74.72	1.711	76.02	1.711	76.12	1.711	76.04	1.711	75.66		1.711	73.92	1.711	74.54	1.711	74.56	1.711	74.5	1.711	75.2
	1.717	75.2	1.717	74.42	1.717	74.5	1.717	73.76	1.717	73.72		1.717	74.94	1.717	74.7	1.717	76	1.717	76.14	1.717	76.2	1.717	75.58		1.717	73.4	1.717	74.54	1.717	74.66	1.717	74.46	1.717	75.24
	1.724	75.04	1.724	74.48	1.724	74.08	1.724	73.76	1.724	73.72		1.724	74.92	1.724	75	1.724	76	1.724	76.32	1.724	76.48	1.724	75.62		1.724	73.42	1.724	74.54	1.724	74.68	1.724	74.42	1.724	75.26
	1.731	75.08	1.731	74.52	1.731	74.1	1.731	73.76	1.731	73.72		1.731	74.92	1.731	75	1.731	76	1.731	76.46	1.731	76.8	1.731	75.46		1.731	73.44	1.731	74.54	1.731	74.68	1.731	74.38	1.731	75.38
	1.738	75.06	1.738	74.54	1.738	74.12	1.738	73.74	1.738	73.74		1.738	74.9	1.738	75.02	1.738	76.06	1.738	76.46	1.738	76.88	1.738	75.44		1.738	73.44	1.738	74.54	1.738	74.82	1.738	74.16	1.738	75.38
	1.745	74.94	1.745	74.52	1.745	74.12	1.745	73.76	1.745	73.72		1.745	74.9	1.745	74.7	1.745	76	1.745	76.54	1.745	76.92	1.745	75.46		1.745	73.48	1.745	74.54	1.745	74.92	1.745	74.16	1.745	75.38
	1.751	74.92	1.751	74.5	1.751	74.12	1.751	73.76	1.751	73.76		1.751	74.9	1.751	74.72	1.751	76.02	1.751	76.96	1.751	76.94	1.751	75.46		1.751	73.52	1.751	74.54	1.751	74.96	1.751	74.16	1.751	75.34
	1.758	74.84	1.758	74.46	1.758	74.22	1.758	73.8	1.758	73.76		1.758	75	1.758	74.72	1.758	76.04	1.758	77.06	1.758	76.9	1.758	75.48		1.758	73.54	1.758	74.66	1.758	74.98	1.758	74.2	1.758	75.28
	1.765	74.64	1.765	74.54	1.765	74.24	1.765	73.8	1.765	73.76		1.765	75.06	1.765	74.76	1.765	76.04	1.765	77.22	1.765	76.82	1.765	75.46		1.765	73.54	1.765	74.9	1.765	74.98	1.765	74.2	1.765	75.02
	1.772	74.76	1.772	74.3	1.772	74.32	1.772	73.92	1.772	73.76		1.772	75.08	1.772	74.76	1.772	76.04	1.772	77.22	1.772	76.6	1.772	75.48		1.772	73.56	1.772	74.96	1.772	74.98	1.772	74.22	1.772	75.02
	1.778	74.68	1.778	74.34	1.778	74.34	1.778	73.94	1.778	73.82		1.778	75.1	1.778	74.7	1.778	76.02	1.778	77.14	1.778	76.38	1.778	75.48		1.778	73.56	1.778	75	1.778	74.86	1.778	74.24	1.778	75.04
	1.785	74.7	1.785	74.36	1.785	74.36	1.785	73.96	1.785	73.84		1.785	75.08	1.785	74.4	1.785	75.98	1.785	76.86	1.785	76.04	1.785	75.44		1.785	73.54	1.785	75.04	1.785	74.82	1.785	74.24	1.785	75.02
	1.792	74.74	1.792	74.36	1.792	74.36	1.792	74	1.792	73.86		1.792	75.08	1.792	74.42	1.792	75.98	1.792	76.6	1.792	75.78	1.792	75.44		1.792	73.54	1.792	75.52	1.792	74.98	1.792	74.48	1.792	74.94
	1.799	74.76	1.799	74.36	1.799	74.42	1.799	74	1.799	73.86		1.799	75.06	1.799	74.4	1.799	75.88	1.799	76.42	1.799	75.76	1.799	75.44		1.799	73.6	1.799	75.6	1.799	74.88	1.799	74.52	1.799	74.94
	1.806	74.86	1.806	74.36	1.806	74.42	1.806	74	1.806	74.08		1.806	75.02	1.806	74.42	1.806	75.88	1.806	76.32	1.806	75.66	1.806	75.46		1.806	73.56	1.806	75.62	1.806	74.84	1.806	74.54	1.806	74.96
	1.812	74.86	1.812	74.32	1.812	74.42	1.812	74	1.812	74.12		1.812	74.98	1.812	74.4	1.812	75.88	1.812	75.92	1.812	75.68	1.812	75.46		1.812	73.6	1.812	75.62	1.812	74.86	1.812	74.58	1.812	74.96
	1.819	74.84	1.819	74.32	1.819	74.32	1.819	73.98	1.819	74.16		1.819	74.86	1.819	74.38	1.819	75.86	1.819	75.88	1.819	75.68	1.819	75.46		1.819	73.6	1.819	75.5	1.819	74.86	1.819	74.58	1.819	74.96
	1.826	74.8	1.826	74.2	1.826	74.32	1.826	73.96	1.826	74.18		1.826	74.82	1.826	74.3	1.826	75.86	1.826	75.74	1.826	75.76	1.826	75.46		1.826	73.6	1.826	75.48	1.826	74.86	1.826	74.54	1.826	74.96
	1.833	74.62	1.833	74.2	1.833	74.32	1.833	73.88	1.833	74.16		1.833	74.82	1.833	74.3	1.833	75.84	1.833	75.72	1.833	75.78	1.833	75.42		1.833	73.58	1.833	75.74	1.833	74.86	1.833	74.52	1.833	75.06
	1.84	74.54	1.84	74.2	1.84	74.34	1.84	73.94	1.84	74.1		1.84	74.82	1.84	74.3	1.84	75.84	1.84	75.72	1.84	75.8	1.84	75.42		1.84	73.6	1.84	75.76	1.84	74.84	1.84	74.48	1.84	75.08
	1.846	74.52	1.846	74.2	1.846	74.36	1.846	74.04	1.846	74.08		1.846	74.82	1.846	74.56	1.846	75.84	1.846	75.72	1.846	75.82	1.846	75.42		1.846	73.56	1.846	75.78	1.846	74.8	1.846	74.44	1.846	75.12
	1.853	74.48	1.853	74.2	1.853	74.7	1.853	74.06	1.853	74.02		1.853	74.84	1.853	74.62	1.853	75.84	1.853	75.72	1.853	75.82	1.853	75.4		1.853	73.84	1.853	75.32	1.853	74.78	1.853	74.2	1.853	75.1
	1.86	74.46	1.86	74.22	1.86	74.72	1.86	74.1	1.86	73.98		1.86	74.86	1.86	74.68	1.86	75.84	1.86	75.72	1.86	75.82	1.86	75.4		1.86	73.82	1.86	75.32	1.86	74.82	1.86	74.18	1.86	75.1
	1.867	74.54	1.867	74.24	1.867	74.78	1.867	74.12	1.867	73.78		1.867	74.88	1.867	74.7	1.867	75.98	1.867	75.72	1.867	75.8	1.867	75.4		1.867	73.84	1.867	75.36	1.867	74.84	1.867	74.36	1.867	75.1
	1.874	74.58	1.874	74.24	1.874	74.8	1.874	74.14	1.874	73.78		1.874	74.9	1.874	74.74	1.874	76.02	1.874	75.72	1.874	75.76	1.874	75.38		1.874	73.86	1.874	75.28	1.874	74.86	1.874	74.42	1.874	75.06
	1.88	74.62	1.88	74.24	1.88	74.82	1.88	74.14	1.88	73.78		1.88	74.92	1.88	74.72	1.88	76.06	1.88	75.72	1.88	75.74	1.88	75.38		1.88	73.88	1.88	75.2	1.88	74.86	1.88	74.44	1.88	75.04
	1.887	74.64	1.887	74.24	1.887	74.78	1.887	74.14	1.887	73.78		1.887	74.92	1.887	74.7	1.887	76.08	1.887	75.72	1.887	75.64	1.887	75.36		1.887	73.86	1.887	74.92	1.887	74.86	1.887	74.46	1.887	75
	1.894	74.66	1.894	74.24	1.894	74.94	1.894	74.12	1.894	73.78		1.894	74.96	1.894	74.66	1.894	76.08	1.894	75.72	1.894	75.64	1.894	75.36		1.894	73.84	1.894	74.64	1.894	74.8	1.894	74.46	1.894	74.9
	1.901	74.64	1.901	74.22	1.901	74.94	1.901	74.04	1.901	73.8		1.901	74.96	1.901	74.6	1.901	76.22	1.901	75.74	1.901	75.64	1.901	75.36		1.901	73.82	1.901	74.72	1.901	74.8	1.901	74.46	1.901	74.88
	1.907	74.62	1.907	74.24	1.907	74.92	1.907	73.98	1.907	73.8		1.907	74.96	1.907	74.36	1.907	76.24	1.907	75.74	1.907	75.64	1.907	75.36		1.907	73.76	1.907	74.72	1.907	74.78	1.907	74.46	1.907	74.88
	1.914	74.98	1.914	74.32	1.914	74.6	1.914	74	1.914	73.82		1.914	74.96	1.914	74.36	1.914	76.24	1.914	75.76	1.914	75.64	1.914	75.36		1.914	73.48	1.914	74.94	1.914	74.6	1.914	74.42	1.914	75.04
	1.921	75.14	1.921	74.32	1.921	74.62	1.921	74	1.921	73.82		1.921	74.96	1.921	74.36	1.921	76.22	1.921	75.76	1.921	75.64	1.921	75.62		1.921	73.48	1.921	75	1.921	74.6	1.921	74.56	1.921	75.06
	1.928	75.04	1.928	74.34	1.928	74.6	1.928	73.98	1.928	73.84		1.928	75.4	1.928	74.36	1.928	76.78	1.928	75.76	1.928	75.64	1.928	75.68		1.928	73.48	1.928	75.14	1.928	74.6	1.928	74.38	1.928	75.12
	1.935	75.12	1.935	74.62	1.935	74.58	1.935	73.98	1.935	73.84		1.935	75.48	1.935	74.36	1.935	76.92	1.935	75.76	1.935	75.64	1.935	76.02		1.935	73.7	1.935	75.2	1.935	74.6	1.935	74.38	1.935	75.14
	1.941	75.14	1.941	74.88	1.941	74.74	1.941	74	1.941	73.84		1.941	75.54	1.941	74.36	1.941	77	1.941	75.76	1.941	75.9	1.941	76.1		1.941	73.72	1.941	75.24	1.941	74.6	1.941	74.4	1.941	75.14
	1.948	75.14	1.948	74.98	1.948	74.74	1.948	74	1.948	73.84		1.948	75.56	1.948	74.72	1.948	77.06	1.948	75.72	1.948	76.02	1.948	76.16		1.948	73.76	1.948	75.34	1.948	74.6	1.948	74.4	1.948	75.14
	1.955	75.1	1.955	75.02	1.955	74.5	1.955	73.98	1.955	73.84		1.955	75.58	1.955	74.8	1.955	77.06	1.955	75.74	1.955	76.08	1.955	76.2		1.955	73.74	1.955	75.34	1.955	74.6	1.955	74.4	1.955	75.14
	1.962	75.1	1.962	75.06	1.962	74.54	1.962	74	1.962	73.86		1.962	75.56	1.962	74.86	1.962	76.88	1.962	75.74	1.962	76.12	1.962	76.18		1.962	73.74	1.962	75.2	1.962	74.68	1.962	74.36	1.962	75.12
	1.969	75.02	1.969	75	1.969	74.56	1.969	74	1.969	73.86		1.969	75.5	1.969	74.9	1.969	77.36	1.969	75.74	1.969	76.14	1.969	76.12		1.969	73.74	1.969	75.16	1.969	74.7	1.969	74.28	1.969	75.08
	1.975	74.64	1.975	74.9	1.975	74.56	1.975	74	1.975	74.02		1.975	75.42	1.975	74.9	1.975	77.34	1.975	75.74	1.975	76.14	1.975	76.02		1.975	73.72	1.975	74.9	1.975	74.7	1.975	74.38	1.975	74.92
	1.982	74.52	1.982	74.84	1.982	74.54	1.982	74.02	1.982	74.04		1.982	75.32	1.982	74.9	1.982	77.28	1.982	75.74	1.982	76.1	1.982	75.7		1.982	73.68	1.982	74.86	1.982	74.72	1.982	74.22	1.982	74.92
	1.989	74.52	1.989	74.76	1.989	74.52	1.989	74.04	1.989	74.08		1.989	74.88	1.989	74.86	1.989	76.64	1.989	75.74	1.989	76.08	1.989	75.64		1.989	73.64	1.989	74.68	1.989	74.72	1.989	74.24	1.989	74.92
	1.996	74.54	1.996	74.46	1.996	74.46	1.996	74.04	1.996	74.1		1.996	74.88	1.996	74.82	1.996	76.66	1.996	75.76	1.996	76	1.996	75.36		1.996	73.42	1.996	74.68	1.996	74.72	1.996	74.24	1.996	74.92
	2.002	74.54	2.002	74.26	2.002	74.26	2.003	74.06	2.002	74.1		2.002	74.88	2.002	74.74	2.002	76.64	2.002	75.76	2.002	75.76	2.002	75.36		2.002	73.42	2.002	74.66	2.002	75	2.002	74.24	2.002	74.92
	2.009	74.5	2.009	74.26	2.009	74.4	2.009	74.06	2.009	74.1		2.009	74.88	2.009	74.4	2.009	76.58	2.009	75.76	2.009	75.68	2.009	75.36		2.009	73.42	2.009	74.54	2.009	75.04	2.009	74.3	2.009	74.9
	2.016	74.48	2.016	74.26	2.016	74.44	2.016	74.08	2.016	74.1		2.016	74.86	2.016	74.4	2.016	76.5	2.016	75.76	2.016	75.68	2.016	75.34		2.016	73.46	2.016	74.54	2.016	75.08	2.016	74.3	2.016	74.9
	2.023	74.4	2.023	74.44	2.023	74.46	2.023	74.08	2.023	74.08		2.023	74.86	2.023	74.4	2.023	76.38	2.023	75.76	2.023	75.68	2.023	75.32		2.023	73.48	2.023	74.54	2.023	75.04	2.023	74.28	2.023	74.9
	2.03	74.36	2.03	74.46	2.03	74.44	2.03	74.08	2.03	74.06		2.03	74.84	2.03	74.42	2.03	75.84	2.03	75.78	2.03	75.66	2.03	75.3		2.03	73.84	2.03	74.54	2.03	75.04	2.03	74.26	2.03	74.9
	2.036	74.36	2.036	74.6	2.036	74.46	2.036	74.06	2.036	74.08		2.036	74.84	2.036	74.42	2.036	75.84	2.036	75.78	2.036	75.64	2.036	75.4		2.036	73.92	2.036	74.54	2.036	75.04	2.036	74.14	2.036	74.88
	2.043	74.36	2.043	74.66	2.043	74.44	2.043	74.1	2.043	74.14		2.043	74.82	2.043	74.4	2.043	75.88	2.043	75.78	2.043	75.64	2.043	75.4		2.043	74.04	2.043	74.54	2.043	75	2.043	74.14	2.043	74.88
	2.05	74.36	2.05	74.68	2.05	74.42	2.05	74.1	2.05	74.44		2.05	74.8	2.05	74.7	2.05	76.04	2.05	75.78	2.05	75.76	2.05	75.42		2.05	74.08	2.05	74.66	2.05	74.98	2.05	74.18	2.05	74.9
	2.057	74.34	2.057	74.84	2.057	74.4	2.057	74.12	2.057	74.52		2.057	74.8	2.057	74.72	2.057	76.1	2.057	75.8	2.057	75.78	2.057	75.4		2.057	74.1	2.057	74.94	2.057	74.9	2.057	74.2	2.057	74.9
	2.064	74.46	2.064	74.86	2.064	74.36	2.064	74.14	2.064	74.58		2.064	74.78	2.064	74.76	2.064	76.14	2.064	75.8	2.064	75.8	2.064	75.4		2.064	74.26	2.064	75	2.064	74.6	2.064	74.3	2.064	75.12
	2.07	74.5	2.07	74.86	2.07	74.26	2.07	74.14	2.07	74.6		2.07	74.78	2.07	74.8	2.07	76.12	2.07	75.78	2.07	75.82	2.07	75.36		2.07	74.24	2.07	75.16	2.07	74.6	2.07	74.26	2.07	75.16
	2.077	74.52	2.077	74.82	2.077	74.28	2.077	74.16	2.077	74.64		2.077	74.78	2.077	74.8	2.077	76.14	2.077	75.8	2.077	75.82	2.077	75.34		2.077	74.18	2.077	75.22	2.077	74.6	2.077	74.28	2.077	75.2
	2.084	74.54	2.084	74.62	2.084	74.3	2.084	74.18	2.084	74.6		2.084	74.78	2.084	74.76	2.084	76.12	2.084	75.8	2.084	75.8	2.084	75.32		2.084	74.16	2.084	75.24	2.084	74.6	2.084	74.28	2.084	75.32
	2.091	74.54	2.091	74.6	2.091	74.32	2.091	74.18	2.091	74.54		2.091	74.78	2.091	74.74	2.091	76.1	2.091	75.8	2.091	75.8	2.091	75.28		2.091	73.8	2.091	75.42	2.091	74.6	2.091	74.26	2.091	75.48
	2.098	74.54	2.098	74.46	2.098	74.34	2.098	74.18	2.098	74.34		2.098	74.78	2.098	74.68	2.098	76.04	2.098	75.78	2.098	75.78	2.098	75.16		2.098	73.78	2.098	75.48	2.098	74.6	2.098	74.24	2.098	75.6
	2.104	74.52	2.104	74.46	2.104	74.44	2.104	74.16	2.104	74.28		2.104	74.86	2.104	74.64	2.104	76	2.104	75.8	2.104	75.76	2.104	75.14		2.104	73.72	2.104	75.46	2.104	74.8	2.104	74.22	2.104	75.62
	2.111	74.58	2.111	74.44	2.111	74.68	2.111	74.18	2.111	74.02		2.111	74.88	2.111	74.38	2.111	75.88	2.111	75.94	2.111	75.6	2.111	75.18		2.111	73.68	2.111	75.32	2.111	74.82	2.111	74.12	2.111	75.7
	2.118	74.56	2.118	74.66	2.118	74.72	2.118	74.18	2.118	74.02		2.118	74.88	2.118	74.76	2.118	76.24	2.118	76.16	2.118	75.72	2.118	75.18		2.118	73.62	2.118	75.04	2.118	74.94	2.118	74.1	2.118	75.7
	2.125	74.7	2.125	74.8	2.125	74.78	2.125	74.16	2.125	74.28		2.125	74.88	2.125	75.06	2.125	76.32	2.125	76.22	2.125	75.74	2.125	75.18		2.125	73.42	2.125	75.12	2.125	75	2.125	74	2.125	75.64
	2.131	74.9	2.131	74.88	2.131	74.78	2.131	74.16	2.131	74.34		2.131	75.1	2.131	75.16	2.131	76.4	2.131	76.26	2.131	75.88	2.131	75.16		2.131	73.58	2.131	75.06	2.131	75.06	2.131	74	2.131	75.84
	2.138	75.1	2.138	74.94	2.138	74.88	2.138	74.26	2.138	74.54		2.138	75.24	2.138	75.58	2.138	76.44	2.138	76.34	2.138	75.9	2.138	75.16		2.138	73.58	2.138	75.04	2.138	75.3	2.138	74.34	2.138	75.92
	2.145	75.3	2.145	74.96	2.145	74.86	2.145	74.28	2.145	74.6		2.145	75.58	2.145	75.68	2.145	76.46	2.145	76.56	2.145	75.92	2.145	75.14		2.145	73.6	2.145	75	2.145	75.5	2.145	74.52	2.145	76.24
	2.152	75.42	2.152	75.38	2.152	74.84	2.152	74.3	2.152	74.64		2.152	75.64	2.152	75.76	2.152	76.44	2.152	76.82	2.152	75.94	2.152	75.12		2.152	73.64	2.152	74.8	2.152	75.56	2.152	74.68	2.152	76.44
	2.159	75.46	2.159	75.56	2.159	74.78	2.159	74.32	2.159	74.64		2.159	75.68	2.159	75.74	2.159	76.38	2.159	76.94	2.159	75.92	2.159	75.2		2.159	73.64	2.159	74.96	2.159	75.68	2.159	74.74	2.159	76.5
	2.165	75.56	2.165	75.6	2.165	74.66	2.165	74.32	2.165	74.62		2.165	75.62	2.165	75.8	2.165	76.32	2.165	76.98	2.165	75.9	2.165	75.34		2.165	73.64	2.165	74.96	2.165	75.56	2.165	74.78	2.165	76.54
	2.172	75.78	2.172	75.58	2.172	74.46	2.172	74.3	2.172	74.82		2.172	75.7	2.172	75.7	2.172	76.18	2.172	76.84	2.172	75.88	2.172	75.32		2.172	73.64	2.172	74.96	2.172	75.64	2.172	74.78	2.172	76.66
	2.179	75.84	2.179	75.34	2.179	75.06	2.179	74.28	2.179	74.8		2.179	75.66	2.179	75.36	2.179	75.84	2.179	76.8	2.179	75.72	2.179	75.56		2.179	73.62	2.179	74.96	2.179	75.86	2.179	74.74	2.179	76.62
	2.186	75.6	2.186	75.5	2.186	75.24	2.186	74.28	2.186	74.56		2.186	75.56	2.186	75.18	2.186	75.94	2.186	76.8	2.186	75.82	2.186	75.64		2.186	73.58	2.186	74.86	2.186	75.86	2.186	74.66	2.186	76.52
	2.193	75.66	2.193	75.64	2.193	75.4	2.193	74.24	2.193	74.6		2.193	75.26	2.193	75.14	2.193	75.98	2.193	76.74	2.193	75.72	2.193	76.02		2.193	73.4	2.193	74.78	2.193	75.86	2.193	74.62	2.193	76.28
	2.199	75.6	2.199	75.64	2.199	75.48	2.199	74.14	2.199	74.84		2.199	75.1	2.199	74.86	2.199	76	2.199	76.66	2.199	75.74	2.199	76.1		2.199	73.4	2.199	74.82	2.199	75.66	2.199	74.4	2.199	76.1
	2.206	76.04	2.206	75.56	2.206	75.52	2.206	74.16	2.206	74.92		2.206	74.8	2.206	74.86	2.206	76	2.206	76.42	2.206	75.76	2.206	76.36		2.206	73.36	2.206	74.84	2.206	75.58	2.206	74.42	2.206	75.64
	2.213	76.06	2.213	75.12	2.213	75.52	2.213	74.16	2.213	75.04		2.213	74.78	2.213	74.84	2.213	76	2.213	76.28	2.213	75.76	2.213	76.56		2.213	73.34	2.213	74.82	2.213	75.58	2.213	74.4	2.213	75.8
	2.22	76.42	2.22	75.06	2.22	75.48	2.22	74.16	2.22	75.06		2.22	74.76	2.22	74.82	2.22	76.24	2.22	76.18	2.22	75.76	2.22	76.5		2.22	73.32	2.22	74.58	2.22	75.62	2.22	74.44	2.22	75.78
	2.226	76.36	2.226	75.02	2.226	75.36	2.227	74.16	2.226	75.34		2.226	74.74	2.226	74.66	2.226	76.26	2.226	76.16	2.226	75.84	2.226	76.38		2.226	73.32	2.226	74.58	2.226	75.6	2.226	74.44	2.226	76.12
	2.233	76.3	2.233	74.98	2.233	75.26	2.233	74.18	2.233	75.26		2.233	74.72	2.233	74.66	2.233	76.3	2.233	76.16	2.233	75.84	2.233	76.32		2.233	73.34	2.233	74.62	2.233	75.48	2.233	74.42	2.233	76
	2.24	76.44	2.24	74.94	2.24	74.62	2.24	74.42	2.24	75.26		2.24	74.74	2.24	74.58	2.24	76.28	2.24	76	2.24	75.84	2.24	76.06		2.24	73.3	2.24	74.58	2.24	75.16	2.24	74.38	2.24	76.04
	2.247	76.42	2.247	74.8	2.247	74.52	2.247	74.72	2.247	75.24		2.247	74.76	2.247	74.52	2.247	76.2	2.247	76	2.247	75.74	2.247	76.04		2.247	73.6	2.247	74.56	2.247	75.16	2.247	74.3	2.247	75.92
	2.254	76.14	2.254	74.66	2.254	74.7	2.254	74.82	2.254	75.16		2.254	74.78	2.254	74.54	2.254	76.18	2.254	76.18	2.254	75.74	2.254	75.66		2.254	73.66	2.254	74.54	2.254	75.08	2.254	74.2	2.254	75.9
	2.26	76	2.26	74.66	2.26	74.72	2.26	74.86	2.26	74.92		2.26	74.82	2.26	74.52	2.26	76.14	2.26	76.18	2.26	75.74	2.26	75.6		2.26	73.7	2.26	74.46	2.26	75.12	2.26	74.1	2.26	75.8
	2.267	75.38	2.267	74.64	2.267	74.76	2.267	74.9	2.267	74.9		2.267	74.8	2.267	74.5	2.267	76.24	2.267	76.2	2.267	75.72	2.267	75.32		2.267	73.74	2.267	74.4	2.267	75	2.267	74.02	2.267	75.68
	2.274	75.32	2.274	74.62	2.274	74.78	2.274	74.92	2.274	74.8		2.274	74.78	2.274	74.5	2.274	76.22	2.274	76.44	2.274	75.7	2.274	75.18		2.274	73.76	2.274	74.76	2.274	74.98	2.274	74.04	2.274	75.22
	2.281	74.88	2.281	74.52	2.281	74.76	2.281	74.88	2.281	74.84		2.281	74.78	2.281	74.5	2.281	76	2.281	76.54	2.281	75.7	2.281	75.14		2.281	73.76	2.281	74.82	2.281	74.8	2.281	74.16	2.281	75.16
	2.288	74.8	2.288	74.48	2.288	74.76	2.288	74.82	2.288	74.56		2.288	74.76	2.288	74.5	2.288	76.02	2.288	76.6	2.288	75.7	2.288	75.14		2.288	73.8	2.288	74.9	2.288	74.82	2.288	74.2	2.288	74.88
	2.294	74.54	2.294	74.44	2.294	74.68	2.294	74.72	2.294	74.46		2.294	74.66	2.294	74.52	2.294	76.02	2.294	76.62	2.294	75.72	2.294	75.12		2.294	73.78	2.294	74.92	2.294	74.82	2.294	74.24	2.294	74.9
	2.301	74.34	2.301	74.28	2.301	74.64	2.301	74.44	2.301	74.48		2.301	74.66	2.301	74.5	2.301	76.12	2.301	76.6	2.301	75.72	2.301	75.1		2.301	73.74	2.301	74.92	2.301	74.82	2.301	74.22	2.301	75.14
	2.308	74.34	2.308	74.28	2.308	74.58	2.308	74.2	2.308	74.44		2.308	74.68	2.308	74.5	2.308	76.1	2.308	76.56	2.308	75.76	2.308	75.04		2.308	73.6	2.308	74.9	2.308	74.82	2.308	74.22	2.308	75.22
	2.315	74.34	2.315	74.34	2.315	74.4	2.315	74.36	2.315	74.42		2.315	74.68	2.315	74.52	2.315	76.1	2.315	76.32	2.315	75.74	2.315	75.02		2.315	73.62	2.315	74.86	2.315	74.8	2.315	74.2	2.315	75.26
	2.322	74.32	2.322	74.36	2.322	74.42	2.322	74.4	2.322	74.26		2.322	74.68	2.322	74.52	2.322	76.08	2.322	76.26	2.322	75.74	2.322	75.04		2.322	73.64	2.322	74.8	2.322	74.76	2.322	74.1	2.322	75.28
	2.328	74.32	2.328	74.36	2.328	74.42	2.328	74.44	2.328	74.24		2.328	74.68	2.328	74.52	2.328	75.96	2.328	76.2	2.328	75.74	2.328	75		2.328	73.74	2.328	74.74	2.328	74.76	2.328	74.08	2.328	75.28
	2.335	74.3	2.335	74.4	2.335	74.46	2.335	74.44	2.335	74.22		2.335	74.68	2.335	74.5	2.335	76	2.335	75.88	2.335	75.74	2.335	75		2.335	73.74	2.335	74.36	2.335	74.82	2.335	74.06	2.335	75.24
	2.342	74.3	2.342	74.42	2.342	74.46	2.342	74.48	2.342	74.14		2.342	74.68	2.342	74.84	2.342	76	2.342	75.84	2.342	75.68	2.342	75		2.342	73.72	2.342	74.36	2.342	74.82	2.342	73.94	2.342	75.2
	2.349	74.28	2.349	74.42	2.349	74.44	2.349	74.62	2.349	74.16		2.349	74.64	2.349	74.9	2.349	76	2.349	75.84	2.349	75.62	2.349	75		2.349	73.64	2.349	74.36	2.349	74.84	2.349	73.96	2.349	75.08
	2.355	74.28	2.355	74.42	2.355	74.44	2.355	74.64	2.355	74.18		2.355	74.64	2.355	74.96	2.355	75.98	2.355	75.84	2.355	75.62	2.355	75		2.355	73.62	2.355	74.34	2.355	74.88	2.355	73.96	2.355	75.14
	2.362	74.28	2.362	74.4	2.362	74.6	2.362	74.66	2.362	74.18		2.362	74.6	2.362	75.16	2.362	75.96	2.362	76.02	2.362	75.64	2.362	75		2.362	73.72	2.362	74.34	2.362	74.88	2.362	74.1	2.362	74.9
	2.369	74.24	2.369	74.4	2.369	74.64	2.369	74.64	2.369	74.2		2.369	74.64	2.369	75.48	2.369	76.12	2.369	76.04	2.369	75.74	2.369	74.98		2.369	73.62	2.369	74.32	2.369	75	2.369	74.14	2.369	74.94
	2.376	74.24	2.376	74.32	2.376	74.62	2.376	74.52	2.376	74.22		2.376	74.8	2.376	75.76	2.376	76.22	2.376	76.38	2.376	75.76	2.376	75.1		2.376	73.64	2.376	74.32	2.376	75.04	2.376	74.16	2.376	74.96
	2.383	74.24	2.383	74.3	2.383	74.64	2.383	74.52	2.383	74.22		2.383	74.82	2.383	76.22	2.383	76.62	2.383	76.46	2.383	75.9	2.383	75.6		2.383	73.64	2.383	74.32	2.383	75.06	2.383	74.16	2.383	74.96
	2.389	74.24	2.389	74.3	2.389	74.64	2.389	74.52	2.389	74.24		2.389	74.88	2.389	76.38	2.389	76.7	2.389	76.84	2.389	76.32	2.389	75.96		2.389	73.54	2.389	74.28	2.389	75.06	2.389	74.16	2.389	74.96
	2.396	74.24	2.396	74.24	2.396	74.66	2.396	74.52	2.396	74.26		2.396	74.88	2.396	76.62	2.396	76.68	2.396	77.08	2.396	76.84	2.396	76.56		2.396	73.56	2.396	74.26	2.396	75.02	2.396	74.14	2.396	74.94
	2.403	74.42	2.403	74.38	2.403	74.68	2.403	74.66	2.403	74.38		2.403	74.9	2.403	76.7	2.403	76.72	2.403	77.38	2.403	77.12	2.403	76.78		2.403	73.56	2.403	74.26	2.403	75.02	2.403	74.12	2.403	74.94
	2.41	74.48	2.41	74.42	2.41	74.64	2.41	74.54	2.41	74.38		2.41	74.86	2.41	76.76	2.41	76.8	2.41	77.48	2.41	77.24	2.41	76.88		2.41	73.54	2.41	74.24	2.41	75	2.41	74.08	2.41	74.92
	2.417	74.5	2.417	74.44	2.417	74.7	2.417	74.6	2.417	74.46		2.417	74.86	2.417	76.72	2.417	76.76	2.417	77.46	2.417	77.3	2.417	76.92		2.417	73.52	2.417	74.24	2.417	74.98	2.417	74.34	2.417	75.1
	2.423	74.76	2.423	74.46	2.423	74.56	2.423	74.82	2.423	74.48		2.423	74.8	2.423	76.46	2.423	76.72	2.423	77.26	2.423	77.28	2.423	76.86		2.423	73.4	2.423	74.22	2.423	74.96	2.423	74.26	2.423	75.18
	2.43	74.92	2.43	74.58	2.43	74.56	2.43	74.86	2.43	74.5		2.43	74.7	2.43	76.1	2.43	76.54	2.43	77.34	2.43	77.14	2.43	76.72		2.43	73.5	2.43	74.22	2.43	74.84	2.43	74.32	2.43	75.36
	2.437	74.96	2.437	75.14	2.437	74.74	2.437	74.88	2.437	74.5		2.437	74.54	2.437	75.78	2.437	76.42	2.437	77.02	2.437	77.18	2.437	76.44		2.437	74.82	2.437	74.24	2.437	74.98	2.437	74.36	2.437	75.48
	2.444	75.4	2.444	75.56	2.444	75.16	2.444	75.82	2.444	75.32		2.444	74.54	2.444	75.32	2.444	76.08	2.444	77.08	2.444	76.98	2.444	75.84		2.444	76.3	2.444	75.06	2.444	75.02	2.444	74.5	2.444	76
	2.45	76.36	2.45	75.98	2.45	76.06	2.451	76.1	2.45	76.04		2.451	74.5	2.45	75.14	2.45	76.08	2.45	76.72	2.45	76.56	2.45	75.5		2.45	78.34	2.45	75.54	2.45	76.2	2.45	75.14	2.45	76.46
	2.457	78.16	2.457	76.82	2.457	77.28	2.457	77.06	2.457	76.96		2.457	74.54	2.457	74.98	2.457	76.08	2.457	76.56	2.457	76.12	2.457	75.04		2.457	80.46	2.457	76.16	2.457	77.24	2.457	76.4	2.457	78.42
	2.464	79.32	2.464	77.34	2.464	78.52	2.464	77.72	2.464	78.3		2.464	74.72	2.464	74.64	2.464	76.04	2.464	76.4	2.464	76.02	2.464	75.02		2.464	82.84	2.464	77.42	2.464	78.4	2.464	77.86	2.464	79.08
	2.471	81.56	2.471	78.66	2.471	79.44	2.471	78.12	2.471	79.22		2.471	74.8	2.471	74.66	2.471	75.92	2.471	76.38	2.471	76.02	2.471	75.04		2.471	84.54	2.471	78.32	2.471	80.16	2.471	78.52	2.471	79.66
	2.478	83.62	2.478	79.02	2.478	80.02	2.478	78.5	2.478	79.92		2.478	74.82	2.478	74.66	2.478	75.92	2.478	76.34	2.478	76.12	2.478	75		2.478	86.58	2.478	79.08	2.478	81.66	2.478	78.86	2.478	80.6
	2.484	84.36	2.484	79.18	2.484	80.18	2.484	78.88	2.484	80.7		2.484	74.84	2.484	74.66	2.484	75.82	2.484	76.3	2.484	76.1	2.484	75		2.484	87.84	2.484	79.96	2.484	83.66	2.484	79.22	2.484	81.3
	2.491	85.5	2.491	79.16	2.491	80.62	2.491	78.98	2.491	81.12		2.491	74.98	2.491	74.66	2.491	75.82	2.491	76.12	2.491	76.08	2.491	75		2.491	89.4	2.491	80.86	2.491	84.64	2.491	79.78	2.491	81.84
	2.498	86.14	2.498	78.72	2.498	80.68	2.498	78.84	2.498	81.24		2.498	74.98	2.498	74.64	2.498	75.8	2.498	76.1	2.498	75.88	2.498	74.96		2.498	89.28	2.498	81.3	2.498	85.7	2.498	80.16	2.498	82
	2.505	85.88	2.505	78.56	2.505	80.02	2.505	77.8	2.505	80.42		2.505	74.94	2.505	74.64	2.505	75.8	2.505	75.92	2.505	75.8	2.505	75.14		2.505	88.92	2.505	80.5	2.505	86.2	2.505	79.9	2.505	81.34
	2.512	84.76	2.512	78.1	2.512	79.36	2.512	77.56	2.512	80		2.512	74.92	2.512	74.62	2.512	75.84	2.512	75.92	2.512	75.78	2.512	75.34		2.512	88.18	2.512	80.2	2.512	85.06	2.512	79	2.512	80.82
	2.518	83.02	2.518	77.22	2.518	78.28	2.518	76.58	2.518	79.16		2.518	74.88	2.518	74.54	2.518	75.84	2.518	75.92	2.518	75.76	2.518	75.4		2.518	87.06	2.518	79.54	2.518	84.42	2.518	78.02	2.518	78.96
	2.525	81.72	2.525	76.58	2.525	77.48	2.525	75.96	2.525	78		2.525	74.66	2.525	74.56	2.525	75.84	2.525	75.88	2.525	75.74	2.525	75.44		2.525	85.78	2.525	78.24	2.525	83.38	2.525	76.86	2.525	78.78
	2.532	79.6	2.532	75.58	2.532	76.94	2.532	75.68	2.532	77.54		2.532	74.64	2.532	74.56	2.532	75.84	2.532	75.9	2.532	75.7	2.532	75.66		2.532	84.82	2.532	77.5	2.532	81.64	2.532	76.78	2.532	78.26
	2.539	78.1	2.539	75.46	2.539	76.6	2.539	75.64	2.539	77.28		2.539	74.62	2.539	74.6	2.539	75.82	2.539	75.88	2.539	75.56	2.539	75.68		2.539	83.18	2.539	76.76	2.539	80.22	2.539	76.66	2.539	77.12
	2.546	77.5	2.546	75.3	2.546	76.56	2.546	75.14	2.546	76.7		2.546	74.58	2.546	74.6	2.546	75.82	2.546	75.88	2.546	75.56	2.546	75.68		2.546	82.44	2.546	75.88	2.546	78.66	2.546	76.38	2.546	76.82
	2.552	76.34	2.552	75.06	2.552	75.94	2.552	75.04	2.552	76.38		2.552	74.5	2.552	74.6	2.552	75.88	2.552	75.9	2.552	75.54	2.552	75.64		2.552	80.74	2.552	74.98	2.552	77.88	2.552	75.76	2.552	76.24
	2.559	75.6	2.559	74.8	2.559	75.44	2.559	75.02	2.559	76.1		2.559	74.48	2.559	74.7	2.559	75.88	2.559	75.9	2.559	75.52	2.559	75.58		2.559	79.38	2.559	74.56	2.559	76.9	2.559	75.32	2.559	76.08
	2.566	75.12	2.566	74.48	2.566	75.36	2.566	74.98	2.566	75.84		2.566	74.48	2.566	74.72	2.566	75.9	2.566	75.92	2.566	75.52	2.566	75.36		2.566	78.22	2.566	74.52	2.566	76.34	2.566	75.18	2.566	76.06
	2.573	74.84	2.573	74.44	2.573	74.9	2.573	74.88	2.573	75.38		2.573	74.48	2.573	74.74	2.573	76	2.573	75.92	2.573	75.52	2.573	75.14		2.573	77.1	2.573	74.7	2.573	76.18	2.573	75.1	2.573	75.84
	2.579	74.52	2.579	74.42	2.579	75.12	2.579	74.82	2.579	75.26		2.579	74.56	2.579	74.74	2.579	76.1	2.579	75.92	2.579	75.64	2.579	75.1		2.579	76.38	2.579	74.72	2.579	75.7	2.579	74.68	2.579	75.9
	2.586	74.46	2.586	74.4	2.586	74.98	2.586	74.74	2.586	75.06		2.586	74.64	2.586	74.78	2.586	76.14	2.586	75.9	2.586	75.66	2.586	75.06		2.586	75.56	2.586	74.76	2.586	75.52	2.586	74.6	2.586	75.6
	2.593	74.4	2.593	74.32	2.593	74.98	2.593	74.68	2.593	74.84		2.593	75	2.593	74.82	2.593	76.16	2.593	75.9	2.593	75.68	2.593	74.86		2.593	74.94	2.593	74.68	2.593	75.48	2.593	74.34	2.593	75.58
	2.6	74.3	2.6	74.46	2.6	74.94	2.6	74.4	2.6	74.54		2.6	75.08	2.6	75.06	2.6	76.24	2.6	75.88	2.6	75.7	2.6	74.84		2.6	74.46	2.6	74.7	2.6	75.42	2.6	74.18	2.6	75.5
	2.607	74.32	2.607	74.5	2.607	74.84	2.607	74.66	2.607	74.48		2.607	75.14	2.607	75.1	2.607	76.24	2.607	75.88	2.607	75.72	2.607	74.82		2.607	73.72	2.607	74.68	2.607	75.14	2.607	74.16	2.607	75.48
	2.613	74.36	2.613	74.58	2.613	74.84	2.613	74.7	2.613	74.36		2.613	75.16	2.613	75.14	2.613	76.28	2.613	75.88	2.613	75.72	2.613	74.82		2.613	73.4	2.613	74.62	2.613	75.12	2.613	74.12	2.613	75.5
	2.62	74.4	2.62	74.78	2.62	74.8	2.62	74.74	2.62	74.34		2.62	75.36	2.62	75.08	2.62	76.26	2.62	75.86	2.62	75.84	2.62	74.82		2.62	73.4	2.62	74.56	2.62	74.98	2.62	73.98	2.62	75.54
	2.627	74.42	2.627	74.86	2.627	74.78	2.627	74.76	2.627	74.34		2.627	75.34	2.627	75.1	2.627	76.38	2.627	75.9	2.627	75.96	2.627	74.82		2.627	73.4	2.627	74.48	2.627	74.98	2.627	73.98	2.627	75.78
	2.634	74.42	2.634	74.92	2.634	74.76	2.634	74.76	2.634	74.34		2.634	75.34	2.634	75.06	2.634	76.24	2.634	75.92	2.634	75.98	2.634	74.82		2.634	73.42	2.634	74.16	2.634	75.06	2.634	73.96	2.634	75.8
	2.641	74.4	2.641	75.12	2.641	75.08	2.641	74.76	2.641	74.34		2.641	75.22	2.641	75.08	2.641	76.32	2.641	75.92	2.641	75.86	2.641	74.82		2.641	73.44	2.641	74.16	2.641	75.08	2.641	73.94	2.641	75.6
	2.647	74.44	2.647	75.14	2.647	75.42	2.647	74.72	2.647	74.34		2.647	75.12	2.647	75.02	2.647	76.34	2.647	75.92	2.647	75.88	2.647	74.82		2.647	73.44	2.647	74.16	2.647	75.1	2.647	73.94	2.647	75.62
	2.654	74.44	2.654	75.12	2.654	75.7	2.654	74.66	2.654	74.36		2.654	74.8	2.654	74.92	2.654	76.34	2.654	75.92	2.654	75.94	2.654	74.94		2.654	73.46	2.654	74.16	2.654	75.1	2.654	73.84	2.654	75.56
	2.661	74.34	2.661	74.98	2.661	75.94	2.661	74.6	2.661	74.42		2.661	74.76	2.661	74.76	2.661	76.24	2.661	75.92	2.661	75.94	2.661	74.98		2.661	73.48	2.661	74.14	2.661	75.1	2.661	73.84	2.661	75.48
	2.668	74.34	2.668	74.94	2.668	76.16	2.668	74.34	2.668	74.46		2.668	74.72	2.668	74.9	2.668	76.54	2.668	75.92	2.668	75.92	2.668	75		2.668	73.48	2.668	74.14	2.668	75.1	2.668	73.86	2.668	75.08
	2.675	74.32	2.675	74.82	2.675	76.2	2.675	74.34	2.675	74.48		2.675	74.7	2.675	74.94	2.675	76.46	2.675	75.9	2.675	75.88	2.675	75		2.675	73.48	2.675	74.14	2.675	75.1	2.675	73.86	2.675	75.26
	2.681	74.3	2.681	74.64	2.681	76.26	2.681	74.32	2.681	74.48		2.681	74.5	2.681	74.96	2.681	76.48	2.681	75.9	2.681	75.74	2.681	75.1		2.681	73.48	2.681	74.12	2.681	75.06	2.681	73.84	2.681	75.14
	2.688	74.26	2.688	74.58	2.688	76.44	2.688	74.3	2.688	74.46		2.688	74.48	2.688	75	2.688	76.38	2.688	75.84	2.688	75.82	2.688	75.1		2.688	73.74	2.688	74.1	2.688	75.08	2.688	73.84	2.688	74.92
	2.695	74.28	2.695	74.54	2.695	76.48	2.695	74.3	2.695	74.46		2.695	74.42	2.695	74.96	2.695	76.36	2.695	75.96	2.695	75.88	2.695	75.12		2.695	73.8	2.695	74.1	2.695	74.94	2.695	73.82	2.695	74.96
	2.702	74.26	2.702	74.36	2.702	75.92	2.702	74.3	2.702	74.44		2.702	74.46	2.702	74.92	2.702	76.22	2.702	75.98	2.702	75.92	2.702	75.12		2.702	73.84	2.702	74.1	2.702	74.94	2.702	73.82	2.702	75.06
	2.708	74.28	2.708	74.36	2.708	76.18	2.708	74.3	2.708	74.4		2.708	74.42	2.708	74.9	2.708	76.2	2.708	76	2.708	75.94	2.708	75.14		2.708	73.88	2.708	74.34	2.708	74.96	2.708	73.98	2.708	75.48
	2.715	74.32	2.715	74.64	2.715	76.54	2.715	74.52	2.715	74.4		2.715	74.96	2.715	74.86	2.715	76.14	2.715	76.3	2.715	75.88	2.715	75.02		2.715	73.88	2.715	74.4	2.715	75.04	2.715	74.02	2.715	75.54
	2.722	74.5	2.722	74.68	2.722	76.58	2.722	74.6	2.722	74.3		2.722	75.06	2.722	74.74	2.722	76.12	2.722	76.36	2.722	75.88	2.722	75.28		2.722	73.9	2.722	74.42	2.722	75.06	2.722	74.06	2.722	75.68
	2.729	74.56	2.729	74.72	2.729	76.52	2.729	74.76	2.729	74.3		2.729	75.16	2.729	74.64	2.729	75.82	2.729	76.4	2.729	76.02	2.729	75.3		2.729	73.86	2.729	74.44	2.729	75.08	2.729	74.08	2.729	75.68
	2.736	74.58	2.736	74.76	2.736	77.02	2.736	74.82	2.736	74.3		2.736	75.36	2.736	74.64	2.736	75.84	2.736	76.42	2.736	76.12	2.736	75.38		2.736	73.82	2.736	74.44	2.736	75.1	2.736	74.08	2.736	75.5
	2.742	74.76	2.742	74.78	2.742	77.58	2.742	74.86	2.742	74.3		2.742	75.38	2.742	74.62	2.742	75.82	2.742	76.42	2.742	76.12	2.742	75.32		2.742	73.78	2.742	74.64	2.742	75.1	2.742	74.1	2.742	75.5
	2.749	74.76	2.749	74.76	2.749	78.08	2.749	74.88	2.749	74.3		2.749	75.66	2.749	74.6	2.749	75.82	2.749	76.38	2.749	75.96	2.749	75.38		2.749	73.52	2.749	74.64	2.749	75.08	2.749	74.1	2.749	75.44
	2.756	74.76	2.756	74.76	2.756	78.08	2.756	74.86	2.756	74.3		2.756	75.66	2.756	74.66	2.756	75.84	2.756	76.24	2.756	75.94	2.756	75.62		2.756	73.52	2.756	74.62	2.756	75.16	2.756	74.1	2.756	75.36
	2.763	74.72	2.763	74.7	2.763	78.34	2.763	74.98	2.763	74.28		2.763	75.6	2.763	74.68	2.763	76.04	2.763	76.28	2.763	75.9	2.763	75.64		2.763	73.52	2.763	74.58	2.763	75.14	2.763	74.08	2.763	75.2
	2.77	74.76	2.77	74.76	2.77	78.62	2.77	75.16	2.77	74.36		2.77	75.5	2.77	74.96	2.77	76.06	2.77	76.56	2.77	75.86	2.77	75.82		2.77	73.52	2.77	74.34	2.77	75.14	2.77	73.94	2.77	74.78
	2.776	74.76	2.776	74.52	2.776	79.48	2.776	74.98	2.776	74.36		2.776	74.96	2.776	75.04	2.776	76.1	2.776	76.5	2.776	75.82	2.776	75.84		2.776	73.52	2.776	74.34	2.776	75.06	2.776	73.94	2.776	74.76
	2.783	74.62	2.783	74.56	2.783	79.74	2.783	75.02	2.783	74.38		2.783	75.18	2.783	75.44	2.783	76.06	2.783	76.58	2.783	75.76	2.783	75.76		2.783	73.52	2.783	74.3	2.783	75.06	2.783	74.12	2.783	74.66
	2.79	74.6	2.79	74.58	2.79	80.24	2.79	74.92	2.79	74.4		2.79	75.18	2.79	75.54	2.79	76.06	2.79	76.78	2.79	75.58	2.79	75.94		2.79	73.54	2.79	74.26	2.79	75.08	2.79	74.16	2.79	74.66
	2.797	74.58	2.797	74.6	2.797	79.96	2.797	74.94	2.797	74.42		2.797	75.04	2.797	75.72	2.797	76.06	2.797	76.96	2.797	75.54	2.797	76.02		2.797	73.56	2.797	74.22	2.797	75.06	2.797	74.2	2.797	74.82
	2.803	74.74	2.803	74.8	2.803	79.54	2.803	74.9	2.803	74.5		2.803	75	2.803	75.76	2.803	76.04	2.803	77.14	2.803	75.58	2.803	76.04		2.803	73.52	2.803	74	2.803	75.06	2.803	74.22	2.803	74.86
	2.81	74.78	2.81	74.82	2.81	78.96	2.81	74.86	2.81	74.52		2.81	74.9	2.81	75.76	2.81	76.02	2.81	77.16	2.81	75.6	2.81	75.96		2.81	73.52	2.81	74	2.81	75.18	2.81	74.22	2.81	74.88
	2.817	74.78	2.817	74.84	2.817	78.88	2.817	74.78	2.817	74.52		2.817	75.18	2.817	75.68	2.817	75.98	2.817	77.14	2.817	75.6	2.817	75.92		2.817	73.54	2.817	74.04	2.817	75.14	2.817	74.18	2.817	74.88
	2.824	74.86	2.824	74.84	2.824	78.5	2.824	74.6	2.824	74.52		2.824	75.22	2.824	75.58	2.824	75.76	2.824	76.98	2.824	75.94	2.824	76.1		2.824	73.54	2.824	74.06	2.824	75.26	2.824	74.16	2.824	75.14
	2.831	74.68	2.831	74.74	2.831	77.66	2.831	74.38	2.831	74.76		2.831	75.28	2.831	75.32	2.831	75.76	2.831	76.62	2.831	76	2.831	75.92		2.831	73.54	2.831	74.06	2.831	75.3	2.831	74.12	2.831	75.16
	2.837	74.66	2.837	74.7	2.837	77.04	2.837	74.54	2.837	74.8		2.837	75.26	2.837	75.26	2.837	75.78	2.837	76.46	2.837	76.12	2.837	76.06		2.837	73.52	2.837	74.1	2.837	75.32	2.837	74.08	2.837	75.56
	2.844	74.82	2.844	74.7	2.844	77.24	2.844	74.64	2.844	74.98		2.844	75.02	2.844	74.9	2.844	75.8	2.844	76.42	2.844	76.14	2.844	76.2		2.844	73.52	2.844	74.1	2.844	75.32	2.844	73.92	2.844	75.68
	2.851	74.8	2.851	74.8	2.851	76.82	2.851	74.68	2.851	75.04		2.851	75.14	2.851	74.9	2.851	75.8	2.851	76.22	2.851	76.14	2.851	76.08		2.851	73.52	2.851	74.1	2.851	75.36	2.851	74.02	2.851	75.74
	2.858	74.76	2.858	74.88	2.858	76.74	2.858	74.72	2.858	75.18		2.858	75.12	2.858	74.82	2.858	76.08	2.858	76.42	2.858	76.08	2.858	76		2.858	73.52	2.858	74.1	2.858	75.34	2.858	74.04	2.858	75.6
	2.865	74.46	2.865	74.72	2.865	76.66	2.865	74.72	2.865	75.14		2.865	75.24	2.865	74.82	2.865	76.14	2.865	76.32	2.865	75.98	2.865	75.96		2.865	73.52	2.865	74.2	2.865	75.32	2.865	74.06	2.865	75.58
	2.871	74.64	2.871	74.74	2.871	76.64	2.871	74.72	2.871	75.3		2.871	75.08	2.871	74.82	2.871	76.18	2.871	76.52	2.871	75.92	2.871	75.9		2.871	73.54	2.871	74.4	2.871	75.2	2.871	74.08	2.871	75.54
	2.878	74.78	2.878	74.78	2.878	76.46	2.878	74.7	2.878	75.62		2.878	74.86	2.878	74.88	2.878	76.22	2.878	76.6	2.878	75.86	2.878	75.58		2.878	73.52	2.878	74.56	2.878	75.14	2.878	74.08	2.878	75.42
	2.885	75.14	2.885	75.06	2.885	76.22	2.885	74.82	2.885	75.62		2.885	74.86	2.885	74.88	2.885	76.24	2.885	76.64	2.885	75.5	2.885	75.34		2.885	73.52	2.885	74.66	2.885	75.06	2.885	74.32	2.885	75.26
	2.892	75.24	2.892	75.12	2.892	76.02	2.892	74.8	2.892	75.38		2.892	74.8	2.892	74.82	2.892	76.42	2.892	76.82	2.892	75.48	2.892	75.28		2.892	73.54	2.892	74.7	2.892	75.04	2.892	74.36	2.892	75.26
	2.899	75.3	2.899	75.12	2.899	75.78	2.899	74.88	2.899	75.4		2.899	74.76	2.899	74.84	2.899	76.44	2.899	76.82	2.899	75.4	2.899	75.1		2.899	73.54	2.899	74.74	2.899	75.04	2.899	74.4	2.899	74.88
	2.905	75.16	2.905	75.12	2.905	75.88	2.905	74.86	2.905	75.24		2.905	74.7	2.905	74.84	2.905	76.42	2.905	76.8	2.905	75.4	2.905	74.82		2.905	73.54	2.905	74.7	2.905	75.24	2.905	74.5	2.905	75.18
	2.912	75.16	2.912	75	2.912	75.98	2.912	74.9	2.912	75.34		2.912	74.5	2.912	74.86	2.912	76.7	2.912	77.3	2.912	75.4	2.912	74.84		2.912	73.54	2.912	74.66	2.912	75.22	2.912	74.4	2.912	75.22
	2.919	75.14	2.919	75.02	2.919	76	2.919	74.92	2.919	75.22		2.919	74.46	2.919	74.86	2.919	76.62	2.919	77.06	2.919	75.42	2.919	74.8		2.919	73.56	2.919	74.6	2.919	75.26	2.919	74.42	2.919	75.28
	2.926	75.3	2.926	75.02	2.926	75.92	2.926	74.9	2.926	75.16		2.926	74.32	2.926	74.84	2.926	76.7	2.926	77.1	2.926	75.42	2.926	74.8		2.926	73.56	2.926	74.42	2.926	75.28	2.926	74.42	2.926	75.4
	2.932	75.06	2.932	75	2.932	75.78	2.932	74.84	2.932	75.06		2.932	74.3	2.932	74.82	2.932	76.8	2.932	77.14	2.932	75.42	2.932	74.82		2.932	73.54	2.932	74.2	2.932	75.32	2.932	74.38	2.932	75.4
	2.939	74.94	2.939	74.96	2.939	75.72	2.939	74.78	2.939	74.88		2.939	74.32	2.939	74.78	2.939	77	2.939	77.16	2.939	75.42	2.939	74.84		2.939	73.74	2.939	74.06	2.939	75.4	2.939	74.44	2.939	75.34
	2.946	74.58	2.946	74.76	2.946	75.6	2.946	74.82	2.946	75.1		2.946	74.44	2.946	74.78	2.946	77	2.946	77.12	2.946	75.68	2.946	74.84		2.946	73.78	2.946	74	2.946	75.4	2.946	74.22	2.946	75.16
	2.953	74.7	2.953	74.76	2.953	75.38	2.953	74.98	2.953	75.22		2.953	74.5	2.953	74.78	2.953	76.82	2.953	76.88	2.953	75.72	2.953	74.98		2.953	73.78	2.953	74.02	2.953	75.44	2.953	74.7	2.953	75.02
	2.96	74.7	2.96	74.78	2.96	74.9	2.96	74.86	2.96	75.24		2.96	74.82	2.96	74.78	2.96	76.78	2.96	76.8	2.96	75.8	2.96	75.3		2.96	73.84	2.96	74.08	2.96	75.44	2.96	74.78	2.96	75.04
	2.966	74.68	2.966	74.76	2.966	74.68	2.966	74.92	2.966	75.24		2.966	74.94	2.966	74.78	2.966	76.72	2.966	76.68	2.966	75.84	2.966	75.36		2.966	73.84	2.966	74.1	2.966	75.48	2.966	74.88	2.966	74.7
	2.973	74.84	2.973	74.7	2.973	75.26	2.973	75	2.973	75.1		2.973	75.02	2.973	74.98	2.973	76.38	2.973	76.08	2.973	75.86	2.973	75.42		2.973	73.84	2.973	74.1	2.973	75.52	2.973	74.92	2.973	74.7
	2.98	74.8	2.98	74.6	2.98	75.3	2.98	75	2.98	75.02		2.98	75.2	2.98	75.04	2.98	76.2	2.98	76.08	2.98	75.86	2.98	75.44		2.98	74.12	2.98	74.12	2.98	75.54	2.98	74.98	2.98	74.68
	2.987	74.76	2.987	74.7	2.987	75.42	2.987	74.98	2.987	74.96		2.987	75.22	2.987	75.08	2.987	76.16	2.987	76.04	2.987	75.84	2.987	76.06		2.987	74.16	2.987	74.1	2.987	75.58	2.987	74.98	2.987	74.58
	2.994	74.8	2.994	74.7	2.994	75.48	2.994	74.94	2.994	74.84		2.994	75.22	2.994	75.12	2.994	76.08	2.994	75.92	2.994	75.8	2.994	76.4		2.994	74.18	2.994	74.1	2.994	75.56	2.994	74.92	2.994	74.8
	3	74.82	3	74.7	3	75.5	3	74.88	3	74.7		3	75.38	3	75.14	3	75.98	3	75.92	3	75.98	3	76.48		3	74.04	3	74.28	3	75.42	3	74.74	3	74.86
	3.007	74.8	3.007	74.62	3.007	75.6	3.007	74.74	3.007	74.52		3.007	75.24	3.007	75.22	3.007	76	3.007	76.08	3.007	75.78	3.007	76.62		3.007	74.04	3.007	74.28	3.007	75.72	3.007	74.84	3.007	74.86
	3.014	75.06	3.014	74.62	3.014	75.56	3.014	74.62	3.014	74.46		3.014	75.16	3.014	75.22	3.014	76	3.014	76.1	3.014	76.36	3.014	76.5		3.014	74.04	3.014	74.28	3.014	75.7	3.014	74.42	3.014	74.88
	3.021	75.06	3.021	74.62	3.021	75.48	3.021	74.62	3.021	74.46		3.021	74.86	3.021	75.22	3.021	76.02	3.021	76.14	3.021	76.48	3.021	76.22		3.021	74	3.021	74.22	3.021	75.7	3.021	74.44	3.021	74.8
	3.027	75.04	3.027	74.62	3.027	75.26	3.027	74.62	3.027	74.48		3.027	74.98	3.027	75.18	3.027	76.02	3.027	76.16	3.027	76.58	3.027	76.32		3.027	73.98	3.027	74.22	3.027	75.48	3.027	74.38	3.027	74.84
	3.034	74.94	3.034	74.6	3.034	74.72	3.034	74.58	3.034	74.5		3.034	75	3.034	75.22	3.034	76.02	3.034	76.16	3.034	76.7	3.034	76.22		3.034	73.94	3.034	74.2	3.034	75.5	3.034	74.38	3.034	75.12
	3.041	74.9	3.041	74.58	3.041	74.72	3.041	74.58	3.041	74.54		3.041	74.86	3.041	75.3	3.041	76.06	3.041	76.18	3.041	76.72	3.041	76.08		3.041	73.66	3.041	74.18	3.041	75.48	3.041	74.52	3.041	75.4
	3.048	74.7	3.048	74.48	3.048	74.72	3.048	74.58	3.048	74.72		3.048	74.86	3.048	75.34	3.048	76.04	3.048	76.16	3.048	76.94	3.048	75.44		3.048	73.66	3.048	74.16	3.048	75.46	3.048	74.64	3.048	75.46
	3.055	74.66	3.055	74.48	3.055	74.84	3.055	74.56	3.055	74.76		3.055	74.84	3.055	75.34	3.055	76.02	3.055	76.12	3.055	76.9	3.055	75.16		3.055	73.82	3.055	74.1	3.055	75.4	3.055	74.82	3.055	75.42
	3.061	74.6	3.061	74.48	3.061	75.24	3.061	74.52	3.061	74.82		3.061	74.6	3.061	75.36	3.061	75.9	3.061	76.26	3.061	76.62	3.061	75.12		3.061	73.86	3.061	73.92	3.061	75.34	3.061	74.84	3.061	75.48
	3.068	74.62	3.068	74.48	3.068	75.22	3.068	74.38	3.068	74.84		3.068	74.58	3.068	75.48	3.068	75.9	3.068	76.12	3.068	76.52	3.068	74.98		3.068	73.9	3.068	73.92	3.068	75.02	3.068	74.68	3.068	75.52
	3.075	74.28	3.075	74.5	3.075	75.46	3.075	74.54	3.075	74.86		3.075	74.54	3.075	75.6	3.075	75.9	3.075	76.3	3.075	76.04	3.075	75.18		3.075	73.92	3.075	73.9	3.075	75.02	3.075	74.96	3.075	75.5
	3.082	74.38	3.082	74.52	3.082	75.52	3.082	74.58	3.082	74.86		3.082	74.5	3.082	75.64	3.082	75.86	3.082	76.34	3.082	76.04	3.082	75.44		3.082	73.92	3.082	73.9	3.082	75.02	3.082	75.02	3.082	75.44
	3.089	74.48	3.089	74.52	3.089	75.56	3.089	74.6	3.089	75.16		3.089	74.28	3.089	75.64	3.089	75.84	3.089	76.34	3.089	76	3.089	75.38		3.089	73.92	3.089	73.88	3.089	75.04	3.089	75.1	3.089	75.3
	3.095	74.46	3.095	74.52	3.095	75.54	3.095	74.82	3.095	75.18		3.095	74.28	3.095	75.4	3.095	76.02	3.095	76.42	3.095	75.88	3.095	75.44		3.095	73.92	3.095	73.86	3.095	75.04	3.095	75.08	3.095	74.96
	3.102	74.46	3.102	74.54	3.102	75.6	3.102	74.86	3.102	75.18		3.102	74.36	3.102	75.34	3.102	76.3	3.102	76.56	3.102	75.84	3.102	75.46		3.102	73.88	3.102	73.82	3.102	75.04	3.102	74.88	3.102	74.68
	3.109	74.48	3.109	74.54	3.109	75.56	3.109	74.88	3.109	75.26		3.109	74.54	3.109	75.32	3.109	76.38	3.109	76.94	3.109	75.54	3.109	75.42		3.109	73.84	3.109	73.92	3.109	75.04	3.109	74.76	3.109	74.7
	3.116	74.44	3.116	74.56	3.116	75.36	3.116	74.92	3.116	75.32		3.116	74.88	3.116	75.28	3.116	76.46	3.116	77.02	3.116	75.56	3.116	75.4		3.116	73.9	3.116	73.94	3.116	75.04	3.116	74.58	3.116	74.6
	3.123	74.54	3.123	74.56	3.123	75.04	3.123	74.9	3.123	75.42		3.123	74.96	3.123	75.4	3.123	76.48	3.123	77.12	3.123	75.8	3.123	75.46		3.123	73.92	3.123	74	3.123	75.02	3.123	74.56	3.123	74.58
	3.129	74.6	3.129	74.58	3.129	75.02	3.129	74.86	3.129	75.46		3.129	75.04	3.129	75.3	3.129	76.64	3.129	77.2	3.129	75.84	3.129	75.4		3.129	73.96	3.129	74	3.129	75	3.129	74.52	3.129	74.54
	3.136	74.68	3.136	74.56	3.136	74.98	3.136	74.7	3.136	75.42		3.136	75.12	3.136	75.3	3.136	76.68	3.136	77.18	3.136	75.82	3.136	75.16		3.136	73.98	3.136	74.14	3.136	75	3.136	74.28	3.136	74.54
	3.143	74.58	3.143	74.58	3.143	75.02	3.143	74.66	3.143	75.68		3.143	75.14	3.143	75.48	3.143	76.66	3.143	77.2	3.143	75.84	3.143	74.9		3.143	74.02	3.143	74.16	3.143	75	3.143	74.26	3.143	74.52
	3.15	74.58	3.15	74.58	3.15	75.04	3.15	74.62	3.15	75.68		3.15	75.14	3.15	75.84	3.15	76.58	3.15	77.16	3.15	75.84	3.15	74.94		3.15	74	3.15	74.18	3.15	74.96	3.15	74.2	3.15	74.5
	3.156	74.68	3.156	74.58	3.156	75.02	3.156	74.42	3.156	75.76		3.156	75.06	3.156	75.96	3.156	76.64	3.156	77.02	3.156	75.96	3.156	74.92		3.156	74.12	3.156	74.18	3.156	74.96	3.156	74.2	3.156	74.48
	3.163	74.68	3.163	74.56	3.163	74.88	3.163	74.42	3.163	75.94		3.163	75.04	3.163	76.06	3.163	76.38	3.163	76.8	3.163	75.94	3.163	74.92		3.163	74.28	3.163	74.38	3.163	74.96	3.163	74.32	3.163	74.46
	3.17	74.72	3.17	74.56	3.17	74.86	3.17	74.42	3.17	75.76		3.17	74.86	3.17	76.08	3.17	76.44	3.17	76.56	3.17	75.92	3.17	74.9		3.17	74.32	3.17	74.32	3.17	74.96	3.17	74.34	3.17	74.44
	3.177	74.84	3.177	74.54	3.177	74.84	3.177	74.42	3.177	75.76		3.177	74.58	3.177	76.04	3.177	76.46	3.177	76.54	3.177	75.84	3.177	74.88		3.177	74.28	3.177	74.34	3.177	74.96	3.177	74.38	3.177	74.44
	3.184	74.72	3.184	74.56	3.184	74.78	3.184	74.4	3.184	75.64		3.184	74.92	3.184	75.8	3.184	76.5	3.184	76.34	3.184	75.6	3.184	75.18		3.184	74.38	3.184	74.3	3.184	74.96	3.184	74.48	3.184	74.44
	3.19	74.56	3.19	74.54	3.19	74.94	3.19	74.64	3.19	75.52		3.19	74.96	3.19	75.66	3.19	76.34	3.19	76.56	3.19	75.6	3.19	75.22		3.19	74.62	3.19	74.28	3.19	74.96	3.19	74.66	3.19	74.46
	3.197	74.72	3.197	74.54	3.197	75.06	3.197	74.68	3.197	75.4		3.197	75.12	3.197	75.5	3.197	76.32	3.197	76.86	3.197	75.62	3.197	75.3		3.197	74.66	3.197	74.1	3.197	75	3.197	74.76	3.197	74.46
	3.204	74.74	3.204	74.54	3.204	75.32	3.204	74.72	3.204	75.02		3.204	75.18	3.204	75.3	3.204	76.28	3.204	76.96	3.204	75.6	3.204	75.34		3.204	74.66	3.204	74.08	3.204	75	3.204	74.82	3.204	74.46
	3.211	74.74	3.211	74.54	3.211	75.76	3.211	74.74	3.211	74.72		3.211	75.2	3.211	75.02	3.211	76.28	3.211	77.02	3.211	75.9	3.211	75.34		3.211	74.64	3.211	74.38	3.211	75.02	3.211	74.84	3.211	74.46
	3.218	74.62	3.218	74.72	3.218	75.92	3.218	74.76	3.218	74.96		3.218	75.3	3.218	75.02	3.218	75.98	3.218	77.04	3.218	75.84	3.218	75.32		3.218	74.46	3.218	74.38	3.218	75.22	3.218	74.82	3.218	74.58
	3.224	74.58	3.224	74.76	3.224	76	3.224	74.74	3.224	74.88		3.224	75.22	3.224	74.98	3.224	75.96	3.224	77.02	3.224	75.9	3.224	75.26		3.224	74.4	3.224	74.22	3.224	75.26	3.224	74.68	3.224	74.64
	3.231	74.58	3.231	75.1	3.231	76.46	3.231	74.72	3.231	74.92		3.231	75.2	3.231	75.16	3.231	75.94	3.231	76.82	3.231	75.92	3.231	75.18		3.231	74.36	3.231	74.26	3.231	75.3	3.231	74.66	3.231	74.66
	3.238	74.46	3.238	75.16	3.238	76.9	3.238	74.68	3.238	74.98		3.238	75.16	3.238	75.22	3.238	75.96	3.238	76.76	3.238	75.98	3.238	75.38		3.238	74.2	3.238	74.4	3.238	75.34	3.238	74.62	3.238	74.68
	3.245	74.44	3.245	75.18	3.245	76.9	3.245	74.64	3.245	74.98		3.245	74.82	3.245	75.24	3.245	76.26	3.245	76.66	3.245	76.34	3.245	75.04		3.245	74.14	3.245	74.4	3.245	75.34	3.245	74.48	3.245	74.68
	3.251	74.58	3.251	75.2	3.251	76.88	3.251	74.64	3.251	75.08		3.251	74.84	3.251	75.26	3.251	76.3	3.251	76.38	3.251	76.36	3.251	75.1		3.251	73.96	3.251	74.44	3.251	75.32	3.251	74.3	3.251	74.68
	3.258	74.4	3.258	75.18	3.258	76.7	3.258	75.08	3.258	75.06		3.258	74.92	3.258	75.28	3.258	76.28	3.258	76.3	3.258	76.32	3.258	75.12		3.258	73.96	3.258	74.4	3.258	75.3	3.258	74.26	3.258	74.68
	3.265	74.42	3.265	75.12	3.265	76.66	3.265	75.22	3.265	75.18		3.265	74.96	3.265	75.28	3.265	76.3	3.265	76.48	3.265	76.32	3.265	75.12		3.265	73.94	3.265	74.34	3.265	75.28	3.265	74.46	3.265	74.96
	3.272	74.42	3.272	75.04	3.272	76.4	3.272	75.34	3.272	75.16		3.272	74.94	3.272	75.26	3.272	76.62	3.272	76.54	3.272	76.04	3.272	75.12		3.272	73.92	3.272	74.06	3.272	75.24	3.272	74.76	3.272	75
	3.279	74.4	3.279	74.8	3.279	76.48	3.279	75.66	3.279	74.94		3.279	74.82	3.279	75.22	3.279	76.8	3.279	76.68	3.279	76.02	3.279	75.08		3.279	73.92	3.279	74.04	3.279	75.04	3.279	74.84	3.279	74.98
	3.285	74.6	3.285	74.72	3.285	76.54	3.285	75.74	3.285	74.94		3.285	74.74	3.285	75.28	3.285	76.84	3.285	76.72	3.285	75.96	3.285	75.08		3.285	73.8	3.285	74.14	3.285	75.04	3.285	74.92	3.285	75.02
	3.292	74.52	3.292	74.44	3.292	76.08	3.292	75.76	3.292	74.94		3.292	74.7	3.292	75.12	3.292	76.88	3.292	76.72	3.292	75.88	3.292	75.2		3.292	73.82	3.292	74.16	3.292	75.38	3.292	75.16	3.292	75.42
	3.299	74.44	3.299	74.44	3.299	75.86	3.299	75.7	3.299	74.92		3.299	74.68	3.299	75.12	3.299	77.02	3.299	76.7	3.299	75.76	3.299	74.98		3.299	73.82	3.299	74.04	3.299	75.64	3.299	75.2	3.299	75.78
	3.306	74.44	3.306	74.44	3.306	75.86	3.306	75.6	3.306	75.12		3.306	75	3.306	75.12	3.306	76.66	3.306	76.78	3.306	75.5	3.306	74.98		3.306	73.92	3.306	74.06	3.306	75.74	3.306	75.2	3.306	76.04
	3.313	74.28	3.313	74.44	3.313	75.92	3.313	75.24	3.313	75.04		3.313	74.96	3.313	75.14	3.313	76.68	3.313	76.74	3.313	75.52	3.313	75		3.313	73.94	3.313	74	3.313	75.82	3.313	75.18	3.313	76.12
	3.319	74.26	3.319	74.46	3.319	76.02	3.319	74.84	3.319	75.04		3.319	74.76	3.319	75.14	3.319	76.64	3.319	76.5	3.319	75.54	3.319	75		3.319	73.94	3.319	74.02	3.319	75.84	3.319	75.1	3.319	76.1
	3.326	74.24	3.326	74.44	3.326	75.84	3.326	74.8	3.326	74.94		3.326	74.86	3.326	75.14	3.326	76.54	3.326	76.4	3.326	75.54	3.326	75.14		3.326	73.96	3.326	74	3.326	75.82	3.326	74.86	3.326	75.8
	3.333	74.2	3.333	74.44	3.333	75.74	3.333	74.72	3.333	75.22		3.333	74.92	3.333	75.28	3.333	76.3	3.333	76.4	3.333	75.54	3.333	75.14		3.333	74.02	3.333	73.94	3.333	75.74	3.333	74.58	3.333	75.74
	3.34	74.14	3.34	74.46	3.34	75.58	3.34	74.5	3.34	75.28		3.34	75.1	3.34	75.62	3.34	76.18	3.34	76.32	3.34	75.54	3.34	75.12		3.34	74.04	3.34	73.9	3.34	75.94	3.34	74.64	3.34	75.56
	3.347	73.9	3.347	74.46	3.347	75.42	3.347	74.48	3.347	75.3		3.347	75.1	3.347	75.64	3.347	76.14	3.347	76.4	3.347	75.54	3.347	75.04		3.347	74.26	3.347	73.84	3.347	75.88	3.347	74.62	3.347	75.4
	3.353	73.94	3.353	74.44	3.353	75.36	3.353	74.5	3.353	75.3		3.353	75.08	3.353	75.94	3.353	76.06	3.353	76.4	3.353	75.54	3.353	74.94		3.353	74.32	3.353	73.86	3.353	75.54	3.353	74.42	3.353	74.92
	3.36	74.08	3.36	74.58	3.36	75.16	3.36	74.5	3.36	75.58		3.36	75.26	3.36	76.04	3.36	75.86	3.36	77.04	3.36	75.64	3.36	74.94		3.36	74.34	3.36	73.86	3.36	75.48	3.36	74.42	3.36	74.58
	3.367	74.08	3.367	74.6	3.367	75.1	3.367	74.5	3.367	75.4		3.367	74.9	3.367	76.08	3.367	75.86	3.367	77.06	3.367	75.54	3.367	74.92		3.367	74.26	3.367	73.86	3.367	75.5	3.367	74.46	3.367	74.4
	3.374	74.26	3.374	74.66	3.374	74.9	3.374	74.5	3.374	75.42		3.374	74.92	3.374	76.08	3.374	75.84	3.374	77.38	3.374	75.56	3.374	74.88		3.374	74.26	3.374	73.86	3.374	75.7	3.374	74.48	3.374	74.52
	3.38	74.3	3.38	74.9	3.38	74.82	3.38	74.5	3.38	75.76		3.38	74.92	3.38	76.02	3.38	75.82	3.38	77.5	3.38	75.54	3.38	74.86		3.38	74.24	3.38	73.86	3.38	75.72	3.38	74.46	3.38	75.22
	3.387	74.34	3.387	75.08	3.387	74.96	3.387	74.5	3.387	75.76		3.387	74.84	3.387	75.94	3.387	75.78	3.387	77.7	3.387	75.56	3.387	74.7		3.387	74.26	3.387	73.84	3.387	75.7	3.387	74.72	3.387	75.38
	3.394	74.34	3.394	75.14	3.394	75.14	3.394	74.5	3.394	75.54		3.394	74.78	3.394	75.7	3.394	75.64	3.394	77.72	3.394	75.54	3.394	74.68		3.394	74.34	3.394	73.86	3.394	75.66	3.394	75.46	3.394	75.58
	3.401	74.32	3.401	75.18	3.401	75.28	3.401	74.48	3.401	75.54		3.401	74.56	3.401	75.34	3.401	75.64	3.401	77.66	3.401	75.52	3.401	74.82		3.401	74.44	3.401	73.84	3.401	75.36	3.401	75.56	3.401	75.7
	3.408	74.38	3.408	75.18	3.408	75.72	3.408	74.48	3.408	75.5		3.408	74.56	3.408	75.3	3.408	75.7	3.408	77.46	3.408	75.5	3.408	74.82		3.408	74.28	3.408	73.78	3.408	75.32	3.408	75.7	3.408	75.74
	3.414	74.26	3.414	75.16	3.414	76.08	3.414	74.66	3.414	75.5		3.414	74.72	3.414	75.08	3.414	76.04	3.414	77.52	3.414	75.96	3.414	74.78		3.414	74.32	3.414	73.8	3.414	75.28	3.414	75.92	3.414	75.7
	3.421	74.28	3.421	74.98	3.421	76.18	3.421	74.86	3.421	75.14		3.421	74.58	3.421	75.08	3.421	76.38	3.421	76.88	3.421	75.94	3.421	74.9		3.421	74.54	3.421	73.8	3.421	75.14	3.421	75.96	3.421	75.68
	3.428	74.44	3.428	74.9	3.428	76.24	3.428	74.96	3.428	75.08		3.428	74.62	3.428	75.08	3.428	76.56	3.428	76.84	3.428	76.16	3.428	74.94		3.428	74.58	3.428	74	3.428	75.16	3.428	75.92	3.428	75.54
	3.435	74.32	3.435	74.88	3.435	76.22	3.435	75	3.435	75.02		3.435	74.96	3.435	75.08	3.435	76.66	3.435	76.78	3.435	76.7	3.435	74.94		3.435	74.78	3.435	74.04	3.435	74.96	3.435	75.84	3.435	75.3
	3.442	74.36	3.442	74.84	3.442	76.16	3.442	75.04	3.442	74.68		3.442	75.04	3.442	75.08	3.442	76.7	3.442	76.82	3.442	76.8	3.442	74.94		3.442	74.78	3.442	74.2	3.442	75.12	3.442	75.98	3.442	74.74
	3.448	74.36	3.448	74.84	3.448	76.04	3.448	75.04	3.448	74.68		3.448	75.16	3.448	75.18	3.448	76.7	3.448	76.9	3.448	76.86	3.448	74.92		3.448	74.72	3.448	74.24	3.448	75.16	3.448	75.64	3.448	74.76
	3.455	74.4	3.455	75.06	3.455	75.84	3.455	75.02	3.455	74.66		3.455	75.42	3.455	75.2	3.455	76.74	3.455	76.92	3.455	76.96	3.455	74.88		3.455	74.52	3.455	74.26	3.455	75.2	3.455	75	3.455	74.7
	3.462	74.38	3.462	75.14	3.462	75.68	3.462	74.98	3.462	74.66		3.462	75.44	3.462	75.22	3.462	76.9	3.462	76.9	3.462	77.1	3.462	74.7		3.462	74.42	3.462	74.26	3.462	75.22	3.462	75.02	3.462	74.72
	3.469	74.26	3.469	75.16	3.469	75.26	3.469	75.16	3.469	74.64		3.469	75.62	3.469	75.4	3.469	77	3.469	77.16	3.469	77	3.469	74.92		3.469	74.38	3.469	74.24	3.469	75.24	3.469	75.02	3.469	74.84
	3.475	74.2	3.475	75.24	3.475	75.04	3.475	75	3.475	74.56		3.475	75.66	3.475	75.44	3.475	76.7	3.475	77.1	3.475	76.5	3.475	75.14		3.475	74.56	3.475	74.22	3.475	75.22	3.475	74.88	3.475	75
	3.482	74.38	3.482	75.22	3.482	75.12	3.482	74.86	3.482	74.72		3.482	75.66	3.482	75.7	3.482	76.52	3.482	77.12	3.482	76.44	3.482	75.12		3.482	74.36	3.482	74.24	3.482	75.22	3.482	74.9	3.482	75.34
	3.489	74.4	3.489	75.16	3.489	75.12	3.489	74.94	3.489	74.78		3.489	75.66	3.489	75.76	3.489	76.46	3.489	77.12	3.489	76.18	3.489	75.4		3.489	74.36	3.489	74.06	3.489	75.16	3.489	74.86	3.489	75.58
	3.496	74.46	3.496	75.22	3.496	75.08	3.496	74.94	3.496	74.84		3.496	75.36	3.496	75.78	3.496	76.5	3.496	77.04	3.496	75.72	3.496	75.82		3.496	74.24	3.496	74.02	3.496	75.14	3.496	74.82	3.496	75.64
	3.503	74.58	3.503	74.98	3.503	75.42	3.503	75.24	3.503	75.06		3.503	75.42	3.503	76.56	3.503	76.46	3.503	77.1	3.503	75.68	3.503	77.16		3.503	74.24	3.503	73.94	3.503	75.02	3.503	74.56	3.503	75.58
	3.509	74.62	3.509	75.06	3.509	75.34	3.509	75.28	3.509	75.32		3.509	75.5	3.509	76.66	3.509	76.64	3.509	76.92	3.509	75.78	3.509	77.44		3.509	74.62	3.509	73.94	3.509	75.16	3.509	74.56	3.509	75.9
	3.516	74.78	3.516	74.96	3.516	75.4	3.516	75.3	3.516	75.54		3.516	75.3	3.516	76.84	3.516	76.52	3.516	76.88	3.516	75.76	3.516	77.68		3.516	74.68	3.516	73.94	3.516	75.2	3.516	74.72	3.516	75.92
	3.523	74.8	3.523	75.14	3.523	75.44	3.523	75.4	3.523	75.6		3.523	75.28	3.523	76.88	3.523	76.32	3.523	76.92	3.523	75.8	3.523	77.74		3.523	74.7	3.523	73.94	3.523	75.2	3.523	74.88	3.523	76.12
	3.53	74.76	3.53	75.18	3.53	75.44	3.53	75.2	3.53	75.74		3.53	75.04	3.53	76.76	3.53	76.12	3.53	76.84	3.53	75.86	3.53	77.48		3.53	74.72	3.53	73.92	3.53	75.2	3.53	74.94	3.53	75.96
	3.537	74.7	3.537	75.16	3.537	75.42	3.537	75.34	3.537	75.76		3.537	74.84	3.537	77.04	3.537	76.12	3.537	76.76	3.537	75.88	3.537	77.16		3.537	74.64	3.537	74.02	3.537	75.24	3.537	75.18	3.537	75.76
	3.543	74.56	3.543	75.16	3.543	75.32	3.543	75.56	3.543	75.6		3.543	74.84	3.543	76.82	3.543	76.1	3.543	76.76	3.543	75.9	3.543	77		3.543	74.66	3.543	73.96	3.543	75.22	3.543	75.36	3.543	75.4
	3.55	74.44	3.55	75.26	3.55	75.26	3.55	75.56	3.55	75.5		3.55	74.92	3.55	76.86	3.55	76.06	3.55	76.74	3.55	75.88	3.55	76.54		3.55	74.8	3.55	73.96	3.55	75.18	3.55	75.44	3.55	75.24
	3.557	74.44	3.557	75.08	3.557	75.2	3.557	75.54	3.557	75.4		3.557	74.86	3.557	76.92	3.557	76.04	3.557	76.58	3.557	75.84	3.557	75.96		3.557	74.8	3.557	74.22	3.557	75.28	3.557	75.44	3.557	75.18
	3.564	74.34	3.564	75.06	3.564	74.88	3.564	75.28	3.564	75.14		3.564	74.8	3.564	76.2	3.564	76.12	3.564	76.46	3.564	75.88	3.564	74.72		3.564	74.76	3.564	74.26	3.564	75.28	3.564	75.4	3.564	75.14
	3.571	74.28	3.571	74.88	3.571	74.86	3.571	75.28	3.571	75.04		3.571	74.94	3.571	76.42	3.571	75.9	3.571	76.42	3.571	75.84	3.571	74.82		3.571	74.38	3.571	74.3	3.571	75.12	3.571	75.46	3.571	74.8
	3.577	74.02	3.577	74.84	3.577	74.86	3.577	75.24	3.577	74.92		3.577	75	3.577	76.56	3.577	75.92	3.577	76.36	3.577	75.72	3.577	74.78		3.577	74.56	3.577	74.32	3.577	75.14	3.577	75.26	3.577	75
	3.584	74.06	3.584	74.68	3.584	75.12	3.584	75.08	3.584	75.12		3.584	75.06	3.584	76.58	3.584	76.2	3.584	76.32	3.584	75.64	3.584	74.8		3.584	74.56	3.584	74.3	3.584	75.14	3.584	75.08	3.584	74.9
	3.591	74.04	3.591	74.68	3.591	75.4	3.591	75.02	3.591	75.06		3.591	75.12	3.591	76.54	3.591	76.36	3.591	76.12	3.591	75.66	3.591	74.94		3.591	74.56	3.591	74.26	3.591	75.12	3.591	75.02	3.591	74.96
	3.598	74	3.598	74.66	3.598	75.48	3.598	74.84	3.598	75.18		3.598	75.1	3.598	76.34	3.598	76.4	3.598	76.14	3.598	75.68	3.598	75.06		3.598	74.68	3.598	74.12	3.598	75.66	3.598	74.78	3.598	75.02
	3.604	73.8	3.604	74.88	3.604	75.54	3.604	74.66	3.604	75.22		3.604	75.32	3.604	76.98	3.604	76.42	3.604	76.18	3.604	75.66	3.604	75.42		3.604	74.72	3.604	74.08	3.604	75.72	3.604	74.6	3.604	75.04
	3.611	73.78	3.611	75.22	3.611	75.74	3.611	74.66	3.611	75.24		3.611	75.22	3.611	76.98	3.611	76.4	3.611	76.24	3.611	75.6	3.611	75.5		3.611	74.6	3.611	74.02	3.611	75.82	3.611	74.58	3.611	75.02
	3.618	73.76	3.618	75.34	3.618	75.78	3.618	74.66	3.618	75.22		3.618	75.3	3.618	77.02	3.618	76.28	3.618	76.32	3.618	75.62	3.618	75.56		3.618	74.6	3.618	74	3.618	75.76	3.618	74.7	3.618	75.1
	3.625	73.74	3.625	75.46	3.625	75.8	3.625	74.68	3.625	75.18		3.625	75.24	3.625	77.08	3.625	76.12	3.625	76.32	3.625	75.5	3.625	75.84		3.625	74.58	3.625	74.2	3.625	75.78	3.625	74.72	3.625	74.98
	3.632	73.74	3.632	75.54	3.632	75.76	3.632	74.64	3.632	75		3.632	75.16	3.632	76.9	3.632	76.04	3.632	76.32	3.632	75.48	3.632	75.78		3.632	74.7	3.632	74.26	3.632	75.76	3.632	74.86	3.632	74.94
	3.638	73.72	3.638	75.54	3.638	75.66	3.638	74.64	3.638	75.06		3.638	75.46	3.638	76.7	3.638	75.98	3.638	76.32	3.638	75.5	3.638	75.92		3.638	74.52	3.638	74.3	3.638	75.7	3.638	75.34	3.638	74.68
	3.645	73.64	3.645	75.5	3.645	75.34	3.645	74.62	3.645	74.88		3.645	75.66	3.645	76.62	3.645	75.64	3.645	76.26	3.645	75.48	3.645	75.9		3.645	74.5	3.645	74.38	3.645	75.6	3.645	75.66	3.645	74.6
	3.652	73.64	3.652	75.42	3.652	75.1	3.652	74.66	3.652	74.88		3.652	75.82	3.652	76.48	3.652	75.56	3.652	76.26	3.652	75.7	3.652	75.82		3.652	74.48	3.652	74.38	3.652	75.52	3.652	75.8	3.652	74.64
	3.659	73.64	3.659	75.32	3.659	75.08	3.659	74.74	3.659	74.82		3.659	75.84	3.659	76.2	3.659	75.54	3.659	76.56	3.659	75.74	3.659	75.68		3.659	74.24	3.659	74.34	3.659	74.92	3.659	75.88	3.659	74.64
	3.666	73.64	3.666	74.98	3.666	75.04	3.666	74.78	3.666	74.82		3.666	75.6	3.666	75.62	3.666	75.54	3.666	76.6	3.666	75.74	3.666	75.3		3.666	74.24	3.666	74.28	3.666	75.12	3.666	75.92	3.666	74.6
	3.672	73.64	3.672	74.74	3.672	74.94	3.672	74.8	3.672	74.8		3.672	75.58	3.672	75.62	3.672	75.54	3.672	76.6	3.672	75.76	3.672	75.28		3.672	74.24	3.672	74.2	3.672	75.16	3.672	75.84	3.672	74.62
	3.679	73.64	3.679	74.78	3.679	74.96	3.679	74.84	3.679	74.78		3.679	75.4	3.679	75.44	3.679	75.52	3.679	76.68	3.679	75.7	3.679	75.22		3.679	74.22	3.679	73.94	3.679	75.2	3.679	75.6	3.679	74.48
	3.686	73.68	3.686	74.78	3.686	74.98	3.686	74.86	3.686	74.74		3.686	75.3	3.686	75.42	3.686	75.92	3.686	76.74	3.686	75.66	3.686	74.96		3.686	74.18	3.686	73.74	3.686	75.22	3.686	75.46	3.686	74.48
	3.693	73.68	3.693	74.96	3.693	74.98	3.693	74.86	3.693	74.72		3.693	75.16	3.693	75.36	3.693	76.36	3.693	76.8	3.693	75.52	3.693	74.9		3.693	74.04	3.693	73.72	3.693	75.22	3.693	75.14	3.693	74.46
	3.699	73.88	3.699	74.96	3.699	74.96	3.699	74.86	3.699	74.6		3.699	74.88	3.699	75.34	3.699	76.5	3.699	76.78	3.699	75.62	3.699	74.74		3.699	74.42	3.699	73.98	3.699	75.42	3.699	74.64	3.699	74.44
	3.706	73.94	3.706	75.34	3.706	74.96	3.706	74.84	3.706	74.58		3.706	74.78	3.706	75.34	3.706	76.68	3.706	76.84	3.706	75.6	3.706	74.78		3.706	74.5	3.706	73.96	3.706	75.42	3.706	74.44	3.706	74.54
	3.713	74.06	3.713	75.38	3.713	74.94	3.713	74.82	3.713	74.66		3.713	75	3.713	75.44	3.713	76.76	3.713	76.78	3.713	75.42	3.713	74.68		3.713	74.56	3.713	74.02	3.713	75.42	3.713	74.44	3.713	74.5
	3.72	74.08	3.72	75.4	3.72	75.36	3.72	74.72	3.72	74.68		3.72	75.2	3.72	75.46	3.72	76.82	3.72	76.46	3.72	75.44	3.72	74.8		3.72	74.58	3.72	74.08	3.72	75.4	3.72	74.44	3.72	74.48
	3.727	74.16	3.727	75.4	3.727	75.42	3.727	74.7	3.727	74.66		3.727	75.28	3.727	75.38	3.727	77.16	3.727	76.44	3.727	75.44	3.727	75		3.727	74.6	3.727	74.1	3.727	75.2	3.727	74.48	3.727	74.48
	3.733	74.16	3.733	75.2	3.733	75.38	3.733	74.7	3.733	74.68		3.733	75.4	3.733	75.64	3.733	77.14	3.733	76.42	3.733	75.4	3.733	75.06		3.733	74.72	3.733	74.1	3.733	75.2	3.733	74.48	3.733	74.46
	3.74	74.14	3.74	75.16	3.74	75.42	3.74	74.96	3.74	74.92		3.74	75.44	3.74	75.72	3.74	77.08	3.74	76.34	3.74	75.4	3.74	75.1		3.74	74.86	3.74	74.08	3.74	75.18	3.74	74.5	3.74	74.46
	3.747	74.08	3.747	75.08	3.747	75.52	3.747	75	3.747	74.96		3.747	75.4	3.747	75.78	3.747	76.66	3.747	76.32	3.747	75.38	3.747	75.46		3.747	74.84	3.747	74.02	3.747	75.14	3.747	74.52	3.747	74.44
	3.754	74.02	3.754	74.84	3.754	75.54	3.754	75.06	3.754	75.02		3.754	75.24	3.754	75.8	3.754	76.3	3.754	76.28	3.754	75.36	3.754	75.5		3.754	74.8	3.754	73.96	3.754	75.3	3.754	75.04	3.754	74.42
	3.761	73.8	3.761	74.78	3.761	75.5	3.761	75.06	3.761	75.04		3.761	75.16	3.761	75.82	3.761	76.26	3.761	76.38	3.761	75.44	3.761	75.54		3.761	74.42	3.761	73.68	3.761	75.1	3.761	75.16	3.761	74.4
	3.767	73.8	3.767	74.44	3.767	75.44	3.767	75.06	3.767	75.34		3.767	75.04	3.767	75.82	3.767	76.14	3.767	76.28	3.767	75.48	3.767	75.46		3.767	74.42	3.767	73.68	3.767	75.14	3.767	75.28	3.767	74.3
	3.774	73.72	3.774	74.44	3.774	75.36	3.774	75.06	3.774	75.3		3.774	74.78	3.774	75.9	3.774	76.06	3.774	76.28	3.774	75.52	3.774	75.4		3.774	74.42	3.774	73.68	3.774	75.16	3.774	75.34	3.774	74.28
	3.781	73.7	3.781	74.42	3.781	75	3.781	75.02	3.781	75.32		3.781	74.68	3.781	75.92	3.781	75.92	3.781	76.3	3.781	75.56	3.781	75.52		3.781	74.38	3.781	73.64	3.781	75.16	3.781	75.38	3.781	74.32
	3.788	73.64	3.788	74.42	3.788	75.02	3.788	74.98	3.788	75.32		3.788	74.64	3.788	75.92	3.788	75.56	3.788	76.32	3.788	75.56	3.788	75.52		3.788	74.34	3.788	73.64	3.788	75.14	3.788	75.36	3.788	74.34
	3.795	73.8	3.795	74.42	3.795	75	3.795	74.92	3.795	75.26		3.795	74.58	3.795	75.7	3.795	75.54	3.795	76.3	3.795	75.52	3.795	75.74		3.795	74.18	3.795	73.68	3.795	75.12	3.795	75.38	3.795	74.38
	3.801	73.84	3.801	74.42	3.801	75	3.801	74.68	3.801	75.12		3.801	74.58	3.801	75.7	3.801	75.54	3.801	76.22	3.801	76.28	3.801	75.9		3.801	74.2	3.801	73.68	3.801	75.08	3.801	75.32	3.801	74.38
	3.808	73.96	3.808	74.42	3.808	75.02	3.808	74.68	3.808	75.1		3.808	74.82	3.808	75.68	3.808	75.58	3.808	76.2	3.808	76.64	3.808	75.86		3.808	74.24	3.808	73.68	3.808	75.06	3.808	75.24	3.808	74.5
	3.815	73.98	3.815	74.42	3.815	75.04	3.815	74.68	3.815	75.08		3.815	74.84	3.815	75.64	3.815	75.56	3.815	76.18	3.815	76.74	3.815	75.92		3.815	74.26	3.815	73.72	3.815	74.88	3.815	74.76	3.815	74.54
	3.822	74	3.822	74.42	3.822	75.02	3.822	74.68	3.822	75.04		3.822	74.88	3.822	75.56	3.822	75.68	3.822	76.08	3.822	76.64	3.822	75.94		3.822	74.28	3.822	73.72	3.822	74.88	3.822	74.76	3.822	74.56
	3.828	73.96	3.828	74.42	3.828	75.2	3.828	74.68	3.828	74.74		3.828	75.32	3.828	75.52	3.828	75.68	3.828	76.1	3.828	76.68	3.828	75.92		3.828	74.6	3.828	73.72	3.828	74.88	3.828	74.76	3.828	74.58
	3.835	73.94	3.835	74.42	3.835	75.4	3.835	74.7	3.835	74.74		3.835	75.42	3.835	75.28	3.835	75.72	3.835	76.08	3.835	76.66	3.835	75.84		3.835	74.66	3.835	73.84	3.835	74.88	3.835	74.76	3.835	74.58
	3.842	73.94	3.842	74.42	3.842	75.38	3.842	74.72	3.842	74.84		3.842	75.5	3.842	75.26	3.842	75.78	3.842	76.08	3.842	76.52	3.842	75.52		3.842	74.72	3.842	73.84	3.842	74.88	3.842	74.76	3.842	74.98
	3.849	73.88	3.849	74.44	3.849	75.44	3.849	74.72	3.849	74.84		3.849	75.68	3.849	75.36	3.849	75.76	3.849	76.44	3.849	76.36	3.849	75.26		3.849	74.72	3.849	73.86	3.849	75.02	3.849	74.88	3.849	75.06
	3.856	73.7	3.856	74.44	3.856	75.44	3.856	74.72	3.856	74.84		3.856	75.68	3.856	75.38	3.856	75.74	3.856	76.52	3.856	76.18	3.856	75.02		3.856	74.7	3.856	73.86	3.856	75.1	3.856	74.86	3.856	75.12
	3.862	73.68	3.862	74.42	3.862	75.42	3.862	74.7	3.862	74.72		3.862	75.64	3.862	75.66	3.862	75.72	3.862	76.86	3.862	75.32	3.862	74.84		3.862	74.54	3.862	73.88	3.862	75.52	3.862	74.88	3.862	75.34
	3.869	73.56	3.869	74.76	3.869	75.32	3.869	74.68	3.869	74.72		3.869	75.66	3.869	75.72	3.869	76.04	3.869	77.06	3.869	75.06	3.869	74.68		3.869	74.5	3.869	73.88	3.869	75.64	3.869	74.88	3.869	75.3
	3.876	73.56	3.876	74.98	3.876	75.26	3.876	74.68	3.876	74.88		3.876	75.6	3.876	75.76	3.876	76.08	3.876	77.4	3.876	75.04	3.876	74.94		3.876	74.48	3.876	73.86	3.876	75.72	3.876	74.9	3.876	75.94
	3.883	73.56	3.883	75.12	3.883	75.2	3.883	74.68	3.883	74.98		3.883	75.54	3.883	75.76	3.883	76.18	3.883	77.46	3.883	75.04	3.883	75.16		3.883	74.8	3.883	73.84	3.883	75.78	3.883	74.92	3.883	76.02
	3.89	73.56	3.89	75.18	3.89	75	3.89	74.66	3.89	75		3.89	75.1	3.89	76	3.89	76.22	3.89	77.66	3.89	75.02	3.89	75.22		3.89	74.58	3.89	74.06	3.89	75.92	3.89	74.92	3.89	76.06
	3.896	73.56	3.896	75.22	3.896	74.84	3.896	74.64	3.896	75		3.896	74.96	3.896	76.16	3.896	76.24	3.896	77.82	3.896	75.02	3.896	75.28		3.896	74.64	3.896	73.98	3.896	75.92	3.896	74.9	3.896	76.02
	3.903	73.68	3.903	75.22	3.903	74.84	3.903	74.64	3.903	74.9		3.903	75.24	3.903	76.26	3.903	76.18	3.903	77.96	3.903	75.06	3.903	75.56		3.903	74.9	3.903	74.02	3.903	75.88	3.903	75.06	3.903	75.58
	3.91	74.16	3.91	75.18	3.91	74.8	3.91	74.66	3.91	75.6		3.91	75.12	3.91	76.16	3.91	76.34	3.91	77.86	3.91	75.3	3.91	75.72		3.91	75.12	3.91	74.04	3.91	75.86	3.91	75.12	3.91	75.5
	3.917	74.46	3.917	75.1	3.917	74.8	3.917	74.94	3.917	75.72		3.917	75.28	3.917	76.14	3.917	76.3	3.917	77.88	3.917	75.52	3.917	75.8		3.917	75.18	3.917	74.2	3.917	75.74	3.917	75.26	3.917	75.6
	3.923	74.7	3.923	75	3.923	74.8	3.923	75.12	3.923	76		3.923	75.3	3.923	75.88	3.923	76.24	3.923	77.64	3.923	75.62	3.923	75.78		3.923	75.32	3.923	74.22	3.923	75.38	3.923	75.34	3.923	75.34
	3.93	74.78	3.93	74.62	3.93	74.8	3.93	75.2	3.93	76.08		3.93	75.06	3.93	76.06	3.93	75.82	3.93	77.5	3.93	75.7	3.93	75.72		3.93	75.3	3.93	74.2	3.93	75.5	3.93	75.38	3.93	75.4
	3.937	74.84	3.937	75.12	3.937	74.8	3.937	75.24	3.937	76.02		3.937	75.16	3.937	76.02	3.937	75.82	3.937	77.22	3.937	76.32	3.937	75.86		3.937	75.24	3.937	74.18	3.937	75.52	3.937	75.38	3.937	74.86
	3.944	75.14	3.944	75.2	3.944	74.8	3.944	75.28	3.944	75.96		3.944	75.44	3.944	75.98	3.944	75.7	3.944	77.12	3.944	76.56	3.944	75.74		3.944	75	3.944	74.14	3.944	75.56	3.944	75.52	3.944	74.88
	3.951	75.12	3.951	75.3	3.951	75.04	3.951	75.26	3.951	75.9		3.951	75.46	3.951	75.7	3.951	75.68	3.951	76.84	3.951	76.66	3.951	75.78		3.951	75.2	3.951	73.9	3.951	75.58	3.951	75.54	3.951	75.28
	3.957	75.02	3.957	75.38	3.957	75.22	3.957	75.42	3.957	75.78		3.957	75.44	3.957	75.64	3.957	75.86	3.957	76.58	3.957	76.68	3.957	75.82		3.957	75.26	3.957	73.88	3.957	75.62	3.957	75.54	3.957	75.34
	3.964	74.8	3.964	75.4	3.964	75.28	3.964	75.38	3.964	75.62		3.964	75.14	3.964	75.58	3.964	75.86	3.964	76.36	3.964	76.62	3.964	75.54		3.964	75.08	3.964	73.86	3.964	75.88	3.964	75.38	3.964	75.42
	3.971	74.28	3.971	75.46	3.971	75.34	3.971	75.34	3.971	74.92		3.971	75.14	3.971	75.58	3.971	75.72	3.971	76.04	3.971	76.34	3.971	75.44		3.971	74.94	3.971	73.86	3.971	75.84	3.971	75.24	3.971	75.52
	3.978	74.08	3.978	75.54	3.978	75.56	3.978	75.06	3.978	74.88		3.978	75.08	3.978	75.56	3.978	75.74	3.978	76.04	3.978	76.1	3.978	75.7		3.978	75.14	3.978	73.82	3.978	75.88	3.978	75.16	3.978	75.76
	3.985	73.92	3.985	75.58	3.985	75.62	3.985	74.94	3.985	75.08		3.985	75.06	3.985	75.58	3.985	75.74	3.985	76.04	3.985	76	3.985	75.9		3.985	75	3.985	73.86	3.985	75.88	3.985	75.16	3.985	75.8
	3.991	73.86	3.991	75.5	3.991	75.82	3.991	74.94	3.991	75.42		3.991	75.02	3.991	75.4	3.991	75.74	3.991	75.98	3.991	75.84	3.991	75.9		3.991	75.14	3.991	74	3.991	75.76	3.991	75.12	3.991	75.9
	3.998	73.8	3.998	74.88	3.998	75.84	3.998	74.92	3.998	75.56		3.998	74.9	3.998	75.4	3.998	75.7	3.998	76.02	3.998	75.22	3.998	75.52		3.998	75.1	3.998	74.28	3.998	75.72	3.998	75.06	3.998	75.9
	4.005	73.44	4.005	74.88	4.005	75.82	4.005	74.88	4.005	75.66		4.005	74.6	4.005	75.4	4.005	75.84	4.005	76.02	4.005	75.06	4.005	75.54		4.005	74.92	4.005	74.36	4.005	75.6	4.005	74.88	4.005	75.98
	4.012	73.44	4.012	75.02	4.012	75.62	4.012	74.86	4.012	75.72		4.012	74.6	4.012	75.78	4.012	75.9	4.012	76.3	4.012	75.06	4.012	75.48		4.012	74.72	4.012	74.4	4.012	75.42	4.012	74.84	4.012	75.68
	4.019	73.66	4.019	75	4.019	75.46	4.019	74.68	4.019	75.7		4.019	74.64	4.019	75.94	4.019	75.8	4.019	76.34	4.019	75.4	4.019	75.38		4.019	74.64	4.019	74.42	4.019	75.36	4.019	74.8	4.019	76.06
	4.025	73.7	4.025	75.06	4.025	75.7	4.025	74.68	4.025	75.64		4.025	74.66	4.025	76.06	4.025	75.8	4.025	76.56	4.025	75.48	4.025	75.32		4.025	74.6	4.025	74.56	4.025	75.1	4.025	74.76	4.025	76
	4.032	73.88	4.032	74.94	4.032	75.7	4.032	74.66	4.032	75.78		4.032	74.62	4.032	76.14	4.032	75.88	4.032	76.62	4.032	75.7	4.032	75.52		4.032	74.56	4.032	74.64	4.032	75.08	4.032	74.74	4.032	75.86
	4.039	73.92	4.039	75.04	4.039	75.54	4.039	74.68	4.039	75.7		4.039	74.54	4.039	76.18	4.039	75.86	4.039	76.66	4.039	75.76	4.039	75.6		4.039	74.36	4.039	74.5	4.039	75.08	4.039	74.74	4.039	75.5
	4.046	74	4.046	75.18	4.046	75.48	4.046	74.7	4.046	75.48		4.046	74.54	4.046	76.22	4.046	75.86	4.046	76.68	4.046	75.92	4.046	75.54		4.046	74.34	4.046	74.62	4.046	75.08	4.046	74.84	4.046	75.48
	4.052	74.28	4.052	75.28	4.052	75.46	4.052	74.88	4.052	75.32		4.052	74.54	4.052	76.18	4.052	75.82	4.052	76.64	4.052	75.96	4.052	75.66		4.052	74.2	4.052	74.52	4.052	75.08	4.052	75.08	4.052	75.24
	4.059	74.3	4.059	75.48	4.059	75.44	4.059	74.9	4.059	75.32		4.059	74.54	4.059	76.12	4.059	75.76	4.059	76.56	4.059	76.14	4.059	75.72		4.059	74.2	4.059	74.28	4.059	75.14	4.059	75.16	4.059	75.14
	4.066	74.32	4.066	75.5	4.066	75.6	4.066	74.92	4.066	75.68		4.066	74.54	4.066	76.1	4.066	75.8	4.066	76.48	4.066	76.12	4.066	75.72		4.066	74.2	4.066	74.66	4.066	75.16	4.066	75.14	4.066	75.82
	4.073	74.28	4.073	75.68	4.073	75.56	4.073	74.92	4.073	75.76		4.073	74.54	4.073	75.7	4.073	75.74	4.073	76.34	4.073	76.06	4.073	75.66		4.073	74.26	4.073	74.72	4.073	75.18	4.073	75.16	4.073	75.82
	4.08	74.08	4.08	75.72	4.08	75.76	4.08	74.92	4.08	75.76		4.08	74.78	4.08	75.74	4.08	76.12	4.08	76.48	4.08	75.78	4.08	75.56		4.08	74.26	4.08	74.72	4.08	75.2	4.08	75.16	4.08	75.62
	4.086	74.06	4.086	75.62	4.086	75.66	4.086	74.9	4.086	75.72		4.086	74.88	4.086	75.96	4.086	76.22	4.086	76.36	4.086	75.74	4.086	75.42		4.086	74.28	4.086	74.56	4.086	75.22	4.086	75.16	4.086	75.7
	4.093	73.88	4.093	75.56	4.093	75.82	4.093	74.86	4.093	75.46		4.093	74.96	4.093	76.02	4.093	76.22	4.093	76.58	4.093	75.62	4.093	75.18		4.093	74.6	4.093	74.4	4.093	75.34	4.093	75.1	4.093	75.74
	4.1	73.86	4.1	75.28	4.1	75.84	4.1	74.8	4.1	75.38		4.1	75.24	4.1	76.18	4.1	76.24	4.1	76.9	4.1	75.72	4.1	75.06		4.1	74.68	4.1	74.36	4.1	75.34	4.1	75.04	4.1	75.74
	4.107	73.9	4.107	75.08	4.107	75.84	4.107	74.78	4.107	75.46		4.107	75.3	4.107	76.14	4.107	76.24	4.107	77	4.107	75.6	4.107	75.12		4.107	74.86	4.107	74.16	4.107	75.56	4.107	74.88	4.107	75.98
	4.114	73.66	4.114	74.96	4.114	75.68	4.114	74.6	4.114	75.58		4.114	75.32	4.114	76.16	4.114	76.18	4.114	77.04	4.114	75.82	4.114	75.18		4.114	74.92	4.114	74.1	4.114	75.58	4.114	74.64	4.114	76.42
	4.12	73.88	4.12	74.78	4.12	75.6	4.12	74.62	4.12	75.6		4.12	75.3	4.12	76.12	4.12	76.14	4.12	77.02	4.12	75.78	4.12	75.2		4.12	75.12	4.12	74.02	4.12	75.58	4.12	75.04	4.12	76.4
	4.127	73.9	4.127	74.9	4.127	75.38	4.127	74.8	4.127	75.3		4.127	75.62	4.127	76	4.127	75.86	4.127	76.98	4.127	76.2	4.127	75.2		4.127	75.16	4.127	74	4.127	75.56	4.127	75.26	4.127	75.82
	4.134	73.92	4.134	74.6	4.134	75.3	4.134	74.84	4.134	75.34		4.134	75.96	4.134	76.32	4.134	75.76	4.134	76.78	4.134	76.52	4.134	75.52		4.134	75.1	4.134	74.08	4.134	75.56	4.134	75.66	4.134	75.9
	4.141	73.9	4.141	74.64	4.141	75	4.141	74.86	4.141	75.4		4.141	75.78	4.141	76.08	4.141	75.4	4.141	76.74	4.141	76.54	4.141	76.2		4.141	75.08	4.141	74.22	4.141	75.5	4.141	75.78	4.141	75.86
	4.147	73.88	4.147	74.62	4.147	75.16	4.147	75.02	4.147	75.64		4.147	75.8	4.147	75.96	4.147	75.64	4.147	76.68	4.147	76.6	4.147	76.52		4.147	75.02	4.147	74.26	4.147	75.5	4.147	75.86	4.147	75.8
	4.154	73.84	4.154	74.62	4.154	75.22	4.154	75.26	4.154	75.76		4.154	76.06	4.154	75.96	4.154	75.68	4.154	76.46	4.154	76.5	4.154	76.48		4.154	74.68	4.154	74.42	4.154	75.32	4.154	75.86	4.154	75.7
	4.161	73.76	4.161	74.62	4.161	75.32	4.161	75.38	4.161	75.76		4.161	75.88	4.161	75.86	4.161	75.72	4.161	76.22	4.161	76.36	4.161	76.34		4.161	74.64	4.161	74.44	4.161	75.52	4.161	75.84	4.161	75.52
	4.168	73.62	4.168	74.58	4.168	75.38	4.168	75.42	4.168	75.42		4.168	75.88	4.168	75.84	4.168	75.74	4.168	76.24	4.168	76.26	4.168	76.52		4.168	74.48	4.168	74.4	4.168	75.62	4.168	75.72	4.168	75.1
	4.175	73.58	4.175	74.62	4.175	75.42	4.175	75.58	4.175	75.32		4.175	75.82	4.175	76.22	4.175	75.72	4.175	76.22	4.175	75.94	4.175	76.5		4.175	74.46	4.175	74.76	4.175	75.7	4.175	75.6	4.175	74.8
	4.181	73.38	4.181	74.6	4.181	75.42	4.181	75.6	4.181	75.3		4.181	75.7	4.181	76.24	4.181	75.68	4.181	76.2	4.181	75.7	4.181	76.38		4.181	74.3	4.181	74.76	4.181	76.1	4.181	75.1	4.181	74.82
	4.188	73.58	4.188	74.44	4.188	75.4	4.188	75.42	4.188	75.24		4.188	75.24	4.188	76.28	4.188	75.64	4.188	76.62	4.188	75.36	4.188	76.2		4.188	74.3	4.188	74.42	4.188	76.2	4.188	75.04	4.188	74.94
	4.195	73.72	4.195	74.52	4.195	75.44	4.195	75.56	4.195	75.18		4.195	74.9	4.195	76.24	4.195	75.6	4.195	76.68	4.195	75.12	4.195	75.7		4.195	74.3	4.195	74.46	4.195	76.42	4.195	74.98	4.195	74.98
	4.202	73.76	4.202	74.54	4.202	75.66	4.202	75.52	4.202	75.04		4.202	74.9	4.202	76.32	4.202	75.56	4.202	76.7	4.202	75.1	4.202	75.02		4.202	74.3	4.202	74.4	4.202	76.42	4.202	75.04	4.202	75.04
	4.209	73.8	4.209	75.06	4.209	75.42	4.209	75.36	4.209	74.78		4.209	74.86	4.209	76.34	4.209	75.42	4.209	76.78	4.209	75.22	4.209	74.8		4.209	74.3	4.209	74.62	4.209	76.36	4.209	75.18	4.209	75.04
	4.215	73.82	4.215	75.16	4.215	75.34	4.215	75.28	4.215	74.64		4.215	74.64	4.215	76.32	4.215	75.78	4.215	76.78	4.215	75.24	4.215	74.88		4.215	74.46	4.215	74.58	4.215	77.42	4.215	75.24	4.215	75
	4.222	73.98	4.222	75.24	4.222	75.34	4.222	75.2	4.222	74.66		4.222	74.64	4.222	76.28	4.222	76.14	4.222	76.76	4.222	75.24	4.222	74.86		4.222	74.48	4.222	74.56	4.222	77.32	4.222	75.26	4.222	75.1
	4.229	74	4.229	75.44	4.229	75.36	4.229	75.32	4.229	74.7		4.229	74.64	4.229	76.3	4.229	76.28	4.229	76.72	4.229	75.34	4.229	74.76		4.229	74.52	4.229	74.62	4.229	77.2	4.229	75.28	4.229	75.14
	4.236	74.02	4.236	75.44	4.236	75.34	4.236	75.36	4.236	74.72		4.236	74.64	4.236	75.86	4.236	76.38	4.236	77	4.236	75.88	4.236	74.76		4.236	74.52	4.236	74.36	4.236	77.32	4.236	75.34	4.236	74.94
	4.243	74.02	4.243	75.44	4.243	75.28	4.243	75.38	4.243	74.84		4.243	74.84	4.243	75.84	4.243	76.42	4.243	76.94	4.243	76.06	4.243	74.74		4.243	74.5	4.243	74.38	4.243	77.02	4.243	75.3	4.243	75.26
	4.249	73.82	4.249	75.36	4.249	75.22	4.249	75.38	4.249	74.96		4.249	74.86	4.249	75.78	4.249	76.42	4.249	76.52	4.249	76.1	4.249	74.74		4.249	74.5	4.249	74.38	4.249	76.96	4.249	75.16	4.249	75.56
	4.256	73.74	4.256	75.24	4.256	75.5	4.256	75.26	4.256	74.98		4.256	74.88	4.256	75.5	4.256	76.36	4.256	76.54	4.256	76.14	4.256	74.72		4.256	74.48	4.256	74.34	4.256	76.78	4.256	74.94	4.256	75.72
	4.263	74.06	4.263	75.18	4.263	75.4	4.263	75.36	4.263	74.98		4.263	74.82	4.263	75.48	4.263	76.54	4.263	76.72	4.263	76.3	4.263	74.7		4.263	74.44	4.263	74.4	4.263	76.82	4.263	74.92	4.263	75.78
	4.27	74.08	4.27	74.76	4.27	75.5	4.27	75.34	4.27	75.22		4.27	74.82	4.27	75.46	4.27	76.36	4.27	76.74	4.27	76.22	4.27	74.68		4.27	74.42	4.27	74.16	4.27	76.86	4.27	74.84	4.27	75.8
	4.276	74.12	4.276	74.76	4.276	75.56	4.276	75.18	4.276	75.26		4.276	74.98	4.276	75.42	4.276	76.04	4.276	76.74	4.276	76.18	4.276	74.58		4.276	74.38	4.276	74.1	4.276	75.8	4.276	74.82	4.276	75.82
	4.283	74.04	4.283	74.76	4.283	75.68	4.283	75.14	4.283	75.28		4.283	75	4.283	75.4	4.283	75.78	4.283	76.7	4.283	76.08	4.283	74.58		4.283	74.48	4.283	74.08	4.283	75.84	4.283	74.8	4.283	75.54
	4.29	74.06	4.29	74.62	4.29	75.84	4.29	75.04	4.29	75.52		4.29	74.98	4.29	75.26	4.29	75.8	4.29	76.62	4.29	75.88	4.29	74.58		4.29	74.52	4.29	73.98	4.29	75.84	4.29	74.78	4.29	75.36
	4.297	74.26	4.297	74.64	4.297	75.82	4.297	75.04	4.297	75.56		4.297	74.96	4.297	75.26	4.297	75.8	4.297	76.24	4.297	75.34	4.297	74.58		4.297	74.64	4.297	73.88	4.297	75.74	4.297	74.66	4.297	75.32
	4.304	74.46	4.304	74.64	4.304	76	4.304	75.08	4.304	75.6		4.304	74.76	4.304	75.28	4.304	75.76	4.304	76.2	4.304	75.26	4.304	74.8		4.304	74.7	4.304	74.14	4.304	75.7	4.304	74.68	4.304	75.3
	4.31	74.64	4.31	74.76	4.31	75.98	4.31	75.1	4.31	75.54		4.31	74.86	4.31	75.26	4.31	75.72	4.31	76.36	4.31	75.24	4.31	74.86		4.31	74.7	4.31	74.18	4.31	75.7	4.31	74.68	4.31	75.04
	4.317	74.66	4.317	74.8	4.317	75.56	4.317	75.06	4.317	75.54		4.317	74.88	4.317	75.38	4.317	75.82	4.317	76.38	4.317	75.2	4.317	74.9		4.317	74.7	4.317	74.18	4.317	75.52	4.317	74.68	4.317	75.14
	4.324	74.42	4.324	74.76	4.324	75.54	4.324	75.14	4.324	75.62		4.324	74.88	4.324	75.4	4.324	75.58	4.324	76.5	4.324	75.06	4.324	74.98		4.324	75.02	4.324	74.18	4.324	75.36	4.324	74.68	4.324	75.24
	4.331	74.48	4.331	74.7	4.331	75.94	4.331	75.16	4.331	75.36		4.331	74.86	4.331	75.42	4.331	75.62	4.331	76.6	4.331	74.98	4.331	75		4.331	75.06	4.331	74.2	4.331	75.2	4.331	74.86	4.331	75.26
	4.338	74.44	4.338	74.86	4.338	75.98	4.338	75.16	4.338	75.34		4.338	74.7	4.338	75.42	4.338	75.64	4.338	76.66	4.338	74.98	4.338	74.98		4.338	74.96	4.338	74.32	4.338	75.2	4.338	74.88	4.338	75.14
	4.344	74.32	4.344	74.9	4.344	75.96	4.344	75.14	4.344	75.28		4.344	75.04	4.344	75.44	4.344	75.98	4.344	76.68	4.344	74.96	4.344	75		4.344	74.9	4.344	74.34	4.344	75.28	4.344	74.96	4.344	75.06
	4.351	74.24	4.351	74.9	4.351	76.02	4.351	75.06	4.351	75		4.351	75.1	4.351	75.48	4.351	76.04	4.351	76.64	4.351	74.96	4.351	74.98		4.351	74.9	4.351	74.32	4.351	75.28	4.351	74.98	4.351	74.96
	4.358	73.92	4.358	75.14	4.358	76.04	4.358	74.88	4.358	75.02		4.358	75.14	4.358	75.48	4.358	76.08	4.358	76.6	4.358	74.92	4.358	75.04		4.358	74.78	4.358	74.26	4.358	75.26	4.358	75	4.358	75.22
	4.365	73.74	4.365	75.2	4.365	75.82	4.365	74.84	4.365	74.86		4.365	75.44	4.365	75.48	4.365	76.1	4.365	76.76	4.365	74.92	4.365	75.22		4.365	74.74	4.365	74	4.365	75.26	4.365	74.98	4.365	75.06
	4.371	73.62	4.371	75.1	4.371	75.78	4.371	74.82	4.371	75.1		4.371	75.4	4.371	75.74	4.371	76.08	4.371	76.54	4.371	74.92	4.371	75.3		4.371	74.78	4.371	74.04	4.371	75.16	4.371	74.96	4.371	75
	4.378	73.62	4.378	75.1	4.378	75.7	4.378	74.78	4.378	75.12		4.378	75.44	4.378	75.68	4.378	76.1	4.378	76.46	4.378	75.18	4.378	75.36		4.378	74.78	4.378	74.04	4.378	75.12	4.378	75.16	4.378	75.26
	4.385	73.82	4.385	75.2	4.385	75.56	4.385	74.74	4.385	75.22		4.385	75.46	4.385	75.7	4.385	76.22	4.385	76.16	4.385	75.24	4.385	75.52		4.385	74.44	4.385	73.94	4.385	75	4.385	75.16	4.385	75.26
	4.392	74	4.392	75.16	4.392	75.1	4.392	74.78	4.392	75.38		4.392	75.42	4.392	75.74	4.392	76.3	4.392	76.18	4.392	75.46	4.392	75.56		4.392	74.44	4.392	73.94	4.392	75	4.392	75.04	4.392	75.46
	4.399	74.08	4.399	74.96	4.399	75.04	4.399	74.8	4.399	75.44		4.399	75.36	4.399	75.72	4.399	76.3	4.399	76.14	4.399	75.5	4.399	75.66		4.399	74.46	4.399	73.82	4.399	74.98	4.399	75.04	4.399	75.6
	4.405	74.1	4.405	74.92	4.405	74.96	4.405	74.82	4.405	75.44		4.405	75.1	4.405	75.8	4.405	76	4.405	76.12	4.405	75.8	4.405	75.56		4.405	74.44	4.405	73.82	4.405	74.92	4.405	75	4.405	75.7
	4.412	74.12	4.412	74.86	4.412	74.8	4.412	74.8	4.412	75.38		4.412	75.08	4.412	75.96	4.412	76	4.412	76.38	4.412	75.88	4.412	75.5		4.412	74.42	4.412	73.94	4.412	74.92	4.412	75.1	4.412	75.64
	4.419	74.1	4.419	74.56	4.419	74.9	4.419	74.9	4.419	75.3		4.419	75.04	4.419	75.98	4.419	75.96	4.419	76.38	4.419	76.1	4.419	75.32		4.419	74.4	4.419	74.02	4.419	74.92	4.419	75.1	4.419	75.46
	4.426	73.96	4.426	74.56	4.426	74.92	4.426	74.9	4.426	75.24		4.426	74.98	4.426	75.96	4.426	75.9	4.426	76.14	4.426	76.2	4.426	74.92		4.426	74.36	4.426	74.04	4.426	74.92	4.426	75.08	4.426	75.36
	4.433	73.92	4.433	74.54	4.433	74.94	4.433	75.02	4.433	75.16		4.433	75.28	4.433	76.12	4.433	75.82	4.433	76.16	4.433	76.18	4.433	74.86		4.433	74.24	4.433	74	4.433	74.92	4.433	75.1	4.433	75.52
	4.439	73.84	4.439	74.52	4.439	75.04	4.439	75.02	4.439	75.16		4.439	75.38	4.439	76.4	4.439	75.56	4.439	76.18	4.439	75.92	4.439	74.84		4.439	74.44	4.439	74.02	4.439	74.92	4.439	74.88	4.439	75.46
	4.446	73.58	4.446	74.4	4.446	75.08	4.446	74.92	4.446	74.94		4.446	75.5	4.446	76.48	4.446	75.54	4.446	76.16	4.446	75.96	4.446	74.82		4.446	74.64	4.446	74.08	4.446	74.94	4.446	74.88	4.446	75.48
	4.453	73.38	4.453	74.4	4.453	75.3	4.453	74.9	4.453	75.02		4.453	75.56	4.453	76.52	4.453	75.46	4.453	76.12	4.453	75.74	4.453	74.88		4.453	74.7	4.453	74.62	4.453	74.96	4.453	74.86	4.453	75.44
	4.46	73.66	4.46	74.4	4.46	75.32	4.46	74.9	4.46	75.04		4.46	75.58	4.46	76.5	4.46	75.46	4.46	76.08	4.46	75.68	4.46	74.8		4.46	74.82	4.46	75.04	4.46	75.08	4.46	74.86	4.46	75.44
	4.467	73.72	4.467	74.48	4.467	75.34	4.467	74.86	4.467	75.1		4.467	75.48	4.467	76.36	4.467	75.46	4.467	76.02	4.467	75.38	4.467	74.86		4.467	74.88	4.467	75.18	4.467	75.12	4.467	75.06	4.467	75.36
	4.473	73.76	4.473	74.5	4.473	75.34	4.473	74.86	4.473	75.1		4.473	75.58	4.473	76.18	4.473	75.48	4.473	75.68	4.473	75.34	4.473	74.86		4.473	74.9	4.473	75.34	4.473	75.14	4.473	75	4.473	75.34
	4.48	74	4.48	74.5	4.48	75.24	4.48	74.74	4.48	75.1		4.48	75.9	4.48	76.36	4.48	75.56	4.48	75.68	4.48	75.1	4.48	74.88		4.48	74.92	4.48	75.4	4.48	75.16	4.48	75.04	4.48	75.02
	4.487	74.04	4.487	74.48	4.487	75.2	4.487	74.7	4.487	75.28		4.487	75.72	4.487	76.74	4.487	75.6	4.487	75.66	4.487	74.98	4.487	74.84		4.487	74.9	4.487	75.4	4.487	75.16	4.487	75.06	4.487	74.92
	4.494	74.04	4.494	74.48	4.494	75.46	4.494	74.82	4.494	75.08		4.494	75.56	4.494	76.52	4.494	75.62	4.494	75.66	4.494	75	4.494	74.8		4.494	74.92	4.494	75.34	4.494	75.12	4.494	75.38	4.494	74.72
	4.5	74.1	4.5	74.88	4.5	75.42	4.5	74.86	4.5	75.1		4.5	75.56	4.5	76.44	4.5	75.6	4.5	75.66	4.5	75.06	4.5	74.94		4.5	74.68	4.5	75.22	4.5	75.1	4.5	75.44	4.5	74.56
	4.507	74.12	4.507	74.96	4.507	75.42	4.507	74.9	4.507	75.16		4.507	75.5	4.507	76.5	4.507	75.72	4.507	75.94	4.507	75.24	4.507	74.8		4.507	74.54	4.507	74.98	4.507	75.08	4.507	75.48	4.507	74.54
	4.514	74.16	4.514	75.04	4.514	75.24	4.514	75.08	4.514	75.06		4.514	75.48	4.514	76.5	4.514	75.98	4.514	75.98	4.514	75.48	4.514	74.78		4.514	74.54	4.514	74.58	4.514	75.2	4.514	75.66	4.514	74.34
	4.521	73.88	4.521	75.04	4.521	75.34	4.521	75.12	4.521	75.08		4.521	75.42	4.521	76.54	4.521	76.06	4.521	76.32	4.521	75.76	4.521	75		4.521	74.82	4.521	74.32	4.521	75.1	4.521	75.64	4.521	74.18
	4.528	73.88	4.528	75.22	4.528	75.34	4.528	75.14	4.528	75.04		4.528	75.36	4.528	76.48	4.528	76.3	4.528	76.44	4.528	76.02	4.528	75.1		4.528	74.88	4.528	74.34	4.528	75.12	4.528	75.44	4.528	74.14
	4.534	73.82	4.534	75.24	4.534	75.5	4.534	75.12	4.534	75		4.534	75.26	4.534	76.26	4.534	76.38	4.534	76.48	4.534	76.12	4.534	75.26		4.534	74.92	4.534	74.22	4.534	75.14	4.534	75.4	4.534	74.14
	4.541	73.62	4.541	75.52	4.541	75.62	4.541	75.08	4.541	74.94		4.541	74.92	4.541	75.92	4.541	76.3	4.541	76.62	4.541	76.14	4.541	75.28		4.541	74.88	4.541	74.38	4.541	75.14	4.541	75.34	4.541	74.12
	4.548	73.6	4.548	75.52	4.548	75.72	4.548	75.02	4.548	74.72		4.548	74.94	4.548	75.58	4.548	76.32	4.548	76.62	4.548	76.14	4.548	75.52		4.548	74.88	4.548	74.6	4.548	75.16	4.548	75.66	4.548	74.24
	4.555	73.96	4.555	75.5	4.555	75.48	4.555	74.76	4.555	74.72		4.555	74.98	4.555	75.56	4.555	76.26	4.555	76.6	4.555	76.06	4.555	75.54		4.555	74.84	4.555	74.66	4.555	75.16	4.555	75.4	4.555	74.38
	4.562	73.94	4.562	75.42	4.562	75.5	4.562	74.74	4.562	74.7		4.562	74.98	4.562	75.56	4.562	76.18	4.562	76.54	4.562	75.86	4.562	75.38		4.562	74.8	4.562	74.66	4.562	75.12	4.562	75.46	4.562	74.4
	4.568	74.16	4.568	75.46	4.568	75.5	4.568	74.7	4.568	74.76		4.568	75	4.568	75.56	4.568	75.9	4.568	76.3	4.568	75.64	4.568	75.4		4.568	74.96	4.568	74.68	4.568	75.36	4.568	75.88	4.568	74.38
	4.575	74.18	4.575	75.46	4.575	75.48	4.575	74.54	4.575	74.72		4.575	75	4.575	75.62	4.575	75.64	4.575	76.24	4.575	75.52	4.575	75.36		4.575	75.04	4.575	74.78	4.575	75.26	4.575	75.84	4.575	74.56
	4.582	74.4	4.582	75.48	4.582	75.46	4.582	74.52	4.582	74.88		4.582	74.98	4.582	75.6	4.582	75.58	4.582	75.94	4.582	75.52	4.582	75.46		4.582	74.72	4.582	74.76	4.582	75.3	4.582	75.88	4.582	74.56
	4.589	74.44	4.589	75.22	4.589	75.42	4.589	74.5	4.589	74.9		4.589	75.26	4.589	75.64	4.589	75.36	4.589	75.94	4.589	75.52	4.589	75.42		4.589	74.76	4.589	74.76	4.589	75.6	4.589	75.88	4.589	74.56
	4.595	74.54	4.595	75.18	4.595	75.2	4.595	74.48	4.595	74.96		4.595	75.22	4.595	76.24	4.595	75.34	4.595	75.9	4.595	75.56	4.595	75.58		4.595	74.78	4.595	74.74	4.595	75.64	4.595	75.84	4.595	74.54
	4.602	74.5	4.602	74.86	4.602	75.04	4.602	74.48	4.602	75.18		4.602	75.26	4.602	76.34	4.602	75.62	4.602	75.86	4.602	75.6	4.602	75.82		4.602	74.76	4.602	74.54	4.602	75.92	4.602	75.72	4.602	74.52
	4.609	74.42	4.609	74.82	4.609	75.14	4.609	74.48	4.609	75.24		4.609	75.28	4.609	76.34	4.609	75.68	4.609	75.86	4.609	75.58	4.609	75.68		4.609	74.76	4.609	74.32	4.609	75.98	4.609	75.38	4.609	74.74
	4.616	73.98	4.616	74.76	4.616	75.18	4.616	74.48	4.616	75.36		4.616	75.28	4.616	76.4	4.616	75.74	4.616	75.84	4.616	75.54	4.616	75.88		4.616	74.64	4.616	74.3	4.616	76.18	4.616	75.32	4.616	74.7
	4.623	73.92	4.623	74.44	4.623	75.18	4.623	74.5	4.623	75.38		4.623	75.26	4.623	76.4	4.623	75.76	4.623	75.8	4.623	75.46	4.623	75.9		4.623	74.58	4.623	74.24	4.623	76.18	4.623	75.22	4.623	74.72
	4.629	73.8	4.629	74.46	4.629	75.18	4.629	74.52	4.629	75.28		4.629	75.2	4.629	76.36	4.629	75.78	4.629	75.74	4.629	75.28	4.629	76.1		4.629	74.36	4.629	74.14	4.629	75.92	4.629	75.12	4.629	74.72
	4.636	73.78	4.636	74.44	4.636	75.14	4.636	74.52	4.636	75.24		4.636	75.2	4.636	76.2	4.636	76.04	4.636	75.74	4.636	75.1	4.636	76.1		4.636	74.42	4.636	73.84	4.636	75.9	4.636	75.18	4.636	74.64
	4.643	73.82	4.643	74.54	4.643	75	4.643	74.52	4.643	75.44		4.643	75.14	4.643	76	4.643	76.08	4.643	75.74	4.643	74.88	4.643	75.76		4.643	74.48	4.643	73.84	4.643	75.82	4.643	75.56	4.643	74.62
	4.65	73.88	4.65	74.58	4.65	75.34	4.65	74.52	4.65	75.5		4.65	74.86	4.65	75.88	4.65	76.06	4.65	75.74	4.65	74.8	4.65	75.7		4.65	74.48	4.65	73.84	4.65	75.5	4.65	75.64	4.65	74.6
	4.657	73.84	4.657	74.68	4.657	75.38	4.657	74.52	4.657	75.46		4.657	74.9	4.657	75.28	4.657	76.04	4.657	75.78	4.657	74.8	4.657	75.44		4.657	74.7	4.657	73.84	4.657	75.44	4.657	75.7	4.657	74.52
	4.663	73.86	4.663	74.72	4.663	75.72	4.663	74.52	4.663	75.38		4.663	74.9	4.663	75.28	4.663	75.88	4.663	75.7	4.663	74.8	4.663	75.2		4.663	75.04	4.663	73.92	4.663	75.16	4.663	75.7	4.663	74.62
	4.67	73.84	4.67	74.74	4.67	75.62	4.67	74.52	4.67	75.36		4.67	74.92	4.67	75.28	4.67	75.88	4.67	75.88	4.67	74.82	4.67	75.14		4.67	75.1	4.67	73.92	4.67	75.12	4.67	75.56	4.67	74.24
	4.677	73.82	4.677	74.8	4.677	75.68	4.677	74.52	4.677	75.26		4.677	75.04	4.677	75.4	4.677	75.86	4.677	75.9	4.677	74.94	4.677	75.16		4.677	75.16	4.677	74.06	4.677	74.9	4.677	75.52	4.677	74.26
	4.684	74.06	4.684	74.8	4.684	75.7	4.684	74.72	4.684	75.22		4.684	75.36	4.684	75.42	4.684	75.84	4.684	76.32	4.684	74.96	4.684	75.12		4.684	75.16	4.684	74.08	4.684	74.9	4.684	75.5	4.684	74.28
	4.691	73.94	4.691	74.78	4.691	75.68	4.691	74.76	4.691	75.3		4.691	75.42	4.691	75.56	4.691	75.78	4.691	76.42	4.691	75.24	4.691	74.9		4.691	75.22	4.691	74.12	4.691	74.9	4.691	75.16	4.691	74.3
	4.697	73.94	4.697	74.88	4.697	75.6	4.697	74.8	4.697	75.24		4.697	75.82	4.697	75.6	4.697	75.6	4.697	76.48	4.697	75.3	4.697	74.96		4.697	75.04	4.697	74.12	4.697	74.9	4.697	75.12	4.697	74.22
	4.704	73.72	4.704	74.72	4.704	75.62	4.704	74.82	4.704	74.88		4.704	75.98	4.704	75.64	4.704	75.6	4.704	76.52	4.704	75.34	4.704	75		4.704	74.98	4.704	74.14	4.704	74.88	4.704	74.84	4.704	74.2
	4.711	73.72	4.711	74.7	4.711	75.2	4.711	74.84	4.711	74.86		4.711	76.06	4.711	75.66	4.711	75.6	4.711	76.5	4.711	75.54	4.711	75		4.711	74.88	4.711	74.12	4.711	74.98	4.711	74.86	4.711	74.3
	4.718	73.68	4.718	74.62	4.718	75.58	4.718	74.84	4.718	74.88		4.718	76.08	4.718	75.66	4.718	75.6	4.718	76.48	4.718	75.54	4.718	74.96		4.718	74.64	4.718	74.16	4.718	75.32	4.718	74.86	4.718	74.28
	4.724	73.76	4.724	74.6	4.724	75.34	4.724	74.82	4.724	75.04		4.724	76.06	4.724	75.66	4.724	75.46	4.724	76.42	4.724	75.64	4.724	75.02		4.724	74.32	4.724	74.08	4.724	75.4	4.724	75.24	4.724	74.1
	4.731	73.72	4.731	74.56	4.731	75.42	4.731	74.86	4.731	75.08		4.731	75.98	4.731	75.6	4.731	75.46	4.731	76.22	4.731	75.62	4.731	75		4.731	74.34	4.731	74.36	4.731	75.46	4.731	75.32	4.731	74.12
	4.738	73.68	4.738	74.62	4.738	75.48	4.738	74.82	4.738	75.36		4.738	76.04	4.738	75.48	4.738	75.62	4.738	76.38	4.738	75.68	4.738	74.8		4.738	74.4	4.738	74.32	4.738	75.5	4.738	75.74	4.738	74.1
	4.745	73.38	4.745	74.6	4.745	75.48	4.745	74.6	4.745	75.38		4.745	75.72	4.745	75.46	4.745	75.62	4.745	76.06	4.745	75.66	4.745	74.8		4.745	74.4	4.745	74.38	4.745	75.52	4.745	75.78	4.745	74.08
	4.752	73.44	4.752	74.58	4.752	75.6	4.752	74.6	4.752	75.3		4.752	75.7	4.752	75.6	4.752	75.6	4.752	76.12	4.752	75.42	4.752	74.8		4.752	74.34	4.752	74.4	4.752	75.48	4.752	75.86	4.752	74.28
	4.758	73.54	4.758	74.46	4.758	75.56	4.758	74.62	4.758	75.78		4.758	75.54	4.758	75.8	4.758	75.74	4.758	76.28	4.758	75.46	4.758	74.74		4.758	74.36	4.758	74.4	4.758	75.48	4.758	75.96	4.758	74.28
	4.765	73.7	4.765	74.64	4.765	75.38	4.765	74.74	4.765	75.84		4.765	75.56	4.765	75.98	4.765	75.78	4.765	76.32	4.765	75.44	4.765	74.74		4.765	74.38	4.765	74.38	4.765	75.56	4.765	75.94	4.765	74.62
	4.772	73.76	4.772	74.68	4.772	75.3	4.772	74.76	4.772	76		4.772	75.56	4.772	76.4	4.772	75.9	4.772	76.32	4.772	75.26	4.772	74.84		4.772	74.38	4.772	74.34	4.772	75.44	4.772	75.88	4.772	74.56
	4.779	73.78	4.779	74.82	4.779	74.98	4.779	74.78	4.779	76.18		4.779	75.58	4.779	76.52	4.779	75.96	4.779	76.24	4.779	75.24	4.779	74.86		4.779	74.38	4.779	74.22	4.779	75.16	4.779	75.76	4.779	74.62
	4.786	73.7	4.786	74.92	4.786	75.1	4.786	75.18	4.786	75.94		4.786	75.6	4.786	76.64	4.786	75.96	4.786	76.28	4.786	75.8	4.786	74.8		4.786	74.38	4.786	74.16	4.786	75.18	4.786	75.3	4.786	74.62
	4.792	73.7	4.792	74.92	4.792	75.1	4.792	75.16	4.792	75.92		4.792	75.56	4.792	76.74	4.792	75.92	4.792	76.24	4.792	76.12	4.792	74.82		4.792	74.34	4.792	73.9	4.792	75.18	4.792	75.22	4.792	74.6
	4.799	73.7	4.799	74.82	4.799	75.1	4.799	75.22	4.799	75.66		4.799	75.32	4.799	76.72	4.799	75.72	4.799	76.18	4.799	76.1	4.799	75.06		4.799	74.28	4.799	73.88	4.799	75.16	4.799	74.84	4.799	74.8
	4.806	73.66	4.806	74.82	4.806	75.06	4.806	75.24	4.806	75.68		4.806	75.32	4.806	76.7	4.806	75.68	4.806	76.14	4.806	76.2	4.806	75.12		4.806	74.36	4.806	73.88	4.806	75.84	4.806	74.84	4.806	74.92
	4.813	73.82	4.813	74.78	4.813	74.9	4.813	75.24	4.813	75.58		4.813	75.4	4.813	76.38	4.813	75.62	4.813	76.18	4.813	76.24	4.813	75.16		4.813	74.38	4.813	74.14	4.813	75.94	4.813	74.84	4.813	74.88
	4.819	73.76	4.819	74.74	4.819	74.94	4.819	75.18	4.819	75.18		4.819	75.44	4.819	76.2	4.819	75.34	4.819	76.06	4.819	76.18	4.819	75.18		4.819	74.72	4.819	74.2	4.819	75.98	4.819	74.78	4.819	75.06
	4.826	73.66	4.826	74.56	4.826	75.12	4.826	75.02	4.826	75.16		4.826	75.5	4.826	76	4.826	75.3	4.826	76.06	4.826	76.08	4.826	75.16		4.826	75.22	4.826	74.24	4.826	75.88	4.826	74.78	4.826	74.94
	4.833	73.7	4.833	74.52	4.833	75.2	4.833	74.94	4.833	75.24		4.833	75.54	4.833	75.76	4.833	75.4	4.833	76.22	4.833	75.98	4.833	75.04		4.833	75.36	4.833	74.28	4.833	76.2	4.833	74.78	4.833	75.02
	4.84	73.7	4.84	74.4	4.84	75.22	4.84	74.88	4.84	75.1		4.84	75.56	4.84	75.88	4.84	75.4	4.84	76.22	4.84	75.82	4.84	75.02		4.84	75.52	4.84	74.32	4.84	76.2	4.84	74.8	4.84	75.02
	4.847	73.74	4.847	74.46	4.847	75.16	4.847	74.56	4.847	75.2		4.847	75.66	4.847	75.84	4.847	75.44	4.847	76.14	4.847	75.1	4.847	74.98		4.847	75.6	4.847	74.5	4.847	76.18	4.847	75.1	4.847	75
	4.853	73.7	4.853	74.48	4.853	75.2	4.853	74.58	4.853	75.22		4.853	75.66	4.853	75.78	4.853	75.74	4.853	76.12	4.853	75.02	4.853	74.96		4.853	75.6	4.853	74.5	4.853	76.1	4.853	75.16	4.853	74.9
	4.86	73.66	4.86	74.84	4.86	75.2	4.86	74.6	4.86	75.22		4.86	75.66	4.86	75.88	4.86	76.06	4.86	76	4.86	75.04	4.86	74.8		4.86	75.52	4.86	74.58	4.86	75.98	4.86	75.2	4.86	74.6
	4.867	73.62	4.867	74.92	4.867	75.18	4.867	74.64	4.867	75.12		4.867	75.62	4.867	75.84	4.867	76.24	4.867	75.98	4.867	75.06	4.867	74.96		4.867	75.36	4.867	74.58	4.867	75.28	4.867	75.24	4.867	74.38
	4.874	73.36	4.874	74.98	4.874	75.1	4.874	74.66	4.874	75.28		4.874	75.48	4.874	75.84	4.874	76.3	4.874	75.94	4.874	75.06	4.874	75.02		4.874	75.22	4.874	74.34	4.874	75.22	4.874	75.26	4.874	74.14
	4.881	73.36	4.881	75.14	4.881	75.24	4.881	74.82	4.881	75.28		4.881	75.28	4.881	76.32	4.881	76.32	4.881	75.96	4.881	75.04	4.881	75.04		4.881	74.82	4.881	74.34	4.881	75.18	4.881	75.26	4.881	73.96
	4.887	73.34	4.887	75.34	4.887	75.04	4.887	74.84	4.887	75.28		4.887	75.56	4.887	76.4	4.887	76.26	4.887	75.94	4.887	75.04	4.887	75.08		4.887	74.38	4.887	74.32	4.887	75.28	4.887	75.36	4.887	73.82
	4.894	73.34	4.894	75.4	4.894	75	4.894	74.82	4.894	75.08		4.894	75.78	4.894	76.34	4.894	76	4.894	75.76	4.894	74.98	4.894	75.08		4.894	74.38	4.894	74.28	4.894	75.02	4.894	75.32	4.894	73.82
	4.901	73.34	4.901	75.38	4.901	75.02	4.901	74.8	4.901	75.08		4.901	75.82	4.901	76.5	4.901	75.98	4.901	75.88	4.901	74.96	4.901	75.06		4.901	74.34	4.901	74.32	4.901	75.04	4.901	75.28	4.901	73.8
	4.908	73.28	4.908	75.22	4.908	75.06	4.908	74.72	4.908	75.18		4.908	75.92	4.908	76.56	4.908	75.88	4.908	75.9	4.908	74.92	4.908	75.02		4.908	74.36	4.908	74.34	4.908	75.06	4.908	75.02	4.908	73.78
	4.915	73.28	4.915	75.18	4.915	75.04	4.915	74.7	4.915	75.42		4.915	75.98	4.915	76.56	4.915	75.64	4.915	75.9	4.915	74.78	4.915	74.96		4.915	74.34	4.915	74.38	4.915	75.06	4.915	75.02	4.915	73.76
	4.921	73.28	4.921	74.8	4.921	75.02	4.921	74.68	4.921	75.58		4.921	76	4.921	76.42	4.921	75.66	4.921	75.88	4.921	74.78	4.921	74.9		4.921	74.34	4.921	74.36	4.921	75.04	4.921	75.42	4.921	73.72
	4.928	73.28	4.928	74.74	4.928	74.98	4.928	74.6	4.928	75.76		4.928	76	4.928	76.34	4.928	75.72	4.928	75.88	4.928	74.78	4.928	74.84		4.928	74.34	4.928	74.4	4.928	75.16	4.928	75.48	4.928	73.7
	4.935	73.28	4.935	74.68	4.935	75.22	4.935	74.56	4.935	75.7		4.935	75.94	4.935	76.24	4.935	75.8	4.935	75.88	4.935	74.78	4.935	74.88		4.935	74.34	4.935	74.4	4.935	75.16	4.935	75.68	4.935	73.68
	4.942	73.24	4.942	74.48	4.942	75.2	4.942	74.64	4.942	75.88		4.942	75.86	4.942	75.68	4.942	75.84	4.942	76	4.942	74.78	4.942	74.9		4.942	74.36	4.942	74.38	4.942	75.5	4.942	75.72	4.942	73.78
	4.948	73.24	4.948	74.42	4.948	75.28	4.948	74.86	4.948	75.92		4.948	75.5	4.948	76	4.948	76.06	4.948	76.02	4.948	74.9	4.948	74.92		4.948	74.36	4.948	74.34	4.948	75.42	4.948	75.68	4.948	73.8
	4.955	73.24	4.955	74.38	4.955	75.3	4.955	74.94	4.955	75.9		4.955	75.44	4.955	76.02	4.955	76.06	4.955	76.04	4.955	75	4.955	75.04		4.955	74.58	4.955	74.46	4.955	75.48	4.955	75.7	4.955	74
	4.962	73.24	4.962	74.38	4.962	75.36	4.962	75	4.962	75.84		4.962	75.52	4.962	75.84	4.962	75.98	4.962	76.24	4.962	75.02	4.962	75.3		4.962	74.82	4.962	74.36	4.962	75.52	4.962	75.8	4.962	74.04
	4.969	73.22	4.969	74.4	4.969	75.38	4.969	75.02	4.969	75.7		4.969	75.4	4.969	75.88	4.969	75.94	4.969	76.48	4.969	75.06	4.969	75.58		4.969	74.9	4.969	74.32	4.969	75.62	4.969	75.76	4.969	74.08
	4.976	73.34	4.976	74.4	4.976	75.38	4.976	75.02	4.976	75.58		4.976	75.44	4.976	75.88	4.976	76.02	4.976	76.54	4.976	75.18	4.976	75.66		4.976	74.98	4.976	74.52	4.976	75.6	4.976	75.7	4.976	74.1
	4.982	73.36	4.982	74.38	4.982	75.32	4.982	75.14	4.982	75.42		4.982	75.44	4.982	75.88	4.982	75.78	4.982	76.58	4.982	75.2	4.982	75.72		4.982	75	4.982	74.58	4.982	75.76	4.982	75.3	4.982	74.2
	4.989	73.48	4.989	74.38	4.989	75.24	4.989	75.18	4.989	78.24		4.989	75.44	4.989	75.8	4.989	75.94	4.989	76.58	4.989	75.2	4.989	75.66		4.989	75	4.989	74.64	4.989	75.68	4.989	75.26	4.989	74.2
	4.996	73.5	4.996	74.36	4.996	74.94	4.996	75.44	4.996	78.74		4.996	75.66	4.996	75.74	4.996	75.94	4.996	76.54	4.996	75.18	4.996	75.66		4.996	75	4.996	74.64	4.996	75.66	4.996	75.1	4.996	74.18
	5.003	73.52	5.003	74.32	5.003	74.8	5.003	75.22	5.003	78.98		5.003	75.68	5.003	75.68	5.003	75.94	5.003	76.3	5.003	75.14	5.003	75.62		5.003	74.94	5.003	74.9	5.003	75.32	5.003	75.1	5.003	74.46
	5.01	73.52	5.01	74.2	5.01	74.8	5.01	75.16	5.01	79.3		5.01	75.84	5.01	75.82	5.01	75.74	5.01	76.22	5.01	75.18	5.01	75.56		5.01	74.88	5.01	75	5.01	75.42	5.01	75.08	5.01	74.5
	5.016	73.66	5.016	74.2	5.016	74.78	5.016	75.2	5.016	79.36		5.016	75.94	5.016	75.92	5.016	75.72	5.016	76.12	5.016	75.38	5.016	75.54		5.016	74.68	5.016	74.86	5.016	75.42	5.016	75.04	5.016	74.38
	5.023	73.78	5.023	74.2	5.023	74.64	5.023	75.18	5.023	79.2		5.023	76.16	5.023	76	5.023	75.78	5.023	75.8	5.023	75.48	5.023	75.3		5.023	74.5	5.023	74.86	5.023	75.58	5.023	74.9	5.023	74.4
	5.03	74.16	5.03	74.2	5.03	74.64	5.03	75.34	5.03	78.74		5.03	76.24	5.03	76.04	5.03	76.18	5.03	75.62	5.03	75.52	5.03	75.14		5.03	74.68	5.03	74.74	5.03	75.44	5.03	75.04	5.03	74.4
	5.037	74.12	5.037	74.2	5.037	74.62	5.037	75.28	5.037	78.52		5.037	76.34	5.037	76.06	5.037	76.02	5.037	75.6	5.037	75.46	5.037	75.18		5.037	74.74	5.037	74.56	5.037	75.42	5.037	75.08	5.037	74.36
	5.043	74.36	5.043	74.2	5.043	74.7	5.043	75.24	5.043	78		5.043	76.36	5.043	76.06	5.043	76.48	5.043	75.6	5.043	75.46	5.043	75.18		5.043	74.76	5.043	74.54	5.043	75.2	5.043	75.1	5.043	74.2
	5.05	74.34	5.05	74.32	5.05	74.68	5.05	75.16	5.05	75.1		5.05	76.56	5.05	76	5.05	76.56	5.05	75.56	5.05	75.44	5.05	75.18		5.05	74.78	5.05	74.5	5.05	75.14	5.05	75.12	5.05	74.14
	5.057	74.52	5.057	74.5	5.057	74.7	5.057	74.9	5.057	75.36		5.057	76.34	5.057	75.96	5.057	76.68	5.057	75.68	5.057	75.38	5.057	75.18		5.057	74.76	5.057	74.44	5.057	75.1	5.057	75.16	5.057	74.26
	5.064	74.52	5.064	74.62	5.064	74.62	5.064	74.9	5.064	75.42		5.064	76.3	5.064	75.86	5.064	76.94	5.064	75.7	5.064	75.46	5.064	75.16		5.064	74.72	5.064	74.22	5.064	75.84	5.064	75.32	5.064	73.9
	5.071	74.44	5.071	74.68	5.071	74.62	5.071	74.86	5.071	75.58		5.071	76.26	5.071	75.84	5.071	76.94	5.071	75.82	5.071	75.24	5.071	75.12		5.071	74.7	5.071	74.14	5.071	75.86	5.071	75.36	5.071	73.94
	5.077	74.38	5.077	74.68	5.077	74.62	5.077	74.88	5.077	75.6		5.077	76.38	5.077	75.92	5.077	77.02	5.077	75.84	5.077	75	5.077	75.1		5.077	74.66	5.077	74.16	5.077	75.94	5.077	75.72	5.077	73.98
	5.084	74.28	5.084	74.68	5.084	74.6	5.084	74.84	5.084	75.56		5.084	76.2	5.084	76.02	5.084	76.8	5.084	76.06	5.084	74.98	5.084	75.12		5.084	74.76	5.084	74.18	5.084	75.86	5.084	75.8	5.084	73.98
	5.091	73.9	5.091	74.66	5.091	74.58	5.091	74.64	5.091	75.48		5.091	76.54	5.091	76.18	5.091	76.54	5.091	76.08	5.091	75	5.091	75.14		5.091	74.72	5.091	74.2	5.091	75.88	5.091	75.72	5.091	73.98
	5.098	73.84	5.098	74.62	5.098	74.56	5.098	74.58	5.098	75.2		5.098	76.6	5.098	76.2	5.098	76.44	5.098	76.24	5.098	75.02	5.098	75.16		5.098	74.88	5.098	74.22	5.098	75.86	5.098	75.76	5.098	74
	5.105	73.82	5.105	74.52	5.105	74.64	5.105	74.4	5.105	75.38		5.105	76.64	5.105	76.22	5.105	76.02	5.105	76.26	5.105	75	5.105	75.16		5.105	75	5.105	74.22	5.105	75.76	5.105	75.74	5.105	73.96
	5.111	73.8	5.111	74.34	5.111	75.1	5.111	74.4	5.111	75.72		5.111	76.44	5.111	76.16	5.111	75.98	5.111	76.26	5.111	74.98	5.111	75.16		5.111	75.06	5.111	74.48	5.111	75.64	5.111	75.7	5.111	73.94
	5.118	73.64	5.118	74.16	5.118	75.2	5.118	74.4	5.118	75.62		5.118	76.42	5.118	76.04	5.118	75.94	5.118	76.14	5.118	74.94	5.118	75.14		5.118	75.08	5.118	74.54	5.118	75.46	5.118	75.64	5.118	73.72
	5.125	73.6	5.125	74.1	5.125	75.28	5.125	74.4	5.125	75.66		5.125	76.32	5.125	75.96	5.125	75.72	5.125	76.1	5.125	74.8	5.125	75.14		5.125	75.04	5.125	74.52	5.125	74.7	5.125	75.38	5.125	73.74
	5.132	73.58	5.132	74.1	5.132	75.34	5.132	74.46	5.132	75.54		5.132	76.1	5.132	75.46	5.132	75.66	5.132	75.96	5.132	75	5.132	75.12		5.132	75.02	5.132	74.62	5.132	74.68	5.132	75.42	5.132	73.72
	5.139	73.38	5.139	74.16	5.139	75.36	5.139	74.42	5.139	75.54		5.139	75.8	5.139	75.44	5.139	75.48	5.139	75.9	5.139	75.16	5.139	75.02		5.139	74.92	5.139	74.68	5.139	74.68	5.139	75.06	5.139	73.72
	5.145	73.28	5.145	74.2	5.145	75.32	5.145	74.56	5.145	75.56		5.145	75.74	5.145	75.42	5.145	75.44	5.145	75.68	5.145	75.2	5.145	75.04		5.145	74.94	5.145	74.68	5.145	74.66	5.145	75.08	5.145	73.72
	5.152	73.44	5.152	74.2	5.152	75.58	5.152	74.58	5.152	75.48		5.152	75.44	5.152	75.48	5.152	75.46	5.152	75.66	5.152	75.26	5.152	75.04		5.152	74.84	5.152	74.66	5.152	74.66	5.152	75.08	5.152	73.88
	5.159	73.44	5.159	74.24	5.159	75.86	5.159	74.62	5.159	75.54		5.159	75.56	5.159	75.52	5.159	75.52	5.159	75.52	5.159	75.42	5.159	75.04		5.159	74.72	5.159	74.64	5.159	74.96	5.159	75.08	5.159	73.9
	5.166	73.3	5.166	74.24	5.166	75.76	5.166	74.64	5.166	75.34		5.166	75.84	5.166	75.54	5.166	75.7	5.166	75.52	5.166	75.52	5.166	75.04		5.166	74.66	5.166	74.58	5.166	75.02	5.166	75.08	5.166	73.92
	5.172	73.32	5.172	74.44	5.172	75.42	5.172	74.62	5.172	75.06		5.172	75.98	5.172	75.78	5.172	75.7	5.172	75.54	5.172	75.56	5.172	75.06		5.172	74.78	5.172	74.28	5.172	75.28	5.172	75.06	5.172	73.94
	5.179	73.32	5.179	74.46	5.179	75.48	5.179	74.58	5.179	75.16		5.179	76.08	5.179	75.82	5.179	75.76	5.179	75.56	5.179	75.54	5.179	75.06		5.179	74.78	5.179	74.26	5.179	75.34	5.179	75.04	5.179	73.96
	5.186	73.32	5.186	74.48	5.186	75.48	5.186	74.54	5.186	75.2		5.186	76.12	5.186	75.86	5.186	75.78	5.186	75.56	5.186	75.48	5.186	75.32		5.186	74.78	5.186	74.26	5.186	75.38	5.186	75.02	5.186	73.96
	5.193	73.26	5.193	74.48	5.193	75.42	5.193	74.66	5.193	75.24		5.193	76.12	5.193	75.86	5.193	75.76	5.193	75.72	5.193	75.26	5.193	75.38		5.193	74.74	5.193	74.18	5.193	75.38	5.193	74.92	5.193	73.94
	5.2	73.24	5.2	74.44	5.2	75.32	5.2	74.64	5.2	75.22		5.2	76.18	5.2	75.84	5.2	75.7	5.2	75.74	5.2	75.18	5.2	75.42		5.2	74.7	5.2	74.2	5.2	75.36	5.2	75.04	5.2	73.92
	5.206	73.2	5.206	74.4	5.206	75.22	5.206	74.54	5.206	75.1		5.206	76.16	5.206	75.8	5.206	75.64	5.206	75.78	5.206	75.18	5.206	75.44		5.206	74.52	5.206	74.2	5.206	75.28	5.206	75.08	5.206	74.16
	5.213	73.04	5.213	74.38	5.213	75.04	5.213	74.58	5.213	75.42		5.213	76.1	5.213	75.58	5.213	75.34	5.213	75.8	5.213	75.14	5.213	75.44		5.213	74.52	5.213	74.18	5.213	75.22	5.213	75.12	5.213	74.06
	5.22	73.06	5.22	74.36	5.22	74.78	5.22	74.58	5.22	75.18		5.22	75.88	5.22	75.56	5.22	75.3	5.22	75.82	5.22	75.18	5.22	75.44		5.22	74.48	5.22	74.2	5.22	74.84	5.22	75.12	5.22	74.12
	5.227	73.06	5.227	74.88	5.227	74.82	5.227	74.6	5.227	75.38		5.227	75.98	5.227	75.68	5.227	75.16	5.227	75.9	5.227	75.22	5.227	75.4		5.227	74.84	5.227	74.2	5.227	74.8	5.227	75.34	5.227	74.18
	5.234	73.22	5.234	74.84	5.234	74.84	5.234	74.58	5.234	75.42		5.234	75.96	5.234	75.6	5.234	75.14	5.234	75.86	5.234	75.36	5.234	75.38		5.234	74.8	5.234	74.2	5.234	74.6	5.234	75.4	5.234	74.2
	5.24	73.24	5.24	75.16	5.24	74.84	5.24	74.54	5.24	75.34		5.24	76.02	5.24	75.66	5.24	75.3	5.24	75.84	5.24	75.42	5.24	75.44		5.24	74.86	5.24	74.22	5.24	74.6	5.24	75.42	5.24	74.18
	5.247	73.3	5.247	75.42	5.247	74.84	5.247	74.5	5.247	75.32		5.247	76.04	5.247	75.7	5.247	75.4	5.247	75.82	5.247	75.52	5.247	75.22		5.247	74.9	5.247	74.24	5.247	74.58	5.247	75.48	5.247	74.16
	5.254	73.32	5.254	75.5	5.254	74.8	5.254	74.3	5.254	75.24		5.254	76.04	5.254	75.76	5.254	75.42	5.254	75.68	5.254	75.54	5.254	75.24		5.254	74.92	5.254	74.44	5.254	74.7	5.254	75.48	5.254	74.14
	5.261	73.34	5.261	75.56	5.261	75.02	5.261	74.3	5.261	75.26		5.261	75.92	5.261	75.76	5.261	75.42	5.261	75.68	5.261	75.52	5.261	75.28		5.261	74.9	5.261	74.48	5.261	74.72	5.261	75.36	5.261	74.08
	5.267	73.32	5.267	75.52	5.267	75.04	5.267	74.28	5.267	75.2		5.267	75.88	5.267	75.76	5.267	75.44	5.267	75.64	5.267	75.48	5.267	75.28		5.267	74.86	5.267	74.52	5.267	74.72	5.267	75.56	5.267	73.78
	5.274	73.32	5.274	75.44	5.274	74.82	5.274	74.24	5.274	74.92		5.274	75.82	5.274	75.72	5.274	75.44	5.274	75.8	5.274	75.44	5.274	75.28		5.274	74.82	5.274	74.54	5.274	74.72	5.274	75.58	5.274	73.78
	5.281	73.28	5.281	75.44	5.281	74.98	5.281	74.22	5.281	74.92		5.281	75.78	5.281	75.66	5.281	75.4	5.281	76.22	5.281	75.24	5.281	75.26		5.281	74.76	5.281	74.54	5.281	74.72	5.281	75.56	5.281	73.78
	5.288	73.5	5.288	75.18	5.288	75.02	5.288	74.2	5.288	74.78		5.288	75.44	5.288	75.48	5.288	75.34	5.288	76.24	5.288	75.14	5.288	75.24		5.288	74.42	5.288	74.94	5.288	74.72	5.288	75.4	5.288	73.78
	5.295	73.4	5.295	75.18	5.295	75.02	5.295	74.18	5.295	74.8		5.295	75.46	5.295	75.48	5.295	75.28	5.295	76.3	5.295	75.04	5.295	75.2		5.295	74.42	5.295	75	5.295	74.7	5.295	75.38	5.295	73.78
	5.301	73.44	5.301	74.98	5.301	75	5.301	74.18	5.301	74.8		5.301	75.48	5.301	75.5	5.301	75.1	5.301	76.32	5.301	75.06	5.301	75.1		5.301	74.42	5.301	75.04	5.301	74.68	5.301	75.36	5.301	73.78
	5.308	73.46	5.308	74.88	5.308	74.96	5.308	74.16	5.308	74.78		5.308	75.5	5.308	75.5	5.308	75.04	5.308	76.32	5.308	74.98	5.308	75.12		5.308	74.4	5.308	75.04	5.308	74.66	5.308	75.26	5.308	73.82
	5.315	73.46	5.315	74.88	5.315	74.88	5.315	74.16	5.315	74.72		5.315	75.5	5.315	75.5	5.315	75.02	5.315	76.26	5.315	74.98	5.315	75.12		5.315	74.4	5.315	74.84	5.315	74.54	5.315	75.22	5.315	73.82
	5.322	73.46	5.322	74.8	5.322	74.6	5.322	74.16	5.322	74.6		5.322	75.5	5.322	75.5	5.322	75.02	5.322	76.18	5.322	75	5.322	75.12		5.322	74.4	5.322	74.84	5.322	74.54	5.322	75.18	5.322	73.84
	5.329	73.42	5.329	74.72	5.329	74.58	5.329	74.16	5.329	74.56		5.329	75.56	5.329	75.48	5.329	75.02	5.329	76.08	5.329	74.98	5.329	75.12		5.329	74.4	5.329	74.76	5.329	74.52	5.329	74.96	5.329	73.86
	5.335	73.4	5.335	74.62	5.335	74.56	5.335	74.16	5.335	74.48		5.335	75.58	5.335	75.44	5.335	75	5.335	75.82	5.335	74.96	5.335	75.12		5.335	74.38	5.335	74.7	5.335	74.52	5.335	74.96	5.335	73.88
	5.342	73.36	5.342	74.4	5.342	74.4	5.342	74.18	5.342	74.46		5.342	75.7	5.342	75.66	5.342	75	5.342	75.4	5.342	74.96	5.342	75.32		5.342	74.4	5.342	74.64	5.342	74.48	5.342	74.92	5.342	73.9
	5.349	73.14	5.349	74.1	5.349	74.4	5.349	74.18	5.349	74.46		5.349	75.74	5.349	75.68	5.349	75.24	5.349	75.76	5.349	74.94	5.349	75.38		5.349	74.42	5.349	74.24	5.349	74.48	5.349	74.92	5.349	73.9
	5.356	73.14	5.356	74.12	5.356	74.4	5.356	74.2	5.356	74.44		5.356	75.76	5.356	75.62	5.356	75.28	5.356	75.84	5.356	74.92	5.356	75.42		5.356	74.44	5.356	74.24	5.356	74.48	5.356	74.92	5.356	73.9
	5.363	73.18	5.363	74.12	5.363	74.4	5.363	74.2	5.363	74.44		5.363	75.76	5.363	75.64	5.363	75.5	5.363	75.92	5.363	74.88	5.363	75.44		5.363	74.44	5.363	74.24	5.363	74.46	5.363	74.92	5.363	73.88
	5.369	73.18	5.369	74.12	5.369	74.4	5.369	74.2	5.369	74.44		5.369	75.74	5.369	75.94	5.369	75.56	5.369	75.98	5.369	74.84	5.369	75.68		5.369	74.44	5.369	74.26	5.369	74.46	5.369	74.92	5.369	73.86
	5.376	73.18	5.376	74.1	5.376	74.4	5.376	74.2	5.376	74.44		5.376	75.72	5.376	75.98	5.376	75.68	5.376	75.98	5.376	74.84	5.376	75.72		5.376	74.52	5.376	74.26	5.376	74.48	5.376	74.9	5.376	73.84
	5.383	73.22	5.383	74.08	5.383	74.5	5.383	74.2	5.383	74.42		5.383	75.7	5.383	76.26	5.383	75.72	5.383	75.98	5.383	74.84	5.383	75.76		5.383	74.54	5.383	74.26	5.383	74.48	5.383	74.9	5.383	73.84
	5.39	73.22	5.39	74.08	5.39	74.52	5.39	74.2	5.39	74.42		5.39	75.62	5.39	76.3	5.39	75.72	5.39	75.94	5.39	74.84	5.39	75.76		5.39	74.54	5.39	74.26	5.39	74.56	5.39	74.9	5.39	73.94
	5.396	73.22	5.396	74.08	5.396	74.54	5.396	74.2	5.396	74.46		5.396	75.6	5.396	76.32	5.396	75.76	5.396	75.92	5.396	74.84	5.396	75.74		5.396	74.54	5.396	74.28	5.396	74.6	5.396	74.9	5.396	73.96
	5.403	73.22	5.403	74.06	5.403	74.56	5.403	74.2	5.403	74.46		5.403	75.5	5.403	76.1	5.403	75.74	5.403	75.84	5.403	74.84	5.403	75.56		5.403	74.54	5.403	74.26	5.403	74.72	5.403	74.9	5.403	73.98
	5.41	73.2	5.41	74.38	5.41	74.72	5.41	74.2	5.41	74.46		5.41	75.5	5.41	76.1	5.41	75.44	5.41	75.68	5.41	74.84	5.41	75.54		5.41	74.5	5.41	74.26	5.41	74.78	5.41	74.92	5.41	74.02
	5.417	73.2	5.417	74.46	5.417	74.74	5.417	74.22	5.417	74.46		5.417	75.5	5.417	76.02	5.417	75.44	5.417	75.72	5.417	74.84	5.417	75.5		5.417	74.5	5.417	74.26	5.417	74.8	5.417	74.92	5.417	74.02
	5.424	73.2	5.424	74.54	5.424	74.74	5.424	74.22	5.424	74.46		5.424	75.52	5.424	75.96	5.424	75.24	5.424	75.74	5.424	74.86	5.424	75.48		5.424	74.48	5.424	74.24	5.424	74.88	5.424	74.92	5.424	74.02
	5.43	73.18	5.43	74.58	5.43	74.74	5.43	74.22	5.43	74.58		5.43	75.52	5.43	75.94	5.43	75.28	5.43	75.76	5.43	74.86	5.43	75.26		5.43	74.44	5.43	74.22	5.43	74.96	5.43	74.92	5.43	74.18
	5.437	73.16	5.437	74.62	5.437	74.7	5.437	74.22	5.437	74.6		5.437	75.52	5.437	75.94	5.437	75.56	5.437	75.78	5.437	74.86	5.437	75.26		5.437	74.38	5.437	74.24	5.437	74.96	5.437	74.9	5.437	74.2
	5.444	73.12	5.444	74.62	5.444	74.6	5.444	74.2	5.444	74.6		5.444	75.52	5.444	75.76	5.444	75.6	5.444	75.76	5.444	74.96	5.444	75.26		5.444	74.38	5.444	74.22	5.444	74.94	5.444	74.9	5.444	74.22
	5.451	73.12	5.451	74.56	5.451	74.54	5.451	74.2	5.451	74.6		5.451	75.54	5.451	75.78	5.451	75.64	5.451	75.74	5.451	75.1	5.451	75.28		5.451	74.38	5.451	74.22	5.451	74.8	5.451	74.9	5.451	74.1
	5.458	73.08	5.458	74.5	5.458	74.52	5.458	74.16	5.458	74.56		5.458	75.54	5.458	75.78	5.458	75.58	5.458	75.72	5.458	75.16	5.458	75.3		5.458	74.36	5.458	74.22	5.458	74.76	5.458	74.88	5.458	74.1
	5.464	73.08	5.464	74.42	5.464	74.48	5.464	74.16	5.464	74.56		5.464	75.54	5.464	75.78	5.464	75.56	5.464	75.68	5.464	75.18	5.464	75.3		5.464	74.36	5.464	74.22	5.464	74.62	5.464	74.88	5.464	74.1
	5.471	73.08	5.471	74.02	5.471	74.32	5.471	74.16	5.471	74.56		5.471	75.54	5.471	75.74	5.471	75.54	5.471	75.48	5.471	75.22	5.471	75.32		5.471	74.36	5.471	74.2	5.471	74.58	5.471	74.88	5.471	74.08
	5.478	73.26	5.478	74.02	5.478	74.34	5.478	74.18	5.478	74.54		5.478	75.58	5.478	75.68	5.478	75.48	5.478	75.48	5.478	75.22	5.478	75.32		5.478	74.36	5.478	74.2	5.478	74.54	5.478	74.96	5.478	74.06
	5.485	73.3	5.485	74.02	5.485	74.34	5.485	74.18	5.485	74.54		5.485	75.58	5.485	75.6	5.485	75.4	5.485	75.72	5.485	75.2	5.485	75.32		5.485	74.36	5.485	74.2	5.485	74.42	5.485	74.98	5.485	74.04
	5.491	73.32	5.491	74	5.491	74.36	5.491	74.16	5.491	74.4		5.491	75.58	5.491	75.42	5.491	75.28	5.491	75.78	5.491	75.6	5.491	75.32		5.491	74.34	5.491	74.2	5.491	74.34	5.491	75	5.491	73.88
	5.498	73.34	5.498	74	5.498	74.36	5.498	74.16	5.498	74.68		5.498	75.78	5.498	75.52	5.498	74.92	5.498	75.82	5.498	75.64	5.498	75.54		5.498	74.34	5.498	74.2	5.498	74.34	5.498	75	5.498	73.88
	5.505	73.36	5.505	74	5.505	74.34	5.505	74.16	5.505	74.74		5.505	75.82	5.505	75.54	5.505	74.92	5.505	75.86	5.505	75.6	5.505	75.58		5.505	74.32	5.505	74.22	5.505	74.34	5.505	75	5.505	73.9
	5.512	73.34	5.512	74	5.512	74.36	5.512	74.14	5.512	74.8		5.512	75.84	5.512	75.56	5.512	75.12	5.512	75.88	5.512	75.54	5.512	75.6		5.512	74.32	5.512	74.24	5.512	74.34	5.512	75.02	5.512	73.9
	5.519	73.62	5.519	74.22	5.519	74.34	5.519	74.12	5.519	74.82		5.519	76.06	5.519	75.62	5.519	75.16	5.519	75.88	5.519	75.56	5.519	75.64		5.519	74.3	5.519	74.24	5.519	74.36	5.519	75.02	5.519	73.92
	5.525	73.64	5.525	74.26	5.525	74.34	5.525	74.12	5.525	74.84		5.525	76.1	5.525	75.64	5.525	75.2	5.525	75.86	5.525	75.58	5.525	75.64		5.525	74.58	5.525	74.24	5.525	74.36	5.525	75	5.525	73.92
	5.532	73.64	5.532	74.28	5.532	74.34	5.532	74.1	5.532	75		5.532	76.32	5.532	75.66	5.532	75.2	5.532	76.18	5.532	75.64	5.532	75.72		5.532	74.64	5.532	74.32	5.532	74.34	5.532	74.96	5.532	73.94
	5.539	73.64	5.539	74.34	5.539	74.32	5.539	74.06	5.539	74.98		5.539	76.36	5.539	75.62	5.539	75.5	5.539	76.22	5.539	75.6	5.539	75.88		5.539	74.68	5.539	74.34	5.539	74.34	5.539	74.88	5.539	73.92
	5.546	73.68	5.546	74.34	5.546	74.32	5.546	74.06	5.546	74.94		5.546	76.4	5.546	75.62	5.546	75.54	5.546	76.06	5.546	75.56	5.546	75.9		5.546	74.72	5.546	74.44	5.546	74.34	5.546	75.02	5.546	73.92
	5.553	73.7	5.553	74.34	5.553	74.34	5.553	74.02	5.553	74.92		5.553	76.38	5.553	75.48	5.553	75.74	5.553	76.1	5.553	75.32	5.553	75.88		5.553	74.74	5.553	74.44	5.553	74.34	5.553	75.06	5.553	73.92
	5.559	73.7	5.559	74.32	5.559	74.32	5.559	74.02	5.559	74.94		5.559	76.2	5.559	75.4	5.559	75.78	5.559	76.12	5.559	75.36	5.559	75.96		5.559	74.76	5.559	74.46	5.559	74.32	5.559	75.08	5.559	73.94
	5.566	73.68	5.566	74.28	5.566	74.32	5.566	74.02	5.566	74.98		5.566	76.16	5.566	75.52	5.566	75.82	5.566	76.12	5.566	75.38	5.566	76.02		5.566	74.8	5.566	74.46	5.566	74.3	5.566	75.1	5.566	73.92
	5.573	73.62	5.573	74.22	5.573	74.32	5.573	74.38	5.573	75.34		5.573	76.32	5.573	75.54	5.573	75.62	5.573	76.1	5.573	75.4	5.573	76.04		5.573	74.84	5.573	74.46	5.573	74.28	5.573	75.12	5.573	73.92
	5.58	73.34	5.58	74	5.58	74.3	5.58	74.76	5.58	75.4		5.58	76.16	5.58	75.74	5.58	75.6	5.58	76.04	5.58	75.4	5.58	76.04		5.58	74.84	5.58	74.46	5.58	74.26	5.58	75.1	5.58	73.92
	5.587	73.32	5.587	74	5.587	74.3	5.587	74.88	5.587	75.44		5.587	76.14	5.587	75.8	5.587	75.56	5.587	76.32	5.587	75.36	5.587	76.06		5.587	74.58	5.587	74.44	5.587	74.24	5.587	75.1	5.587	73.92
	5.593	73.3	5.593	73.98	5.593	74.26	5.593	74.96	5.593	75.28		5.593	75.98	5.593	75.84	5.593	75.5	5.593	76.04	5.593	75.24	5.593	75.9		5.593	74.62	5.593	74.34	5.593	74.24	5.593	75.1	5.593	73.92
	5.6	73.16	5.6	73.96	5.6	74.26	5.6	75	5.6	75.28		5.6	76	5.6	76.02	5.6	75.16	5.6	76.1	5.6	75.22	5.6	75.72		5.6	74.74	5.6	74.32	5.6	74.24	5.6	75.28	5.6	73.92
	5.607	73.16	5.607	73.96	5.607	74.24	5.607	75.02	5.607	75.2		5.607	75.98	5.607	76.06	5.607	75.18	5.607	76.14	5.607	75.22	5.607	75.68		5.607	74.76	5.607	74.28	5.607	74.22	5.607	75.16	5.607	73.92
	5.614	73.16	5.614	73.92	5.614	74.24	5.614	74.96	5.614	75.1		5.614	75.96	5.614	76.04	5.614	75.3	5.614	76.26	5.614	75.22	5.614	75.62		5.614	74.78	5.614	74.28	5.614	74.2	5.614	75.2	5.614	73.92
	5.62	73.28	5.62	73.92	5.62	74.22	5.62	74.88	5.62	74.72		5.62	76	5.62	76.02	5.62	75.36	5.62	76.24	5.62	75.24	5.62	75.4		5.62	74.78	5.62	74.28	5.62	74.24	5.62	75.22	5.62	73.92
	5.627	73.3	5.627	73.9	5.627	74.22	5.627	74.76	5.627	74.9		5.627	76.18	5.627	75.84	5.627	75.38	5.627	76.22	5.627	75.38	5.627	75.46		5.627	74.7	5.627	74.28	5.627	74.24	5.627	75.22	5.627	73.92
	5.634	73.32	5.634	74.08	5.634	74.24	5.634	74.34	5.634	74.62		5.634	76	5.634	75.78	5.634	75.64	5.634	76.14	5.634	75.44	5.634	75.46		5.634	74.62	5.634	74.26	5.634	74.24	5.634	75.18	5.634	73.92
	5.641	73.32	5.641	74.1	5.641	74.36	5.641	74.02	5.641	74.66		5.641	76.04	5.641	76.02	5.641	75.78	5.641	76.06	5.641	75.48	5.641	75.46		5.641	74.6	5.641	74.26	5.641	74.24	5.641	75.16	5.641	73.92
	5.648	73.32	5.648	74.12	5.648	74.42	5.648	74.02	5.648	74.68		5.648	76.08	5.648	76.14	5.648	75.82	5.648	75.7	5.648	75.48	5.648	75.42		5.648	74.56	5.648	74.26	5.648	74.24	5.648	75.12	5.648	74.18
	5.654	73.32	5.654	74.18	5.654	74.54	5.654	74.02	5.654	74.68		5.654	76.1	5.654	76.2	5.654	75.8	5.654	75.8	5.654	75.62	5.654	75.44		5.654	74.52	5.654	74.24	5.654	74.24	5.654	75.08	5.654	74.4
	5.661	73.32	5.661	74.18	5.661	74.58	5.661	74.02	5.661	74.66		5.661	76.08	5.661	76.36	5.661	75.76	5.661	75.8	5.661	75.82	5.661	75.44		5.661	74.66	5.661	74.22	5.661	74.24	5.661	74.88	5.661	74.48
	5.668	73.3	5.668	74.18	5.668	74.6	5.668	74.02	5.668	74.64		5.668	76.06	5.668	77.04	5.668	75.68	5.668	75.82	5.668	75.84	5.668	75.44		5.668	74.72	5.668	74.5	5.668	74.22	5.668	74.9	5.668	74.54
	5.675	73.3	5.675	74.16	5.675	74.6	5.675	74	5.675	74.78		5.675	76.02	5.675	77.2	5.675	75.38	5.675	75.72	5.675	75.74	5.675	75.44		5.675	74.86	5.675	74.78	5.675	74.46	5.675	74.9	5.675	74.54
	5.682	73.2	5.682	74.14	5.682	74.58	5.682	74.02	5.682	74.74		5.682	75.92	5.682	77.36	5.682	75.34	5.682	75.72	5.682	75.98	5.682	75.42		5.682	74.92	5.682	74.86	5.682	74.5	5.682	74.9	5.682	74.56
	5.688	73.2	5.688	74.1	5.688	74.54	5.688	74.2	5.688	74.5		5.688	75.72	5.688	77.4	5.688	75.28	5.688	75.76	5.688	75.92	5.688	75.38		5.688	75.04	5.688	74.92	5.688	74.54	5.688	74.9	5.688	74.52
	5.695	73.2	5.695	73.92	5.695	74.5	5.695	74.24	5.695	74.5		5.695	75.72	5.695	77.32	5.695	75.3	5.695	75.76	5.695	75.98	5.695	75.38		5.695	75.04	5.695	75.08	5.695	74.78	5.695	74.92	5.695	74.46
	5.702	73.2	5.702	73.92	5.702	74.48	5.702	74.28	5.702	74.5		5.702	75.72	5.702	76.8	5.702	75.3	5.702	75.74	5.702	76.06	5.702	75.4		5.702	75.02	5.702	75.12	5.702	74.84	5.702	74.92	5.702	74.4
	5.709	73.22	5.709	73.92	5.709	74.44	5.709	74.3	5.709	75.76		5.709	75.72	5.709	76.7	5.709	75.34	5.709	75.72	5.709	76.04	5.709	75.4		5.709	74.98	5.709	75.1	5.709	75	5.709	74.9	5.709	74.1
	5.715	73.24	5.715	73.92	5.715	74.44	5.715	74.54	5.715	76.28		5.715	75.72	5.715	76.58	5.715	75.36	5.715	75.6	5.715	76.14	5.715	75.4		5.715	74.9	5.715	75.14	5.715	75	5.715	74.9	5.715	74.38
	5.722	73.24	5.722	73.92	5.722	74.46	5.722	74.56	5.722	76.5		5.722	75.68	5.722	76.2	5.722	75.38	5.722	75.6	5.722	75.98	5.722	75.62		5.722	74.62	5.722	75.1	5.722	75	5.722	74.9	5.722	74.46
	5.729	73.24	5.729	74.12	5.729	74.46	5.729	74.78	5.729	76.64		5.729	75.94	5.729	75.58	5.729	75.34	5.729	75.6	5.729	76.02	5.729	75.66		5.729	74.58	5.729	74.76	5.729	74.96	5.729	74.9	5.729	74.54
	5.736	73.26	5.736	74.44	5.736	74.46	5.736	74.8	5.736	76.52		5.736	75.98	5.736	75.56	5.736	75.28	5.736	75.62	5.736	76.04	5.736	75.7		5.736	74.46	5.736	74.64	5.736	74.88	5.736	74.9	5.736	74.6
	5.743	73.52	5.743	74.58	5.743	74.48	5.743	74.78	5.743	76.48		5.743	76.1	5.743	75.44	5.743	75.24	5.743	75.64	5.743	76	5.743	75.72		5.743	74.54	5.743	74.7	5.743	75	5.743	74.9	5.743	74.76
	5.749	73.58	5.749	74.66	5.749	74.52	5.749	74.58	5.749	76.34		5.749	76.42	5.749	75.48	5.749	75.2	5.749	75.6	5.749	76	5.749	75.74		5.749	74.46	5.749	74.7	5.749	74.98	5.749	74.88	5.749	74.76
	5.756	73.62	5.756	74.78	5.756	74.72	5.756	74.74	5.756	76.1		5.756	76.48	5.756	75.48	5.756	74.98	5.756	75.62	5.756	76	5.756	75.72		5.756	74.6	5.756	74.6	5.756	74.78	5.756	74.88	5.756	74.76
	5.763	73.66	5.763	74.78	5.763	74.62	5.763	74.72	5.763	75.78		5.763	76.82	5.763	75.54	5.763	74.98	5.763	75.64	5.763	75.92	5.763	75.7		5.763	74.66	5.763	74.6	5.763	74.74	5.763	74.88	5.763	74.7
	5.77	73.68	5.77	74.74	5.77	74.66	5.77	74.66	5.77	74.44		5.77	76.9	5.77	75.48	5.77	75	5.77	75.64	5.77	75.9	5.77	76.14		5.77	74.68	5.77	74.56	5.77	74.76	5.77	74.88	5.77	74.62
	5.777	73.66	5.777	74.9	5.777	74.6	5.777	74.42	5.777	74.12		5.777	77.44	5.777	75.46	5.777	75.22	5.777	75.8	5.777	75.62	5.777	76.2		5.777	74.72	5.777	74.44	5.777	74.74	5.777	74.9	5.777	74.2
	5.783	73.64	5.783	74.84	5.783	74.58	5.783	74.38	5.783	74.12		5.783	77.76	5.783	75.48	5.783	75.26	5.783	76.06	5.783	75.62	5.783	76.06		5.783	74.7	5.783	74.44	5.783	74.7	5.783	74.92	5.783	74.34
	5.79	73.64	5.79	74.94	5.79	74.78	5.79	74.16	5.79	74.34		5.79	77.62	5.79	75.48	5.79	75.5	5.79	76.14	5.79	75.58	5.79	76.4		5.79	74.68	5.79	74.52	5.79	74.68	5.79	74.92	5.79	74.5
	5.797	73.58	5.797	74.74	5.797	74.78	5.797	74.14	5.797	74.38		5.797	77.64	5.797	75.44	5.797	75.58	5.797	76.18	5.797	75.5	5.797	76.48		5.797	74.66	5.797	74.42	5.797	74.48	5.797	74.92	5.797	74.56
	5.804	73.32	5.804	74.72	5.804	74.74	5.804	74.1	5.804	74.54		5.804	77.52	5.804	75.64	5.804	75.7	5.804	76.5	5.804	75.38	5.804	76.52		5.804	74.56	5.804	74.68	5.804	74.34	5.804	75	5.804	74.56
	5.811	73.32	5.811	74.74	5.811	74.66	5.811	74.06	5.811	74.8		5.811	77.2	5.811	75.64	5.811	75.9	5.811	76.54	5.811	75.4	5.811	76.6		5.811	74.54	5.811	74.94	5.811	74.34	5.811	75.02	5.811	74.6
	5.817	73.32	5.817	74.76	5.817	74.44	5.817	73.88	5.817	74.88		5.817	77.06	5.817	75.66	5.817	76.08	5.817	76.7	5.817	75.5	5.817	76.68		5.817	74.42	5.817	75.02	5.817	74.32	5.817	75.02	5.817	74.6
	5.824	73.3	5.824	74.82	5.824	74.44	5.824	73.88	5.824	74.92		5.824	76.88	5.824	75.6	5.824	76.1	5.824	76.7	5.824	75.54	5.824	76.62		5.824	74.54	5.824	75.06	5.824	74.28	5.824	75.02	5.824	74.68
	5.831	73.3	5.831	74.88	5.831	74.5	5.831	74.08	5.831	74.92		5.831	76.76	5.831	75.62	5.831	76.32	5.831	76.68	5.831	75.74	5.831	76.18		5.831	74.56	5.831	75.1	5.831	74.22	5.831	75.02	5.831	74.66
	5.838	73.34	5.838	74.64	5.838	74.5	5.838	74.08	5.838	74.9		5.838	76.34	5.838	75.82	5.838	76.16	5.838	76.58	5.838	75.8	5.838	76.14		5.838	74.58	5.838	75.1	5.838	74.22	5.838	75	5.838	74.62
	5.844	73.34	5.844	74.58	5.844	74.6	5.844	74.12	5.844	74.82		5.844	76.18	5.844	75.84	5.844	76.16	5.844	76.4	5.844	75.82	5.844	76.48		5.844	74.94	5.844	75.08	5.844	74.24	5.844	74.96	5.844	74.66
	5.851	73.32	5.851	74.62	5.851	74.42	5.851	74.14	5.851	74.62		5.851	76.22	5.851	76.16	5.851	75.96	5.851	76.4	5.851	75.84	5.851	76.28		5.851	75	5.851	74.94	5.851	74.24	5.851	74.94	5.851	74.54
	5.858	73.44	5.858	74.68	5.858	74.46	5.858	74.18	5.858	74.58		5.858	76.24	5.858	76.4	5.858	75.9	5.858	76.5	5.858	76.06	5.858	76.32		5.858	75.06	5.858	74.92	5.858	74.44	5.858	74.98	5.858	74.58
	5.865	73.46	5.865	74.7	5.865	74.5	5.865	74.18	5.865	74.42		5.865	76.24	5.865	76.3	5.865	75.76	5.865	76.22	5.865	76.4	5.865	76.54		5.865	75.06	5.865	74.6	5.865	74.62	5.865	75.12	5.865	74.52
	5.872	73.48	5.872	74.7	5.872	74.5	5.872	74.16	5.872	74.2		5.872	76.4	5.872	76.46	5.872	75.68	5.872	76.18	5.872	76.46	5.872	76.6		5.872	75.04	5.872	74.44	5.872	74.84	5.872	75.18	5.872	74.52
	5.878	73.48	5.878	74.72	5.878	74.52	5.878	74.14	5.878	74.18		5.878	76.52	5.878	76.54	5.878	75.52	5.878	76.12	5.878	76.4	5.878	76.54		5.878	75.5	5.878	74.44	5.878	74.88	5.878	75.24	5.878	74.52
	5.885	73.58	5.885	74.64	5.885	74.9	5.885	74.24	5.885	74.18		5.885	76.36	5.885	76.52	5.885	75.62	5.885	76.22	5.885	76.42	5.885	76.54		5.885	75.58	5.885	74.44	5.885	74.9	5.885	75.26	5.885	74.52
	5.892	73.58	5.892	74.76	5.892	74.86	5.892	74.1	5.892	74.24		5.892	76.52	5.892	76.44	5.892	75.58	5.892	76.34	5.892	76.26	5.892	76.5		5.892	75.94	5.892	74.48	5.892	74.84	5.892	75.4	5.892	74.5
	5.899	73.52	5.899	74.76	5.899	74.9	5.899	74.12	5.899	74.24		5.899	76.54	5.899	76.18	5.899	75.62	5.899	76.38	5.899	76.22	5.899	76.74		5.899	76.1	5.899	74.44	5.899	74.8	5.899	75.58	5.899	74.46
	5.906	73.5	5.906	74.72	5.906	74.8	5.906	74.12	5.906	74.62		5.906	76.58	5.906	76.08	5.906	75.66	5.906	76.32	5.906	76.36	5.906	76.46		5.906	75.88	5.906	74.4	5.906	74.74	5.906	75.62	5.906	74.26
	5.912	73.46	5.912	74.32	5.912	75.02	5.912	74.12	5.912	74.68		5.912	76.66	5.912	75.72	5.912	75.9	5.912	76.32	5.912	76.56	5.912	76.5		5.912	76.04	5.912	74.4	5.912	74.7	5.912	75.62	5.912	74.4
	5.919	73.58	5.919	74.4	5.919	75	5.919	74.34	5.919	74.76		5.919	76.66	5.919	75.78	5.919	76.04	5.919	76.18	5.919	76.48	5.919	76.52		5.919	76.04	5.919	74.34	5.919	74.74	5.919	75.78	5.919	74.44
	5.926	73.72	5.926	74.38	5.926	74.96	5.926	74.48	5.926	74.8		5.926	76.62	5.926	75.8	5.926	76.04	5.926	76.16	5.926	76.2	5.926	76.3		5.926	75.96	5.926	74.34	5.926	74.86	5.926	75.6	5.926	74.44
	5.933	73.76	5.933	74.54	5.933	74.92	5.933	74.52	5.933	74.9		5.933	76.66	5.933	75.78	5.933	75.92	5.933	76.18	5.933	76.28	5.933	76.54		5.933	76.1	5.933	74.6	5.933	74.82	5.933	75.82	5.933	74.44
	5.939	73.78	5.939	74.38	5.939	74.8	5.94	74.52	5.939	74.9		5.939	76.56	5.939	75.92	5.939	75.88	5.939	76.02	5.939	76.7	5.939	76.74		5.939	75.6	5.939	74.7	5.939	74.98	5.939	75.86	5.939	74.42
	5.946	73.68	5.946	74.38	5.946	74.5	5.946	74.42	5.946	74.84		5.946	76.56	5.946	75.96	5.946	75.74	5.946	75.9	5.946	76.76	5.946	76.94		5.946	75.4	5.946	74.74	5.946	75.02	5.946	75.86	5.946	74.32
	5.953	73.66	5.953	74.18	5.953	74.7	5.953	74.4	5.953	74.7		5.953	76.48	5.953	76.14	5.953	75.58	5.953	75.78	5.953	76.78	5.953	77.06		5.953	75.22	5.953	74.74	5.953	75.02	5.953	75.88	5.953	74.32
	5.96	73.64	5.96	74.16	5.96	74.7	5.96	74.38	5.96	74.6		5.96	76.68	5.96	76.16	5.96	75.54	5.96	75.68	5.96	76.94	5.96	76.82		5.96	75.14	5.96	74.74	5.96	74.98	5.96	75.72	5.96	74.5
	5.967	73.8	5.967	74.16	5.967	74.94	5.967	74.62	5.967	74.36		5.967	76.74	5.967	76.4	5.967	75.5	5.967	75.7	5.967	76.72	5.967	76.76		5.967	75.3	5.967	74.74	5.967	75	5.967	75.92	5.967	74.66
	5.973	73.78	5.973	74.12	5.973	74.8	5.973	74.68	5.973	74.6		5.973	77	5.973	76.98	5.973	75.22	5.973	75.7	5.973	76.56	5.973	76.7		5.973	75.32	5.973	74.7	5.973	74.86	5.973	75.9	5.973	74.6
	5.98	73.6	5.98	74	5.98	74.82	5.98	74.48	5.98	74.66		5.98	77.2	5.98	77.18	5.98	75.14	5.98	75.7	5.98	76.56	5.98	76.74		5.98	75.4	5.98	74.7	5.98	74.52	5.98	76.2	5.98	74.8
	5.987	73.52	5.987	74.06	5.987	74.9	5.987	74.4	5.987	74.7		5.987	77.24	5.987	77.34	5.987	75.36	5.987	75.72	5.987	77.04	5.987	76.8		5.987	75.42	5.987	75.02	5.987	74.28	5.987	76.28	5.987	74.86
	5.994	73.6	5.994	73.9	5.994	74.88	5.994	74.42	5.994	74.7		5.994	77.08	5.994	77.38	5.994	75.52	5.994	75.7	5.994	77.26	5.994	76.42		5.994	75.16	5.994	74.84	5.994	74.28	5.994	76.14	5.994	74.88
	6.001	73.8	6.001	74.06	6.001	74.8	6.001	74.4	6.001	74.92		6.001	77.08	6.001	77.24	6.001	75.72	6.001	75.68	6.001	77.1	6.001	76.36		6.001	75.36	6.001	74.86	6.001	74.22	6.001	76.4	6.001	75.34
	6.007	73.82	6.007	74.22	6.007	74.64	6.007	74.36	6.007	74.94		6.007	77.02	6.007	77.4	6.007	76.06	6.007	75.86	6.007	77.18	6.007	76.32		6.007	75.36	6.007	75.02	6.007	74.46	6.007	76.58	6.007	75.62
	6.014	73.84	6.014	74.28	6.014	74.4	6.014	74.38	6.014	74.96		6.014	77.24	6.014	77.28	6.014	76.16	6.014	75.84	6.014	77.3	6.014	76.9		6.014	75.26	6.014	75.06	6.014	74.52	6.014	77.02	6.014	75.66
	6.021	74.02	6.021	74.3	6.021	74.34	6.021	74.32	6.021	74.88		6.021	76.96	6.021	77.16	6.021	76.2	6.021	75.86	6.021	77.12	6.021	77.02		6.021	75.34	6.021	75.08	6.021	74.54	6.021	77.14	6.021	75.5
	6.028	73.86	6.028	74.3	6.028	74.08	6.028	74.14	6.028	74.7		6.028	77.72	6.028	76.74	6.028	76.24	6.028	75.86	6.028	77.2	6.028	77.1		6.028	75.16	6.028	75.04	6.028	74.5	6.028	77.22	6.028	75.5
	6.035	73.86	6.035	74.4	6.035	74.54	6.035	74.1	6.035	74.52		6.035	77.6	6.035	76.28	6.035	76.26	6.035	75.86	6.035	77.26	6.035	77.34		6.035	75.06	6.035	75.02	6.035	74.5	6.035	77.58	6.035	75.82
	6.041	73.96	6.041	74.38	6.041	74.62	6.041	74.28	6.041	74.66		6.041	77.72	6.041	75.96	6.041	76.58	6.041	75.84	6.041	77.12	6.041	77.42		6.041	75.06	6.041	75.72	6.041	74.62	6.041	77.18	6.041	75.72
	6.048	73.96	6.048	74.28	6.048	74.62	6.048	74.4	6.048	74.68		6.048	77.98	6.048	75.96	6.048	76.48	6.048	75.98	6.048	76.64	6.048	77.36		6.048	75.24	6.048	75.5	6.048	74.62	6.048	77.28	6.048	75.98
	6.055	73.98	6.055	74.22	6.055	74.76	6.055	74.82	6.055	74.6		6.055	77.96	6.055	75.9	6.055	76.54	6.055	75.98	6.055	76.52	6.055	77.3		6.055	75.36	6.055	75.62	6.055	74.6	6.055	77.38	6.055	75.96
	6.062	73.96	6.062	74.18	6.062	74.78	6.062	74.96	6.062	74.4		6.062	78	6.062	76.08	6.062	76.62	6.062	75.96	6.062	76.44	6.062	77.1		6.062	75.28	6.062	76.22	6.062	74.62	6.062	77.06	6.062	75.9
	6.068	74	6.068	74.06	6.068	74.76	6.068	75.06	6.068	74.4		6.068	78	6.068	76.08	6.068	76.44	6.068	75.84	6.068	76.5	6.068	76.88		6.068	75.3	6.068	76.22	6.068	74.5	6.068	76.78	6.068	75.8
	6.075	74	6.075	74.58	6.075	74.74	6.075	75.02	6.075	74.58		6.075	77.54	6.075	76.18	6.075	76.44	6.075	75.88	6.075	76.38	6.075	76.38		6.075	75.46	6.075	76.28	6.075	74.54	6.075	76.12	6.075	75.84
	6.082	73.82	6.082	75.08	6.082	74.78	6.082	75	6.082	74.78		6.082	77.52	6.082	76.26	6.082	76.48	6.082	75.86	6.082	76.44	6.082	76.38		6.082	75.36	6.082	76.44	6.082	74.54	6.082	75.98	6.082	75.88
	6.089	73.82	6.089	75.3	6.089	74.72	6.089	75	6.089	74.78		6.089	76.7	6.089	76.6	6.089	76.38	6.089	76	6.089	76.38	6.089	76.32		6.089	75.34	6.089	76.44	6.089	74.6	6.089	75.6	6.089	75.9
	6.096	73.78	6.096	75.4	6.096	74.28	6.096	74.94	6.096	74.68		6.096	76.86	6.096	76.5	6.096	76.26	6.096	76.2	6.096	76.34	6.096	76.14		6.096	75.44	6.096	76.26	6.096	74.56	6.096	75.4	6.096	75.52
	6.102	73.64	6.102	75.64	6.102	74.4	6.102	74.7	6.102	74.74		6.102	76.92	6.102	76.52	6.102	75.88	6.102	76.2	6.102	76.32	6.102	76.14		6.102	75.42	6.102	75.42	6.102	74.46	6.102	75.36	6.102	75.54
	6.109	73.68	6.109	75.68	6.109	74.74	6.109	74.54	6.109	74.8		6.109	76.8	6.109	76.5	6.109	75.78	6.109	75.98	6.109	76.34	6.109	76.12		6.109	75.56	6.109	75.34	6.109	74.44	6.109	75.26	6.109	75.24
	6.116	73.56	6.116	75.76	6.116	74.94	6.116	74.16	6.116	74.78		6.116	76.82	6.116	76.4	6.116	75.62	6.116	75.96	6.116	76.26	6.116	76.24		6.116	75.52	6.116	75.3	6.116	74.4	6.116	75.08	6.116	75.28
	6.123	73.84	6.123	75.62	6.123	75.12	6.123	74.06	6.123	74.82		6.123	76.96	6.123	76.12	6.123	75.74	6.123	76.12	6.123	76.2	6.123	76.24		6.123	75.5	6.123	74.74	6.123	74.34	6.123	75.06	6.123	75
	6.13	73.94	6.13	75.5	6.13	75.2	6.13	74.18	6.13	75		6.13	76.86	6.13	76.34	6.13	76.24	6.13	76.02	6.13	76.18	6.13	76.26		6.13	75.54	6.13	74.72	6.13	74.2	6.13	75.06	6.13	75.48
	6.136	74.2	6.136	74.96	6.136	75.22	6.136	74.2	6.136	75		6.136	76.98	6.136	76.44	6.136	76.36	6.136	75.98	6.136	76.7	6.136	76.2		6.136	75.38	6.136	74.66	6.136	74.18	6.136	75.02	6.136	75.68
	6.143	74.28	6.143	74.56	6.143	75.08	6.143	74.18	6.143	75.14		6.143	76.84	6.143	76.62	6.143	76.4	6.143	76.1	6.143	76.88	6.143	76.54		6.143	75.32	6.143	74.48	6.143	74.36	6.143	74.96	6.143	75.7
	6.15	74.4	6.15	74.44	6.15	75.02	6.15	74.02	6.15	75.22		6.15	76.92	6.15	76.44	6.15	76.46	6.15	76.02	6.15	76.96	6.15	76.7		6.15	75.24	6.15	74.64	6.15	74.3	6.15	75.12	6.15	75.56
	6.157	74.4	6.157	74.3	6.157	75.22	6.157	74.04	6.157	75.26		6.157	76.68	6.157	76.64	6.157	76.66	6.157	75.8	6.157	76.94	6.157	76.68		6.157	75.02	6.157	74.7	6.157	74.34	6.157	74.96	6.157	75.56
	6.163	74.4	6.163	74.62	6.163	75.14	6.164	74.04	6.163	75.06		6.163	76.52	6.163	76.64	6.163	76.64	6.163	76.2	6.163	77.12	6.163	76.8		6.163	74.84	6.163	74.98	6.163	74.34	6.163	75	6.163	75.46
	6.17	74.42	6.17	74.7	6.17	74.84	6.17	74.02	6.17	75		6.17	76.64	6.17	76.6	6.17	76.56	6.17	76.24	6.17	77.12	6.17	76.84		6.17	74.54	6.17	75.06	6.17	74.4	6.17	75.02	6.17	75.44
	6.177	74.34	6.177	74.62	6.177	74.66	6.177	73.98	6.177	74.92		6.177	76.7	6.177	76.5	6.177	76.46	6.177	76.28	6.177	77.08	6.177	76.84		6.177	74.66	6.177	75.2	6.177	74.42	6.177	75.04	6.177	75.24
	6.184	73.94	6.184	74.62	6.184	74.6	6.184	73.94	6.184	74.76		6.184	76.48	6.184	76.34	6.184	76.16	6.184	76.28	6.184	76.92	6.184	77.02		6.184	74.76	6.184	75.24	6.184	74.4	6.184	75.02	6.184	75.06
	6.191	73.92	6.191	74.6	6.191	74.58	6.191	73.74	6.191	74.5		6.191	76.48	6.191	75.98	6.191	75.8	6.191	76.3	6.191	76.66	6.191	77.22		6.191	75.1	6.191	75.26	6.191	74.4	6.191	75.28	6.191	74.54
	6.197	73.88	6.197	74.6	6.197	74.54	6.197	73.74	6.197	74.26		6.197	76.66	6.197	76.06	6.197	76.16	6.197	76.24	6.197	76.22	6.197	77.12		6.197	75.18	6.197	75.22	6.197	74.36	6.197	75.32	6.197	74.64
	6.204	73.88	6.204	74.76	6.204	74.48	6.204	73.74	6.204	74.16		6.204	76.7	6.204	75.98	6.204	76.2	6.204	76.04	6.204	76.04	6.204	76.94		6.204	75.22	6.204	75.3	6.204	74.18	6.204	75.68	6.204	74.7
	6.211	73.8	6.211	74.72	6.211	74.38	6.211	73.74	6.211	74.2		6.211	76.62	6.211	76.02	6.211	76.22	6.211	75.9	6.211	75.98	6.211	77.18		6.211	75.22	6.211	75.08	6.211	74.18	6.211	75.64	6.211	74.74
	6.218	73.76	6.218	74.66	6.218	74.32	6.218	74.08	6.218	74.42		6.218	77.06	6.218	75.92	6.218	76	6.218	75.82	6.218	76	6.218	77.22		6.218	75.18	6.218	75.02	6.218	74.3	6.218	75.84	6.218	74.74
	6.225	73.66	6.225	74.14	6.225	74.38	6.225	74.14	6.225	74.76		6.225	77.3	6.225	75.92	6.225	76	6.225	75.64	6.225	76.1	6.225	77		6.225	75.1	6.225	75.02	6.225	74.3	6.225	75.88	6.225	75.06
	6.231	73.48	6.231	74.24	6.231	74.44	6.231	74.2	6.231	74.82		6.231	77.3	6.231	75.9	6.231	75.98	6.231	76.18	6.231	76.42	6.231	77.14		6.231	75.08	6.231	75.08	6.231	74.26	6.231	75.88	6.231	75.06
	6.238	73.54	6.238	74.28	6.238	74.48	6.238	74.26	6.238	74.82		6.238	77.28	6.238	76.02	6.238	75.94	6.238	76.46	6.238	76.6	6.238	77.06		6.238	74.94	6.238	74.94	6.238	74.26	6.238	75.84	6.238	75.1
	6.245	73.52	6.245	74.82	6.245	74.5	6.245	74.26	6.245	74.98		6.245	77.28	6.245	75.92	6.245	75.88	6.245	76.62	6.245	76.68	6.245	76.96		6.245	74.98	6.245	75.02	6.245	74.22	6.245	75.74	6.245	75.1
	6.252	73.5	6.252	74.9	6.252	74.48	6.252	74.34	6.252	74.9		6.252	77.46	6.252	75.96	6.252	75.8	6.252	76.74	6.252	76.7	6.252	76.7		6.252	75.04	6.252	75.34	6.252	74.22	6.252	75.38	6.252	75.14
	6.259	73.6	6.259	74.88	6.259	74.64	6.259	74.34	6.259	75.22		6.259	77.14	6.259	75.76	6.259	75.42	6.259	76.78	6.259	76.62	6.259	76.66		6.259	75.14	6.259	75.38	6.259	74.58	6.259	75.46	6.259	74.92
	6.265	73.78	6.265	74.74	6.265	74.6	6.265	74.28	6.265	75.08		6.265	77.1	6.265	75.78	6.265	75.46	6.265	76.88	6.265	76.78	6.265	76.44		6.265	75.3	6.265	75.24	6.265	74.62	6.265	75.14	6.265	74.98
	6.272	73.82	6.272	74.76	6.272	74.58	6.272	74.24	6.272	75.06		6.272	77.02	6.272	76.64	6.272	75.44	6.272	76.96	6.272	76.8	6.272	76.1		6.272	75.36	6.272	76.14	6.272	74.64	6.272	75.1	6.272	74.94
	6.279	73.86	6.279	74.82	6.279	74.48	6.279	73.94	6.279	74.84		6.279	76.54	6.279	76.94	6.279	75.46	6.279	77.04	6.279	76.74	6.279	76.06		6.279	75.66	6.279	76.28	6.279	74.64	6.279	75	6.279	75.04
	6.286	73.96	6.286	74.76	6.286	74.4	6.286	74.04	6.286	74.54		6.286	76.48	6.286	77.08	6.286	75.44	6.286	76.88	6.286	76.46	6.286	76.1		6.286	75.68	6.286	76.16	6.286	74.66	6.286	75	6.286	74.72
	6.292	73.96	6.292	74.56	6.292	74.54	6.292	74.06	6.292	74.64		6.292	76.8	6.292	77.1	6.292	75.44	6.292	76.54	6.292	76.2	6.292	76.32		6.292	76.12	6.292	76.2	6.292	74.72	6.292	75.1	6.292	74.92
	6.299	74.18	6.299	74.44	6.299	74.94	6.299	74.08	6.299	74.76		6.299	77.2	6.299	76.94	6.299	75.44	6.299	76.4	6.299	76.08	6.299	76.4		6.299	76.16	6.299	76.34	6.299	74.74	6.299	75.1	6.299	74.96
	6.306	74.36	6.306	73.9	6.306	75	6.306	74.48	6.306	74.76		6.306	77.44	6.306	77.04	6.306	75.58	6.306	76.28	6.306	76.02	6.306	76.5		6.306	76.14	6.306	76.22	6.306	74.84	6.306	75.08	6.306	74.96
	6.313	74.44	6.313	73.86	6.313	75.16	6.313	74.48	6.313	74.76		6.313	77.54	6.313	76.96	6.313	75.58	6.313	76.46	6.313	75.98	6.313	76.62		6.313	75.86	6.313	76.06	6.313	74.8	6.313	75.06	6.313	74.92
	6.32	74.24	6.32	74.08	6.32	75.14	6.32	74.54	6.32	74.58		6.32	77.64	6.32	76.9	6.32	75.6	6.32	76.7	6.32	75.86	6.32	76.88		6.32	75.9	6.32	75.98	6.32	74.62	6.32	74.86	6.32	74.9
	6.326	74.16	6.326	74.1	6.326	75.22	6.326	74.56	6.326	74.74		6.326	77.78	6.326	76.78	6.326	75.62	6.326	76.86	6.326	75.7	6.326	76.94		6.326	75.74	6.326	75.98	6.326	74.66	6.326	75.16	6.326	74.8
	6.333	74.14	6.333	74.16	6.333	75.2	6.333	74.56	6.333	74.78		6.333	77.76	6.333	75.98	6.333	75.64	6.333	76.78	6.333	75.86	6.333	77.32		6.333	75.7	6.333	75.16	6.333	74.68	6.333	75.36	6.333	74.88
	6.34	74.1	6.34	74.1	6.34	74.98	6.34	74.72	6.34	74.88		6.34	77.76	6.34	76.26	6.34	75.64	6.34	76.6	6.34	76	6.34	77.98		6.34	75.48	6.34	75.18	6.34	74.6	6.34	75.4	6.34	74.94
	6.347	73.98	6.347	74.12	6.347	75.2	6.347	74.6	6.347	74.96		6.347	77.7	6.347	76.3	6.347	75.62	6.347	76.46	6.347	76.18	6.347	78.08		6.347	75.36	6.347	75.16	6.347	74.74	6.347	75.44	6.347	75.12
	6.354	73.92	6.354	74.12	6.354	75.08	6.354	74.56	6.354	74.8		6.354	77.4	6.354	76.32	6.354	75.58	6.354	76.3	6.354	76.36	6.354	77.84		6.354	74.8	6.354	75.12	6.354	74.68	6.354	75.38	6.354	75.06
	6.36	73.84	6.36	74.1	6.36	74.88	6.36	74.48	6.36	74.74		6.36	77.1	6.36	76.3	6.36	75.54	6.36	76.66	6.36	76.42	6.36	77.86		6.36	74.78	6.36	74.9	6.36	74.58	6.36	75.38	6.36	75.14
	6.367	73.76	6.367	74.44	6.367	74.92	6.367	74.14	6.367	74.6		6.367	77.1	6.367	76.14	6.367	75.36	6.367	76.64	6.367	76.44	6.367	78.06		6.367	74.84	6.367	74.92	6.367	74.6	6.367	75.34	6.367	75.24
	6.374	73.74	6.374	74.74	6.374	74.8	6.374	74.2	6.374	74.76		6.374	77.48	6.374	76.1	6.374	75.36	6.374	76.48	6.374	76.6	6.374	78.58		6.374	74.88	6.374	74.64	6.374	74.66	6.374	75.34	6.374	75.42
	6.381	73.76	6.381	74.74	6.381	74.84	6.381	74.24	6.381	74.72		6.381	77.58	6.381	76.24	6.381	75.36	6.381	76.24	6.381	76.66	6.381	78.4		6.381	74.86	6.381	74.64	6.381	74.5	6.381	75.3	6.381	75.54
	6.387	73.82	6.387	74.84	6.387	74.94	6.388	74.4	6.387	74.64		6.388	77.54	6.387	76.26	6.387	75.36	6.387	76.26	6.387	76.8	6.387	78.7		6.387	75	6.388	74.88	6.387	74.72	6.387	75	6.387	75.52
	6.394	74.26	6.394	74.94	6.394	75.04	6.394	74.42	6.394	74.86		6.394	77.88	6.394	76.3	6.394	75.38	6.394	76.32	6.394	76.68	6.394	78.44		6.394	74.96	6.394	75.26	6.394	75.06	6.394	74.9	6.394	75.36
	6.401	74.46	6.401	74.96	6.401	75.4	6.401	74.22	6.401	74.76		6.401	78.08	6.401	75.92	6.401	75.44	6.401	76.38	6.401	76.7	6.401	77.84		6.401	74.9	6.401	75.4	6.401	75.1	6.401	75.46	6.401	75.38
	6.408	74.5	6.408	75.08	6.408	75.16	6.408	74.24	6.408	74.64		6.408	78.32	6.408	76.12	6.408	75.48	6.408	76.32	6.408	77.04	6.408	77.76		6.408	74.92	6.408	75.5	6.408	75.36	6.408	75.56	6.408	75.4
	6.415	75	6.415	75.04	6.415	75.2	6.415	74.52	6.415	74.96		6.415	78.5	6.415	76.2	6.415	75.68	6.415	76.22	6.415	77.02	6.415	77.62		6.415	75.06	6.415	75.6	6.415	75.44	6.415	75.86	6.415	75.62
	6.421	75.1	6.421	75.36	6.421	75.04	6.421	74.54	6.421	74.96		6.421	78.5	6.421	76.22	6.421	75.82	6.421	75.96	6.421	77.18	6.421	77.46		6.421	75.56	6.421	75.58	6.421	75.48	6.421	76.02	6.421	75.7
	6.428	75.24	6.428	75	6.428	75.1	6.428	74.86	6.428	74.98		6.428	78.36	6.428	76.1	6.428	76.16	6.428	76.16	6.428	77.2	6.428	77		6.428	75.64	6.428	75.46	6.428	75.3	6.428	76.1	6.428	75.64
	6.435	75.36	6.435	74.96	6.435	75.26	6.435	75.14	6.435	74.9		6.435	78.12	6.435	76.02	6.435	76.38	6.435	76.32	6.435	77.18	6.435	76.46		6.435	75.74	6.435	75.4	6.435	75.48	6.435	76.26	6.435	75.42
	6.442	75.52	6.442	74.88	6.442	75.1	6.442	75.24	6.442	74.82		6.442	78.08	6.442	76.32	6.442	76.54	6.442	76.36	6.442	77.34	6.442	76.52		6.442	76.04	6.442	75.26	6.442	75.58	6.442	76.26	6.442	75.4
	6.449	75.44	6.449	75.56	6.449	74.9	6.449	75.14	6.449	74.76		6.449	77.96	6.449	76.36	6.449	76.58	6.449	76.1	6.449	77.24	6.449	76.18		6.449	76.16	6.449	75.16	6.449	75.34	6.449	76.2	6.449	75.8
	6.455	74.98	6.455	75.56	6.455	75.14	6.455	75.34	6.455	74.56		6.455	77.52	6.455	76.56	6.455	76.7	6.455	76.1	6.455	77.2	6.455	76.04		6.455	76.26	6.455	75.02	6.455	75.14	6.455	76.08	6.455	76.06
	6.462	74.76	6.462	76.06	6.462	74.96	6.462	75.44	6.462	74.66		6.462	77.24	6.462	76.6	6.462	76.64	6.462	76.04	6.462	77.02	6.462	76.04		6.462	76.44	6.462	75.26	6.462	75.16	6.462	75.56	6.462	75.94
	6.469	74.78	6.469	75.96	6.469	75.02	6.469	75.38	6.469	74.58		6.469	76.84	6.469	76.54	6.469	76.58	6.469	75.98	6.469	76.74	6.469	76.02		6.469	76.66	6.469	75.46	6.469	74.78	6.469	75.96	6.469	75.86
	6.476	74.42	6.476	75.98	6.476	75.04	6.476	75.1	6.476	74.3		6.476	76.68	6.476	76.66	6.476	76.36	6.476	75.88	6.476	77	6.476	76.26		6.476	76.46	6.476	76	6.476	74.98	6.476	76.26	6.476	76.16
	6.483	74.18	6.483	75.54	6.483	75.28	6.483	75.14	6.483	74.22		6.483	76.68	6.483	76.58	6.483	76.22	6.483	75.64	6.483	77.08	6.483	76.3		6.483	76.1	6.483	76.54	6.483	74.98	6.483	76.64	6.483	76.3
	6.489	74.18	6.489	75.46	6.489	75.2	6.489	75.16	6.489	74.62		6.489	76.76	6.489	76.54	6.489	75.9	6.489	75.5	6.489	77.12	6.489	76.2		6.489	76.1	6.489	76.7	6.489	75.06	6.489	77.08	6.489	76.54
	6.496	74.1	6.496	75.14	6.496	74.98	6.496	75.24	6.496	74.62		6.496	76.76	6.496	76.88	6.496	75.78	6.496	75.78	6.496	76.96	6.496	76.16		6.496	76.08	6.496	76.94	6.496	74.8	6.496	77.26	6.496	76.94
	6.503	74.02	6.503	74.96	6.503	74.9	6.503	75.28	6.503	74.94		6.503	76.82	6.503	76.62	6.503	75.86	6.503	76.14	6.503	76.68	6.503	76.32		6.503	76.18	6.503	77.12	6.503	74.76	6.503	77.48	6.503	77.04
	6.51	73.96	6.51	74.24	6.51	74.82	6.51	75.3	6.51	75.12		6.51	77.32	6.51	76.68	6.51	75.88	6.51	76.34	6.51	76.74	6.51	76.6		6.51	76.22	6.51	77.08	6.51	74.76	6.51	77.64	6.51	76.92
	6.516	73.94	6.516	74.52	6.516	74.6	6.516	75.14	6.516	75.06		6.516	77.48	6.516	76.44	6.516	75.8	6.516	77.16	6.516	76.9	6.516	76.76		6.516	76.16	6.516	76.92	6.516	74.64	6.516	77.62	6.516	76.74
	6.523	74.16	6.523	74.14	6.523	74.46	6.523	74.98	6.523	75.44		6.523	77.44	6.523	76.5	6.523	76.04	6.523	77.46	6.523	77.04	6.523	76.8		6.523	75.92	6.523	77.16	6.523	74.94	6.523	77.58	6.523	76.64
	6.53	74.24	6.53	74.52	6.53	74.46	6.53	74.88	6.53	75.48		6.53	77.48	6.53	76.34	6.53	76.08	6.53	77.58	6.53	76.84	6.53	76.78		6.53	75.66	6.53	77.1	6.53	74.96	6.53	76.98	6.53	76.68
	6.537	74.44	6.537	74.68	6.537	74.56	6.537	74.7	6.537	75.68		6.537	77.34	6.537	76.2	6.537	76.12	6.537	77.56	6.537	76.6	6.537	76.6		6.537	75.6	6.537	76.58	6.537	74.94	6.537	77.02	6.537	76.1
	6.544	74.68	6.544	74.78	6.544	74.32	6.544	74.5	6.544	76.14		6.544	77.24	6.544	76.1	6.544	76.24	6.544	77.46	6.544	76.74	6.544	76.54		6.544	75.34	6.544	76.5	6.544	74.98	6.544	77.16	6.544	76.2
	6.55	74.88	6.55	75.04	6.55	74.34	6.55	74.02	6.55	75.8		6.55	77.44	6.55	75.96	6.55	76.26	6.55	77.34	6.55	76.76	6.55	76.5		6.55	75.06	6.55	76.96	6.55	74.86	6.55	77.22	6.55	76
	6.557	75.3	6.557	75.06	6.557	74.34	6.557	73.78	6.557	76.2		6.557	77.14	6.557	75.36	6.557	76.52	6.557	76.82	6.557	76.72	6.557	76.5		6.557	74.92	6.557	76.82	6.557	74.9	6.557	77.08	6.557	76
	6.564	75.26	6.564	75.16	6.564	74.34	6.564	73.78	6.564	75.98		6.564	77.12	6.564	75.22	6.564	76.42	6.564	76.58	6.564	76.68	6.564	76.2		6.564	74.72	6.564	76.64	6.564	74.8	6.564	77.02	6.564	75.84
	6.571	75.24	6.571	75.1	6.571	74.48	6.571	73.86	6.571	75.9		6.571	76.92	6.571	75.36	6.571	76.64	6.571	76.38	6.571	76.46	6.571	76		6.571	74.78	6.571	76.46	6.571	75.26	6.571	76.88	6.571	75.7
	6.578	75.16	6.578	74.72	6.578	74.56	6.578	73.94	6.578	75.96		6.578	77.1	6.578	75.36	6.578	76.86	6.578	75.94	6.578	76.48	6.578	76.1		6.578	74.86	6.578	76.38	6.578	75.3	6.578	77.18	6.578	75.88
	6.584	74.78	6.584	74.7	6.584	74.64	6.584	74.52	6.584	75.42		6.584	77.12	6.584	75.48	6.584	76.72	6.584	76.06	6.584	76.3	6.584	76.38		6.584	74.92	6.584	76.16	6.584	75.14	6.584	77.24	6.584	75.96
	6.591	74.9	6.591	74.42	6.591	75.02	6.591	74.62	6.591	75.3		6.591	77.14	6.591	75.5	6.591	76.8	6.591	76.26	6.591	76.52	6.591	76.44		6.591	75	6.591	76.24	6.591	75.36	6.591	77.14	6.591	75.78
	6.598	74.62	6.598	74.32	6.598	74.98	6.598	74.7	6.598	74.94		6.598	77.14	6.598	75.8	6.598	77.04	6.598	76.3	6.598	76.54	6.598	76.58		6.598	75.02	6.598	76.38	6.598	75.42	6.598	76.52	6.598	75.68
	6.605	74.46	6.605	74.46	6.605	75.06	6.605	74.7	6.605	74.44		6.605	77.54	6.605	76.06	6.605	76.98	6.605	76.32	6.605	76.36	6.605	76.62		6.605	75.12	6.605	76.1	6.605	75.46	6.605	76.28	6.605	75.68
	6.611	74.64	6.611	74.26	6.611	75.4	6.612	74.72	6.611	74.36		6.612	77.3	6.611	76.12	6.611	77.06	6.611	76.3	6.611	76.4	6.611	76.62		6.611	75.08	6.612	75.82	6.611	75.54	6.611	76.04	6.611	75.58
	6.618	74.36	6.618	74.48	6.618	75.42	6.618	74.64	6.618	74.14		6.618	77.34	6.618	76.12	6.618	76.82	6.618	76.28	6.618	76.4	6.618	76.5		6.618	74.98	6.618	75.84	6.618	75.44	6.618	76	6.618	75.24
	6.625	74.5	6.625	74.52	6.625	75.64	6.625	74.66	6.625	74.16		6.625	77.34	6.625	76.32	6.625	77.04	6.625	76.12	6.625	76.64	6.625	76.44		6.625	74.74	6.625	75.82	6.625	75.34	6.625	75.92	6.625	75.6
	6.632	74.5	6.632	74.56	6.632	75.58	6.632	74.52	6.632	74.12		6.632	77.08	6.632	76.42	6.632	77.18	6.632	76.02	6.632	76.94	6.632	76.38		6.632	74.54	6.632	75.62	6.632	74.78	6.632	76.04	6.632	75.86
	6.639	74.46	6.639	74.8	6.639	75.38	6.639	74.36	6.639	74.4		6.639	76.9	6.639	76.42	6.639	77.1	6.639	75.68	6.639	76.96	6.639	76.08		6.639	74.84	6.639	75.76	6.639	74.74	6.639	75.54	6.639	75.94
	6.645	74.4	6.645	74.78	6.645	75.34	6.645	73.84	6.645	74.52		6.645	77.16	6.645	76.2	6.645	77.1	6.645	75.58	6.645	77.16	6.645	76.06		6.645	74.96	6.645	75.56	6.645	74.56	6.645	75.38	6.645	76.04
	6.652	73.94	6.652	74.82	6.652	75.12	6.652	73.84	6.652	74.6		6.652	77.12	6.652	76.22	6.652	77.02	6.652	75.42	6.652	77.02	6.652	76.06		6.652	75.14	6.652	75.34	6.652	74.46	6.652	75.38	6.652	76.08
	6.659	73.9	6.659	75.12	6.659	75.1	6.659	73.84	6.659	74.58		6.659	77.06	6.659	76.2	6.659	76.7	6.659	75.62	6.659	77.18	6.659	75.96		6.659	75.34	6.659	75.18	6.659	74.36	6.659	75.36	6.659	76.32
	6.666	73.84	6.666	74.96	6.666	75.42	6.666	73.82	6.666	74.88		6.666	76.62	6.666	76.08	6.666	76.58	6.666	75.62	6.666	77.14	6.666	75.98		6.666	75.28	6.666	75.26	6.666	74.6	6.666	75.34	6.666	75.98
	6.673	73.5	6.673	74.94	6.673	75.12	6.673	73.82	6.673	74.96		6.673	76.52	6.673	76.16	6.673	76.4	6.673	75.44	6.673	77.08	6.673	75.98		6.673	75.36	6.673	75.14	6.673	74.56	6.673	75.7	6.673	75.94
	6.679	73.48	6.679	74.8	6.679	75.42	6.679	73.8	6.679	74.8		6.679	76.7	6.679	76.1	6.679	76.22	6.679	75.52	6.679	76.96	6.679	75.98		6.679	75.36	6.679	75.32	6.679	74.6	6.679	75.76	6.679	75.86
	6.686	73.42	6.686	74.66	6.686	75.2	6.686	73.72	6.686	74.74		6.686	76.72	6.686	76.14	6.686	75.88	6.686	75.74	6.686	77	6.686	75.96		6.686	75.26	6.686	75.32	6.686	74.64	6.686	76.1	6.686	75.56
	6.693	73.42	6.693	74.62	6.693	75.22	6.693	73.76	6.693	74.64		6.693	76.7	6.693	75.92	6.693	75.54	6.693	75.76	6.693	76.7	6.693	76.04		6.693	75.14	6.693	75.3	6.693	74.88	6.693	75.92	6.693	75.98
	6.7	73.46	6.7	74.38	6.7	75.24	6.7	73.94	6.7	74.22		6.7	76.74	6.7	75.92	6.7	75.66	6.7	75.72	6.7	76.72	6.7	76.04		6.7	74.76	6.7	75.04	6.7	74.88	6.7	75.98	6.7	75.9
	6.707	73.46	6.707	74.32	6.707	75.16	6.707	73.98	6.707	74.1		6.707	76.44	6.707	75.88	6.707	75.7	6.707	75.62	6.707	76.76	6.707	75.86		6.707	74.6	6.707	74.94	6.707	74.88	6.707	75.88	6.707	75.9
	6.713	73.48	6.713	74.62	6.713	74.92	6.713	74.42	6.713	74.18		6.713	76.46	6.713	75.72	6.713	75.74	6.713	75.56	6.713	76.96	6.713	75.88		6.713	74.36	6.713	74.94	6.713	74.76	6.713	75.84	6.713	75.98
	6.72	73.8	6.72	74.4	6.72	74.8	6.72	74.72	6.72	74.14		6.72	76.42	6.72	75.32	6.72	75.8	6.72	75.58	6.72	76.88	6.72	75.88		6.72	74.2	6.72	74.9	6.72	74.82	6.72	75.72	6.72	75.76
	6.727	74.18	6.727	74.5	6.727	74.34	6.727	74.84	6.727	73.82		6.727	76.48	6.727	75.3	6.727	76.26	6.727	75.58	6.727	77.12	6.727	75.88		6.727	74.24	6.727	74.82	6.727	75.04	6.727	75.58	6.727	75.74
	6.734	74.3	6.734	74.66	6.734	74.26	6.734	74.9	6.734	73.94		6.734	76.46	6.734	75.18	6.734	76.38	6.734	75.56	6.734	77.24	6.734	75.88		6.734	74.24	6.734	74.84	6.734	75.12	6.734	75.2	6.734	75.82
	6.74	74.38	6.74	74.78	6.74	73.96	6.74	74.9	6.74	73.98		6.74	76.3	6.74	75.22	6.74	76.58	6.74	75.48	6.74	77.2	6.74	75.86		6.74	74.24	6.74	74.64	6.74	75.16	6.74	75.12	6.74	76.04
	6.747	74.5	6.747	74.92	6.747	73.96	6.747	74.86	6.747	74.2		6.747	76.52	6.747	74.96	6.747	76.78	6.747	75.28	6.747	76.78	6.747	75.82		6.747	74.26	6.747	74.68	6.747	75.16	6.747	74.8	6.747	75.92
	6.754	74.5	6.754	74.98	6.754	73.94	6.754	74.7	6.754	74.4		6.754	76.58	6.754	75	6.754	76.82	6.754	75.34	6.754	76.7	6.754	75.68		6.754	74.28	6.754	74.68	6.754	74.94	6.754	74.86	6.754	75.36
	6.761	74.48	6.761	74.94	6.761	74.36	6.761	74.42	6.761	74.42		6.761	76.52	6.761	75.02	6.761	76.8	6.761	75.34	6.761	76.7	6.761	75.68		6.761	74.28	6.761	74.68	6.761	74.92	6.761	74.84	6.761	75.48
	6.768	74.64	6.768	74.86	6.768	74.48	6.768	74.56	6.768	74.76		6.768	76.94	6.768	75.26	6.768	76.78	6.768	75.76	6.768	76.7	6.768	75.88		6.768	74.28	6.768	74.72	6.768	74.86	6.768	74.84	6.768	75.58
	6.774	74.56	6.774	74.58	6.774	74.6	6.774	74.14	6.774	74.78		6.774	77.06	6.774	75.38	6.774	77.02	6.774	75.8	6.774	76.54	6.774	75.92		6.774	74.26	6.774	74.7	6.774	74.76	6.774	74.82	6.774	75.52
	6.781	74.22	6.781	74.7	6.781	74.74	6.781	74	6.781	74.92		6.781	77.3	6.781	75.4	6.781	76.94	6.781	75.86	6.781	76.54	6.781	75.96		6.781	74.24	6.781	74.7	6.781	74.6	6.781	74.94	6.781	75.48
	6.788	73.94	6.788	74.94	6.788	75.2	6.788	74.04	6.788	75.28		6.788	77.28	6.788	75.42	6.788	76.5	6.788	75.94	6.788	76.44	6.788	76.1		6.788	74.2	6.788	74.68	6.788	74.3	6.788	74.84	6.788	75.42
	6.795	74.06	6.795	74.86	6.795	75.28	6.795	74.06	6.795	75.18		6.795	77.3	6.795	75.4	6.795	76.48	6.795	75.98	6.795	76.3	6.795	76.16		6.795	74.16	6.795	74.86	6.795	74.4	6.795	74.86	6.795	75.2
	6.802	74.06	6.802	74.78	6.802	75.64	6.802	74.06	6.802	75.18		6.802	77.28	6.802	75.26	6.802	76.46	6.802	75.96	6.802	76.3	6.802	76.16		6.802	74.16	6.802	74.92	6.802	74.46	6.802	75.16	6.802	74.98
	6.808	73.96	6.808	74.68	6.808	75.64	6.808	74.42	6.808	75.12		6.808	77.04	6.808	75.78	6.808	76.34	6.808	75.9	6.808	76.74	6.808	76.16		6.808	74.16	6.808	74.96	6.808	74.48	6.808	75.42	6.808	75
	6.815	74.04	6.815	74.86	6.815	75.72	6.815	74.46	6.815	75		6.815	76.98	6.815	76.18	6.815	76.94	6.815	75.76	6.815	76.76	6.815	76.16		6.815	74.16	6.815	75.14	6.815	74.68	6.815	75.44	6.815	75.12
	6.822	74.02	6.822	74.86	6.822	75.58	6.822	74.46	6.822	74.94		6.822	76.96	6.822	76.46	6.822	76.92	6.822	75.68	6.822	76.74	6.822	76.12		6.822	74.2	6.822	75.18	6.822	74.72	6.822	75.48	6.822	76.02
	6.829	74.1	6.829	74.84	6.829	75.64	6.829	74.38	6.829	74.8		6.829	76.76	6.829	76.4	6.829	77	6.829	75.2	6.829	76.7	6.829	75.92		6.829	74.22	6.829	75.24	6.829	74.8	6.829	75.76	6.829	76.22
	6.835	74.3	6.835	74.66	6.835	75.54	6.836	74.42	6.835	74.68		6.836	77.04	6.835	76.42	6.835	76.78	6.835	75.18	6.835	76.72	6.835	75.92		6.835	74.22	6.836	75.28	6.835	74.82	6.836	75.84	6.835	76.48
	6.842	74.38	6.842	74.5	6.842	75.36	6.842	74.9	6.842	74.54		6.842	76.96	6.842	76.44	6.842	76.82	6.842	74.98	6.842	77.12	6.842	75.9		6.842	74.38	6.842	75.24	6.842	74.8	6.842	75.7	6.842	76.62
	6.849	74.56	6.849	74.24	6.849	74.94	6.849	75.1	6.849	74.2		6.849	77.04	6.849	76.56	6.849	76.98	6.849	75.02	6.849	77.04	6.849	75.8		6.849	74.6	6.849	75.18	6.849	74.68	6.849	75.68	6.849	76.7
	6.856	74.6	6.856	74.38	6.856	74.88	6.856	75.14	6.856	74.16		6.856	77.06	6.856	76.46	6.856	77.02	6.856	75.02	6.856	77.04	6.856	75.88		6.856	74.64	6.856	74.94	6.856	74.7	6.856	75.58	6.856	76.64
	6.863	74.7	6.863	74.62	6.863	74.5	6.863	75.14	6.863	74.32		6.863	77.22	6.863	76.3	6.863	76.82	6.863	75.08	6.863	77	6.863	75.9		6.863	74.68	6.863	74.92	6.863	74.7	6.863	75.22	6.863	76.46
	6.869	74.68	6.869	74.68	6.869	74.42	6.869	74.82	6.869	74.18		6.869	77.16	6.869	75.7	6.869	76.72	6.869	75.1	6.869	76.66	6.869	76.14		6.869	74.82	6.869	74.96	6.869	74.66	6.869	74.96	6.869	76.66
	6.876	74.8	6.876	74.5	6.876	74.36	6.876	74.98	6.876	74.12		6.876	77.12	6.876	75.34	6.876	76.1	6.876	75.1	6.876	76.64	6.876	76.2		6.876	74.84	6.876	74.82	6.876	74.5	6.876	74.98	6.876	76.4
	6.883	75.1	6.883	74.64	6.883	74.52	6.883	75.06	6.883	74.08		6.883	77.08	6.883	75.34	6.883	76.18	6.883	75.08	6.883	76.56	6.883	76.3		6.883	74.78	6.883	74.9	6.883	74.48	6.883	74.92	6.883	75.78
	6.89	74.94	6.89	74.84	6.89	74.94	6.89	74.9	6.89	73.86		6.89	77.02	6.89	75.32	6.89	76.12	6.89	75.1	6.89	76.52	6.89	76.32		6.89	74.74	6.89	74.86	6.89	74.38	6.89	74.64	6.89	75.82
	6.897	74.84	6.897	75.02	6.897	75.1	6.897	74.84	6.897	74		6.897	76.76	6.897	75.36	6.897	76.08	6.897	75.12	6.897	76.46	6.897	76.34		6.897	74.72	6.897	74.88	6.897	74.38	6.897	74.58	6.897	76.12
	6.903	74.82	6.903	75.14	6.903	75.22	6.903	74.36	6.903	74.16		6.903	77.1	6.903	75.38	6.903	76.04	6.903	75.12	6.903	76.16	6.903	76.3		6.903	74.98	6.903	74.92	6.903	74.36	6.903	74.94	6.903	76.3
	6.91	74.64	6.91	75.4	6.91	75.3	6.91	74.2	6.91	74.18		6.91	77.18	6.91	75.22	6.91	75.8	6.91	75.1	6.91	76.16	6.91	76.26		6.91	75.08	6.91	74.92	6.91	74.36	6.91	75.26	6.91	76.44
	6.917	74.78	6.917	75.28	6.917	75.44	6.917	74.18	6.917	74.16		6.917	77.18	6.917	75.2	6.917	75.7	6.917	75.12	6.917	76.84	6.917	76.28		6.917	75.18	6.917	74.9	6.917	74.26	6.917	75.36	6.917	76.42
	6.924	74.76	6.924	75.32	6.924	75.4	6.924	74.12	6.924	73.98		6.924	77	6.924	75.18	6.924	75.72	6.924	75.08	6.924	77.2	6.924	76.24		6.924	75.24	6.924	74.9	6.924	74.28	6.924	76.14	6.924	76.52
	6.931	74.72	6.931	75.44	6.931	75.28	6.931	74.02	6.931	74.12		6.931	77.2	6.931	75.08	6.931	75.92	6.931	75.5	6.931	77.24	6.931	76.02		6.931	75.16	6.931	74.9	6.931	74.3	6.931	76.34	6.931	76.18
	6.937	74.42	6.937	75.46	6.937	75.26	6.937	73.86	6.937	74.24		6.937	77.16	6.937	75.2	6.937	75.96	6.937	75.58	6.937	77.32	6.937	76.04		6.937	75.14	6.937	74.9	6.937	74.32	6.937	76.48	6.937	76.12
	6.944	74.24	6.944	75.5	6.944	74.88	6.944	74.08	6.944	74.36		6.944	77.18	6.944	75.1	6.944	76.12	6.944	75.64	6.944	77.26	6.944	75.98		6.944	75.18	6.944	74.82	6.944	74.32	6.944	76.5	6.944	75.76
	6.951	74.36	6.951	75.26	6.951	74.5	6.951	74.18	6.951	74.42		6.951	76.98	6.951	75.32	6.951	76.18	6.951	75.9	6.951	77.2	6.951	75.98		6.951	75.1	6.951	74.88	6.951	74.32	6.951	76.56	6.951	75.66
	6.958	74.58	6.958	75.18	6.958	74.48	6.958	74.38	6.958	74.44		6.958	76.96	6.958	75.36	6.958	76.24	6.958	75.98	6.958	77.06	6.958	75.96		6.958	75.22	6.958	74.88	6.958	74.4	6.958	76.62	6.958	75.38
	6.964	75	6.964	75.04	6.964	74.44	6.964	74.52	6.964	74.32		6.964	76.66	6.964	75.34	6.964	76.6	6.964	76.1	6.964	76.78	6.964	75.94		6.964	74.8	6.964	74.88	6.964	74.4	6.964	76.4	6.964	75.24
	6.971	75.06	6.971	74.78	6.971	74.3	6.971	74.58	6.971	74.34		6.971	76.66	6.971	75.36	6.971	76.68	6.971	76.08	6.971	76.82	6.971	75.96		6.971	74.62	6.971	74.86	6.971	74.38	6.971	76.1	6.971	75.04
	6.978	74.84	6.978	74.72	6.978	74.14	6.978	74.6	6.978	74.46		6.978	76.62	6.978	75.68	6.978	76.9	6.978	76.32	6.978	76.1	6.978	75.84		6.978	74.62	6.978	74.86	6.978	74.5	6.978	76.06	6.978	75.52
	6.985	74.82	6.985	74.42	6.985	74.08	6.985	74.8	6.985	74.5		6.985	76.78	6.985	75.86	6.985	76.9	6.985	76.52	6.985	75.88	6.985	75.82		6.985	74.98	6.985	74.84	6.985	74.9	6.985	75.38	6.985	75.38
	6.992	75.08	6.992	74.28	6.992	74.04	6.992	74.8	6.992	74.32		6.992	76.78	6.992	76.1	6.992	76.92	6.992	76.16	6.992	75.94	6.992	76.16		6.992	75.16	6.992	74.76	6.992	75	6.992	75.32	6.992	75.54
	6.998	75.06	6.998	74.24	6.998	73.76	6.998	74.72	6.998	74.16		6.998	76.84	6.998	75.98	6.998	77.22	6.998	76.16	6.998	75.96	6.998	76.22		6.998	75.44	6.998	74.76	6.998	75.1	6.998	75.26	6.998	75.6
	7.005	74.9	7.005	74.02	7.005	73.78	7.005	74.64	7.005	74.32		7.005	76.72	7.005	75.98	7.005	77.1	7.005	76.12	7.005	76.08	7.005	76.28		7.005	75.42	7.005	74.76	7.005	75.14	7.005	75.2	7.005	75.6
	7.012	74.78	7.012	74.02	7.012	73.78	7.012	74.68	7.012	74.32		7.012	76.86	7.012	75.92	7.012	77.1	7.012	75.84	7.012	76.2	7.012	76.32		7.012	75.42	7.012	74.74	7.012	75.14	7.012	75.06	7.012	75.56
	7.019	74.92	7.019	73.9	7.019	73.78	7.019	74.58	7.019	74.3		7.019	76.88	7.019	76.02	7.019	77.38	7.019	75.78	7.019	76.22	7.019	76.32		7.019	75.16	7.019	74.74	7.019	75.06	7.019	74.84	7.019	75.44
	7.026	74.74	7.026	73.88	7.026	73.8	7.026	74.5	7.026	74.62		7.026	76.96	7.026	75.98	7.026	77.06	7.026	75.64	7.026	76.48	7.026	76.32		7.026	75.14	7.026	74.74	7.026	75	7.026	74.66	7.026	75.36
	7.032	74.78	7.032	73.9	7.032	73.88	7.032	74.48	7.032	74.66		7.032	76.92	7.032	76.16	7.032	77.04	7.032	75.58	7.032	76.32	7.032	76.32		7.032	75.16	7.032	74.72	7.032	75.16	7.032	74.8	7.032	75.26
	7.039	74.82	7.039	74.08	7.039	74	7.039	74.48	7.039	74.56		7.039	77.04	7.039	75.98	7.039	76.82	7.039	75.24	7.039	76.38	7.039	76.28		7.039	75.06	7.039	74.74	7.039	75.04	7.039	74.78	7.039	74.76
	7.046	74.78	7.046	74.12	7.046	74.02	7.046	74.24	7.046	74.52		7.046	76.8	7.046	75.84	7.046	76.74	7.046	75.04	7.046	76.4	7.046	76.32		7.046	74.62	7.046	74.76	7.046	74.7	7.046	74.82	7.046	74.74
	7.053	74.48	7.053	74.16	7.053	74.06	7.053	74.18	7.053	74.48		7.053	76.62	7.053	75.98	7.053	76.56	7.053	75.08	7.053	76.32	7.053	76		7.053	74.46	7.053	74.76	7.053	74.84	7.053	75.22	7.053	74.66
	7.06	74.42	7.06	74.38	7.06	74.08	7.06	74.16	7.06	74.42		7.06	76.76	7.06	76.04	7.06	76.26	7.06	75.22	7.06	76.4	7.06	76.02		7.06	74.42	7.06	74.76	7.06	74.88	7.06	75.26	7.06	74.64
	7.066	74.34	7.066	74.42	7.066	74.14	7.066	73.86	7.066	74.08		7.066	76.76	7.066	76.24	7.066	76.24	7.066	75.24	7.066	76.26	7.066	76.02		7.066	74.62	7.066	74.76	7.066	74.9	7.066	75.32	7.066	74.62
	7.073	74.14	7.073	74.56	7.073	74.2	7.073	73.84	7.073	74.04		7.073	76.66	7.073	76.16	7.073	76.46	7.073	75.26	7.073	76.16	7.073	76.04		7.073	74.7	7.073	74.76	7.073	75.1	7.073	75.32	7.073	74.6
	7.08	73.74	7.08	74.58	7.08	74.18	7.08	73.84	7.08	73.88		7.08	76.66	7.08	76.48	7.08	76.18	7.08	75.66	7.08	76.12	7.08	76.1		7.08	74.74	7.08	74.76	7.08	75.12	7.08	75.3	7.08	74.52
	7.087	73.62	7.087	74.58	7.087	74.66	7.087	73.84	7.087	73.78		7.087	76.58	7.087	76.82	7.087	76.52	7.087	75.9	7.087	76	7.087	76.12		7.087	74.74	7.087	74.74	7.087	75.12	7.087	75.18	7.087	74.52
	7.093	73.64	7.093	74.78	7.093	74.68	7.093	73.82	7.093	73.84		7.093	76.54	7.093	76.72	7.093	76.6	7.093	76.1	7.093	76.04	7.093	76.08		7.093	74.62	7.093	74.72	7.093	74.88	7.093	75	7.093	74.66
	7.1	73.82	7.1	74.74	7.1	74.82	7.1	73.86	7.1	73.86		7.1	76.42	7.1	76.62	7.1	76.66	7.1	76.18	7.1	76.06	7.1	76.08		7.1	74.72	7.1	74.72	7.1	74.86	7.1	74.92	7.1	74.7
	7.107	74.18	7.107	74.84	7.107	74.92	7.107	73.86	7.107	74		7.107	76.4	7.107	76.6	7.107	76.66	7.107	76.22	7.107	76.06	7.107	76		7.107	74.7	7.107	74.72	7.107	74.82	7.107	74.82	7.107	74.74
	7.114	74.28	7.114	75	7.114	74.98	7.114	73.94	7.114	74.04		7.114	76.46	7.114	76.42	7.114	76.52	7.114	76.32	7.114	76.06	7.114	76.52		7.114	74.64	7.114	74.86	7.114	74.68	7.114	74.52	7.114	74.74
	7.121	74.36	7.121	74.86	7.121	74.96	7.121	73.98	7.121	74.06		7.121	76.4	7.121	76.4	7.121	76.56	7.121	76.2	7.121	75.9	7.121	76.6		7.121	74.46	7.121	74.88	7.121	74.62	7.121	74.54	7.121	74.94
	7.127	74.36	7.127	74.86	7.127	75.08	7.127	74	7.127	74.08		7.127	76.44	7.127	76.06	7.127	76.5	7.127	76.14	7.127	75.88	7.127	76.68		7.127	74.34	7.127	74.9	7.127	74.58	7.127	74.54	7.127	74.96
	7.134	74.38	7.134	74.76	7.134	74.98	7.134	74.02	7.134	74.34		7.134	76.8	7.134	76.04	7.134	76.18	7.134	76.22	7.134	75.88	7.134	76.72		7.134	74.36	7.134	74.92	7.134	74.34	7.134	74.74	7.134	75
	7.141	74.36	7.141	75	7.141	74.98	7.141	74.26	7.141	74.48		7.141	76.96	7.141	75.58	7.141	76.14	7.141	75.82	7.141	75.86	7.141	76.84		7.141	74.34	7.141	74.92	7.141	74.34	7.141	74.78	7.141	74.98
	7.148	74.3	7.148	74.96	7.148	74.68	7.148	74.34	7.148	74.34		7.148	77	7.148	75.44	7.148	75.84	7.148	75.64	7.148	75.72	7.148	76.86		7.148	74.3	7.148	75.28	7.148	74.34	7.148	74.86	7.148	74.96
	7.155	74.22	7.155	74.94	7.155	74.68	7.155	74.38	7.155	74.9		7.155	77.06	7.155	75.4	7.155	75.96	7.155	75.54	7.155	75.72	7.155	76.82		7.155	74.54	7.155	75.34	7.155	74.36	7.155	74.88	7.155	74.8
	7.161	73.98	7.161	75.08	7.161	74.72	7.161	74.42	7.161	75		7.161	77.02	7.161	75.42	7.161	76.36	7.161	75.52	7.161	75.74	7.161	76.74		7.161	74.44	7.161	75.34	7.161	74.36	7.161	75.04	7.161	75.14
	7.168	73.66	7.168	75.1	7.168	74.72	7.168	74.5	7.168	74.98		7.168	76.98	7.168	75.52	7.168	76.7	7.168	75.5	7.168	75.74	7.168	76.62		7.168	74.56	7.168	75.36	7.168	74.36	7.168	75.04	7.168	75.46
	7.175	73.66	7.175	75.02	7.175	74.64	7.175	74.56	7.175	75		7.175	76.86	7.175	75.32	7.175	76.82	7.175	75.32	7.175	75.94	7.175	76.1		7.175	74.6	7.175	75.18	7.175	74.36	7.175	74.92	7.175	75.54
	7.182	73.68	7.182	75.2	7.182	74.82	7.182	74.58	7.182	74.96		7.182	76.78	7.182	75.28	7.182	76.8	7.182	75.28	7.182	76.14	7.182	76.14		7.182	74.54	7.182	75.16	7.182	74.4	7.182	74.9	7.182	75.44
	7.188	73.68	7.188	75.32	7.188	74.92	7.188	74.74	7.188	75.02		7.188	76.68	7.188	75.24	7.188	76.84	7.188	75.24	7.188	76.2	7.188	76.12		7.188	74.52	7.188	75.32	7.188	74.4	7.188	74.86	7.188	75.48
	7.195	73.68	7.195	75.28	7.195	74.96	7.195	74.78	7.195	74.94		7.195	76.34	7.195	75.08	7.195	76.82	7.195	75.12	7.195	76.22	7.195	76.1		7.195	74.5	7.195	75.28	7.195	74.5	7.195	74.66	7.195	75.54
	7.202	73.68	7.202	75.1	7.202	75.02	7.202	74.58	7.202	74.8		7.202	76.24	7.202	75.12	7.202	77.02	7.202	75.1	7.202	76.26	7.202	76.04		7.202	74.58	7.202	75.24	7.202	74.54	7.202	74.64	7.202	75.72
	7.209	73.68	7.209	75.06	7.209	74.94	7.209	74.7	7.209	74.76		7.209	76.24	7.209	74.9	7.209	76.96	7.209	75.1	7.209	76.58	7.209	76.06		7.209	74.54	7.209	74.9	7.209	74.56	7.209	74.76	7.209	75.98
	7.216	73.68	7.216	74.8	7.216	74.98	7.216	74.72	7.216	74.24		7.216	76.22	7.216	74.88	7.216	77.22	7.216	75.12	7.216	76.64	7.216	76.08		7.216	74.26	7.216	74.98	7.216	74.6	7.216	74.76	7.216	76
	7.222	73.72	7.222	74.58	7.222	74.82	7.222	74.72	7.222	74.22		7.222	76.3	7.222	74.88	7.222	77	7.222	75.18	7.222	76.78	7.222	76.1		7.222	74.24	7.222	75	7.222	74.64	7.222	74.64	7.222	75.86
	7.229	73.72	7.229	74.52	7.229	74.84	7.229	74.64	7.229	74.12		7.229	76.32	7.229	74.78	7.229	76.82	7.229	75.18	7.229	77.14	7.229	76.1		7.229	74.1	7.229	75.02	7.229	74.72	7.229	74.66	7.229	75.76
	7.236	73.96	7.236	74.88	7.236	74.74	7.236	74.48	7.236	74.06		7.236	76.34	7.236	74.78	7.236	76.9	7.236	75.18	7.236	77.02	7.236	76.32		7.236	74.1	7.236	75.02	7.236	74.74	7.236	74.88	7.236	76.06
	7.243	74.16	7.243	74.76	7.243	74.48	7.243	74.66	7.243	73.98		7.243	76.3	7.243	74.96	7.243	77.08	7.243	75.28	7.243	76.92	7.243	76.28		7.243	74.08	7.243	74.98	7.243	74.74	7.243	74.92	7.243	76.28
	7.25	74.4	7.25	74.72	7.25	74.16	7.25	74.52	7.25	73.78		7.25	76.74	7.25	75.26	7.25	77.34	7.25	75.54	7.25	76.96	7.25	76.48		7.25	74.04	7.25	74.8	7.25	74.72	7.25	75.04	7.25	76.3
	7.256	74.48	7.256	74.84	7.256	74.14	7.256	74.44	7.256	73.6		7.256	76.82	7.256	75.66	7.256	77.32	7.256	75.62	7.256	76.9	7.256	76.5		7.256	73.98	7.256	75.02	7.256	74.64	7.256	75.06	7.256	76.26
	7.263	74.92	7.263	75.04	7.263	74.18	7.263	74.4	7.263	73.64		7.263	76.88	7.263	75.72	7.263	77.02	7.263	75.68	7.263	76.82	7.263	76.42		7.263	73.84	7.263	75.28	7.263	74.64	7.263	75.06	7.263	76.08
	7.27	75.02	7.27	75.1	7.27	74.12	7.27	74.22	7.27	73.68		7.27	76.9	7.27	75.82	7.27	77.16	7.27	75.7	7.27	76.4	7.27	76.44		7.27	74	7.27	75.54	7.27	74.6	7.27	74.84	7.27	75.82
	7.277	75.14	7.277	75.14	7.277	74.16	7.277	74.28	7.277	73.7		7.277	76.96	7.277	75.86	7.277	76.72	7.277	76.1	7.277	76.36	7.277	76.4		7.277	74.24	7.277	75.56	7.277	74.58	7.277	74.84	7.277	75.8
	7.284	75.14	7.284	75.18	7.284	74.28	7.284	74.18	7.284	73.72		7.284	77.4	7.284	75.84	7.284	76.64	7.284	76.22	7.284	76.16	7.284	76.36		7.284	74.4	7.284	75.62	7.284	74.58	7.284	75.08	7.284	75.88
	7.29	75.1	7.29	75.4	7.29	74.28	7.29	74.16	7.29	73.7		7.29	77.74	7.29	75.96	7.29	76.7	7.29	76.26	7.29	75.8	7.29	76.26		7.29	74.68	7.29	75.76	7.29	74.64	7.29	75.08	7.29	76.26
	7.297	74.82	7.297	75.34	7.297	74.3	7.297	74.12	7.297	74.2		7.297	77.8	7.297	75.88	7.297	76.64	7.297	76.48	7.297	75.86	7.297	76.02		7.297	74.9	7.297	75.84	7.297	74.68	7.297	74.88	7.297	76.38
	7.304	74.58	7.304	75.72	7.304	74.3	7.304	74.08	7.304	74.26		7.304	77.82	7.304	75.62	7.304	76.38	7.304	76.4	7.304	76.08	7.304	75.98		7.304	75.06	7.304	76.24	7.304	74.72	7.304	74.9	7.304	76.56
	7.311	74.38	7.311	75.78	7.311	74.46	7.311	74.12	7.311	74.34		7.311	77.48	7.311	75.28	7.311	76.1	7.311	76.18	7.311	76.26	7.311	75.92		7.311	75.1	7.311	76.42	7.311	74.8	7.311	74.78	7.311	76.64
	7.317	74.32	7.317	75.84	7.317	74.64	7.317	74.14	7.317	74.28		7.317	77.46	7.317	74.94	7.317	76.24	7.317	76.12	7.317	76.34	7.317	75.94		7.317	75.08	7.317	76.44	7.317	74.84	7.317	74.88	7.317	76.62
	7.324	73.94	7.324	75.62	7.324	74.74	7.324	74.16	7.324	74.26		7.324	77.38	7.324	75.1	7.324	76.24	7.324	76.1	7.324	76.46	7.324	76.1		7.324	75	7.324	76.3	7.324	75.32	7.324	74.96	7.324	76.66
	7.331	73.92	7.331	75.84	7.331	74.78	7.331	74.16	7.331	74.22		7.331	77.36	7.331	75.36	7.331	76.06	7.331	76.04	7.331	76.5	7.331	76.34		7.331	74.76	7.331	76.3	7.331	75.68	7.331	74.96	7.331	76.7
	7.338	73.84	7.338	75.78	7.338	74.98	7.338	74.14	7.338	74.66		7.338	77.16	7.338	75.78	7.338	76.06	7.338	75.6	7.338	76.5	7.338	76.56		7.338	74.48	7.338	76.3	7.338	75.96	7.338	75.04	7.338	76.78
	7.345	73.86	7.345	75.62	7.345	74.96	7.345	74.12	7.345	74.66		7.345	76.54	7.345	76.52	7.345	76.04	7.345	75.48	7.345	76.48	7.345	76.64		7.345	74.3	7.345	76.28	7.345	76.08	7.345	74.8	7.345	76.44
	7.351	73.94	7.351	75.24	7.351	75.2	7.351	74.12	7.351	74.7		7.351	76.28	7.351	76.52	7.351	75.96	7.351	75.46	7.351	76.44	7.351	76.66		7.351	74.12	7.351	76.06	7.351	76	7.351	74.84	7.351	76.04
	7.358	73.94	7.358	75.14	7.358	75.22	7.358	74.08	7.358	74.64		7.358	76.26	7.358	76.64	7.358	75.94	7.358	75.46	7.358	76.32	7.358	76.66		7.358	74.04	7.358	76	7.358	75.98	7.358	74.84	7.358	75.98
	7.365	73.96	7.365	74.84	7.365	75.28	7.365	73.9	7.365	74.74		7.365	76.26	7.365	76.68	7.365	76.06	7.365	75.58	7.365	76.08	7.365	76.62		7.365	74.54	7.365	75.66	7.365	76.06	7.365	74.84	7.365	76
	7.372	73.98	7.372	75.04	7.372	75.08	7.372	73.92	7.372	75.1		7.372	76.18	7.372	76.64	7.372	76.04	7.372	75.62	7.372	75.94	7.372	76.8		7.372	74.9	7.372	75.58	7.372	75.94	7.372	74.8	7.372	76.44
	7.379	73.98	7.379	75.12	7.379	74.86	7.379	74.32	7.379	75.16		7.379	76.16	7.379	76.48	7.379	75.9	7.379	75.82	7.379	75.9	7.379	76.8		7.379	75.08	7.379	75.6	7.379	75.8	7.379	74.66	7.379	76.48
	7.385	73.98	7.385	75.16	7.385	74.82	7.385	74.54	7.385	75.28		7.385	76.14	7.385	76.1	7.385	75.94	7.385	75.82	7.385	76.06	7.385	76.66		7.385	75.18	7.385	75.62	7.385	75.28	7.385	74.56	7.385	76.34
	7.392	74	7.392	74.96	7.392	74.8	7.392	74.86	7.392	75.2		7.392	76.04	7.392	75.66	7.392	76.22	7.392	75.84	7.392	76.28	7.392	76.46		7.392	75.22	7.392	75.64	7.392	74.98	7.392	74.54	7.392	76.26
	7.399	74.08	7.399	75.2	7.399	74.58	7.399	74.96	7.399	74.92		7.399	76.04	7.399	75.12	7.399	76.3	7.399	76.02	7.399	76.36	7.399	76.62		7.399	75.18	7.399	75.68	7.399	74.8	7.399	74.68	7.399	75.96
	7.406	74.06	7.406	75.56	7.406	74.56	7.406	75.06	7.406	74.88		7.406	76.04	7.406	74.48	7.406	76.34	7.406	76.04	7.406	76.42	7.406	76.68		7.406	75.08	7.406	75.66	7.406	74.8	7.406	74.72	7.406	75.9
	7.412	74	7.412	75.7	7.412	74.28	7.412	75.06	7.412	74.74		7.412	76.04	7.412	74.48	7.412	76.36	7.412	76.02	7.412	76.44	7.412	76.74		7.412	74.88	7.412	75.6	7.412	74.78	7.412	74.96	7.412	75.72
	7.419	74.02	7.419	75.72	7.419	74.38	7.419	75.02	7.419	74.32		7.419	76.08	7.419	74.5	7.419	76.32	7.419	75.86	7.419	76.46	7.419	76.74		7.419	74.68	7.419	75.38	7.419	74.76	7.419	75.02	7.419	75.68
	7.426	74.04	7.426	75.84	7.426	74.28	7.426	74.94	7.426	74.26		7.426	76.22	7.426	74.5	7.426	76.18	7.426	75.8	7.426	76.42	7.426	76.7		7.426	74.06	7.426	75.2	7.426	74.62	7.426	75.08	7.426	75.46
	7.433	74.04	7.433	75.66	7.433	74.74	7.433	74.82	7.433	73.98		7.433	76.26	7.433	74.48	7.433	76.16	7.433	76.2	7.433	76.36	7.433	76.36		7.433	74.22	7.433	75.46	7.433	74.68	7.433	75.28	7.433	75.14
	7.44	74.28	7.44	75.5	7.44	75.06	7.44	74.34	7.44	74.02		7.44	76.5	7.44	74.52	7.44	76.12	7.44	76.26	7.44	76.3	7.44	76.5		7.44	74.3	7.44	75.48	7.44	74.68	7.44	75.3	7.44	75.46
	7.446	74.42	7.446	75.44	7.446	75.18	7.446	74.2	7.446	74.08		7.446	76.56	7.446	74.52	7.446	76.06	7.446	76.36	7.446	76.04	7.446	76.72		7.446	74.38	7.446	75.56	7.446	74.68	7.446	75.3	7.446	75.74
	7.453	74.46	7.453	75.3	7.453	75.5	7.453	73.96	7.453	74.14		7.453	76.6	7.453	74.64	7.453	75.88	7.453	76.4	7.453	76.02	7.453	76.74		7.453	74.42	7.453	75.54	7.453	74.7	7.453	75.24	7.453	76.04
	7.46	74.46	7.46	75.48	7.46	75.94	7.46	73.92	7.46	74.1		7.46	76.6	7.46	74.66	7.46	75.9	7.46	76.64	7.46	76.04	7.46	76.6		7.46	74.42	7.46	75.6	7.46	74.72	7.46	74.98	7.46	76.14
	7.467	74.48	7.467	75.14	7.467	76.56	7.467	74.2	7.467	74.18		7.467	76.6	7.467	74.7	7.467	75.92	7.467	76.72	7.467	76.06	7.467	76.8		7.467	74.4	7.467	75.58	7.467	74.72	7.467	74.94	7.467	76.36
	7.474	74.64	7.474	75.42	7.474	76.66	7.474	74.26	7.474	74.2		7.474	76.56	7.474	74.72	7.474	75.94	7.474	76.72	7.474	76.5	7.474	76.78		7.474	74.34	7.474	75.54	7.474	74.92	7.474	74.68	7.474	76.7
	7.48	74.64	7.48	75.54	7.48	76.54	7.48	74.42	7.48	74.2		7.48	76.52	7.48	74.98	7.48	76.04	7.48	76.6	7.48	76.58	7.48	76.96		7.48	74.26	7.48	75.6	7.48	74.96	7.48	74.64	7.48	76.9
	7.487	74.92	7.487	75.72	7.487	76.56	7.487	74.48	7.487	74.34		7.487	76.58	7.487	75.04	7.487	76.04	7.487	76.5	7.487	76.64	7.487	77.08		7.487	74.22	7.487	75.76	7.487	75.24	7.487	74.58	7.487	77.12
	7.494	74.92	7.494	75.8	7.494	76.04	7.494	74.52	7.494	74.62		7.494	76.58	7.494	75.22	7.494	76.1	7.494	76.02	7.494	76.68	7.494	77.7		7.494	73.8	7.494	75.5	7.494	75.46	7.494	74.4	7.494	77.08
	7.501	74.72	7.501	75.96	7.501	75.9	7.501	74.56	7.501	74.58		7.501	76.76	7.501	75.24	7.501	76.1	7.501	75.84	7.501	76.66	7.501	77.64		7.501	74.08	7.501	75.7	7.501	75.54	7.501	74.36	7.501	76.88
	7.508	75.2	7.508	76.12	7.508	75.64	7.508	74.68	7.508	74.54		7.508	76.88	7.508	75.6	7.508	76.44	7.508	75.86	7.508	76.6	7.508	78		7.508	74.12	7.508	75.78	7.508	75.6	7.508	74.44	7.508	76.88
	7.514	75.56	7.514	76.06	7.514	75.34	7.514	74.66	7.514	74.54		7.514	77.22	7.514	75.58	7.514	76.42	7.514	75.8	7.514	76.38	7.514	78.14		7.514	74.28	7.514	75.8	7.514	75.62	7.514	74.42	7.514	76.94
	7.521	76.08	7.521	75.58	7.521	75.44	7.521	74.66	7.521	74.48		7.521	77.46	7.521	75.6	7.521	76.48	7.521	75.4	7.521	76.32	7.521	78.3		7.521	74.3	7.521	75.94	7.521	75.68	7.521	74.42	7.521	76.92
	7.528	76.16	7.528	75.5	7.528	75.04	7.528	74.52	7.528	74.66		7.528	77.66	7.528	75.84	7.528	76.5	7.528	75.54	7.528	76.22	7.528	78.14		7.528	74.34	7.528	75.94	7.528	75.78	7.528	74.42	7.528	76.82
	7.535	76.08	7.535	75.18	7.535	75.26	7.535	74.52	7.535	74.66		7.535	77.8	7.535	75.84	7.535	76.88	7.535	75.6	7.535	75.94	7.535	78.08		7.535	74.32	7.535	75.88	7.535	75.54	7.535	74.42	7.535	76.58
	7.541	76.3	7.541	75.48	7.541	75.46	7.541	74.5	7.541	75.14		7.541	77.76	7.541	75.56	7.541	76.88	7.541	75.62	7.541	75.96	7.541	77.96		7.541	74.28	7.541	75.66	7.541	75.5	7.541	74.66	7.541	76.2
	7.548	76.2	7.548	75.62	7.548	75.66	7.548	74.5	7.548	75.02		7.548	77.48	7.548	75.54	7.548	76.96	7.548	75.78	7.548	75.98	7.548	77.7		7.548	74.16	7.548	75.44	7.548	75.24	7.548	74.74	7.548	76.06
	7.555	76.14	7.555	75.88	7.555	75.66	7.555	74.58	7.555	74.74		7.555	77.56	7.555	75.36	7.555	76.94	7.555	75.82	7.555	76.18	7.555	77.56		7.555	74.1	7.555	75.28	7.555	75.06	7.555	74.76	7.555	76.18
	7.562	75.98	7.562	75.82	7.562	75.7	7.562	74.52	7.562	75.06		7.562	77.36	7.562	75.42	7.562	77.16	7.562	75.92	7.562	76.22	7.562	77.54		7.562	73.78	7.562	74.98	7.562	75.34	7.562	74.8	7.562	75.98
	7.569	75.72	7.569	75.7	7.569	75.68	7.569	74.5	7.569	75.46		7.569	77.42	7.569	75.3	7.569	76.86	7.569	75.88	7.569	76.24	7.569	77.1		7.569	73.74	7.569	74.96	7.569	75.36	7.569	75.1	7.569	75.7
	7.575	75.84	7.575	75.68	7.575	75.62	7.575	74.52	7.575	75.7		7.575	77.16	7.575	75.48	7.575	76.86	7.575	75.88	7.575	76.4	7.575	77.34		7.575	73.62	7.575	74.94	7.575	75.38	7.575	75.18	7.575	75.58
	7.582	75.68	7.582	75.72	7.582	75.32	7.582	74.54	7.582	75.86		7.582	77.2	7.582	75.76	7.582	76.8	7.582	75.96	7.582	76.42	7.582	77.18		7.582	73.64	7.582	74.78	7.582	75.3	7.582	75.22	7.582	75.78
	7.589	75.76	7.589	75.6	7.589	75.46	7.589	74.42	7.589	75.68		7.589	77.1	7.589	75.74	7.589	76.76	7.589	75.84	7.589	76.5	7.589	77.14		7.589	73.86	7.589	74.76	7.589	75.22	7.589	75.22	7.589	75.8
	7.596	75.74	7.596	75.42	7.596	75.3	7.596	74.42	7.596	75.66		7.596	77.02	7.596	75.82	7.596	76.9	7.596	75.82	7.596	76.38	7.596	77.08		7.596	73.92	7.596	74.74	7.596	75.3	7.596	75.18	7.596	75.7
	7.603	75.46	7.603	75.48	7.603	75.12	7.603	74.36	7.603	75.28		7.603	76.98	7.603	75.92	7.603	76.92	7.603	75.82	7.603	76.52	7.603	76.8		7.603	73.98	7.603	74.72	7.603	75.3	7.603	74.92	7.603	76.56
	7.609	75.22	7.609	75.7	7.609	75.24	7.609	74.34	7.609	75.54		7.609	77.14	7.609	75.9	7.609	76.88	7.609	75.8	7.609	76.58	7.609	77.18		7.609	74	7.609	74.64	7.609	75.28	7.609	74.88	7.609	76.84
	7.616	75.12	7.616	75.74	7.616	75.28	7.616	74.36	7.616	75.54		7.616	76.94	7.616	76.06	7.616	76.9	7.616	75.96	7.616	76.44	7.616	76.82		7.616	74.04	7.616	74.92	7.616	75.22	7.616	74.82	7.616	77.04
	7.623	75.08	7.623	75.86	7.623	75.14	7.623	74.36	7.623	75.5		7.623	76.84	7.623	75.88	7.623	76.66	7.623	75.9	7.623	76.64	7.623	77.06		7.623	74.16	7.623	75.06	7.623	74.92	7.623	74.8	7.623	77.12
	7.63	74.66	7.63	76.18	7.63	75.16	7.63	74.5	7.63	75.1		7.63	76.94	7.63	75.86	7.63	76.64	7.63	76.06	7.63	76.7	7.63	77.16		7.63	74.16	7.63	75.14	7.63	74.9	7.63	74.44	7.63	77.14
	7.636	74.5	7.636	76.62	7.636	75.14	7.636	74.54	7.636	74.94		7.636	76.96	7.636	75.72	7.636	76.56	7.636	76.08	7.636	76.68	7.636	77.04		7.636	74.14	7.636	75.16	7.636	74.88	7.636	74.44	7.636	76.92
	7.643	74.58	7.643	76.6	7.643	74.94	7.643	74.7	7.643	75.58		7.643	76.8	7.643	75.48	7.643	76.62	7.643	76.02	7.643	76.7	7.643	77.22		7.643	74.1	7.643	75.18	7.643	74.86	7.643	74.46	7.643	76.66
	7.65	74.66	7.65	76.8	7.65	74.96	7.65	74.88	7.65	75.64		7.65	76.8	7.65	75.46	7.65	76.52	7.65	76	7.65	76.88	7.65	77.2		7.65	74.24	7.65	75.18	7.65	74.82	7.65	74.46	7.65	76.66
	7.657	74.74	7.657	76.9	7.657	75.06	7.657	74.9	7.657	75.62		7.657	76.76	7.657	75.42	7.657	76	7.657	76	7.657	76.9	7.657	77.22		7.657	74.42	7.657	75.14	7.657	74.72	7.657	74.66	7.657	76.46
	7.664	74.76	7.664	76.26	7.664	75.04	7.664	74.86	7.664	75.6		7.664	76.8	7.664	75.3	7.664	76.02	7.664	75.94	7.664	76.78	7.664	77.16		7.664	74.64	7.664	75.22	7.664	74.74	7.664	74.8	7.664	75.62
	7.67	74.88	7.67	75.96	7.67	74.78	7.67	74.82	7.67	75.28		7.67	76.58	7.67	75.38	7.67	76.04	7.67	75.78	7.67	76.7	7.67	76.66		7.67	74.7	7.67	75.2	7.67	75.02	7.67	74.84	7.67	76.42
	7.677	74.82	7.677	75.88	7.677	74.88	7.677	74.68	7.677	75.28		7.677	76.6	7.677	75.12	7.677	76.08	7.677	75.6	7.677	76.64	7.677	76.68		7.677	74.74	7.677	74.92	7.677	75.18	7.677	75.28	7.677	76.42
	7.684	74.8	7.684	75.94	7.684	74.84	7.684	74.8	7.684	74.96		7.684	76.72	7.684	75.34	7.684	76.08	7.684	75.6	7.684	76.48	7.684	76.52		7.684	74.62	7.684	75.06	7.684	75.24	7.684	75.3	7.684	76.56
	7.691	74.74	7.691	75.74	7.691	74.96	7.691	74.56	7.691	74.94		7.691	76.72	7.691	75.14	7.691	76.12	7.691	75.5	7.691	76.36	7.691	76.48		7.691	74.58	7.691	75.1	7.691	75.28	7.691	75.38	7.691	77
	7.698	74.6	7.698	75.48	7.698	74.92	7.698	74.54	7.698	75.1		7.698	76.92	7.698	75.18	7.698	76.12	7.698	75.5	7.698	76.22	7.698	76.46		7.698	74.5	7.698	75.14	7.698	75.46	7.698	75.38	7.698	77.38
	7.704	74.5	7.704	75.4	7.704	75.28	7.704	74.62	7.704	74.36		7.704	77.04	7.704	75.3	7.704	75.98	7.704	75.5	7.704	76.42	7.704	76.56		7.704	74.36	7.704	75.18	7.704	75.56	7.704	75.32	7.704	77.5
	7.711	74.52	7.711	75.2	7.711	75.46	7.711	74.54	7.711	74.62		7.711	77.2	7.711	75.24	7.711	75.98	7.711	75.58	7.711	76.22	7.711	77.3		7.711	73.92	7.711	75.18	7.711	75.7	7.711	75.26	7.711	77.86
	7.718	74.5	7.718	75.14	7.718	75.58	7.718	74.58	7.718	74.7		7.718	77.18	7.718	75.22	7.718	76.18	7.718	75.58	7.718	76.5	7.718	77.4		7.718	74	7.718	75.44	7.718	75.72	7.718	75.26	7.718	77.86
	7.725	74.52	7.725	75.3	7.725	75.64	7.725	74.6	7.725	74.56		7.725	77.12	7.725	75.16	7.725	76.42	7.725	75.6	7.725	76.56	7.725	77.54		7.725	73.92	7.725	75.34	7.725	75.68	7.725	75.34	7.725	77.78
	7.732	74.56	7.732	75.7	7.732	75.88	7.732	74.58	7.732	74.72		7.732	77.1	7.732	75.28	7.732	76.5	7.732	75.84	7.732	76.6	7.732	77.72		7.732	74	7.732	75.36	7.732	75.48	7.732	75.32	7.732	76.9
	7.738	74.56	7.738	75.9	7.738	76.34	7.738	74.68	7.738	74.58		7.738	76.94	7.738	75.68	7.738	76.48	7.738	76.08	7.738	76.62	7.738	77.78		7.738	74.38	7.738	75.36	7.738	75.36	7.738	75.02	7.738	77.26
	7.745	74.56	7.745	75.92	7.745	76.42	7.745	74.94	7.745	74.56		7.745	76.68	7.745	75.56	7.745	76.52	7.745	76.26	7.745	76.56	7.745	77.78		7.745	74.56	7.745	75.14	7.745	75.36	7.745	75.06	7.745	77.56
	7.752	74.58	7.752	75.86	7.752	76.32	7.752	75.26	7.752	74.52		7.752	76.44	7.752	75.62	7.752	76.46	7.752	76.34	7.752	76.7	7.752	77.7		7.752	74.62	7.752	75.14	7.752	75.44	7.752	75.06	7.752	77.68
	7.759	74.48	7.759	76.02	7.759	76.24	7.759	75.68	7.759	74.24		7.759	76.3	7.759	75.78	7.759	76.42	7.759	76.64	7.759	76.68	7.759	77.56		7.759	74.66	7.759	75.38	7.759	75.26	7.759	75.02	7.759	77.62
	7.765	74.58	7.765	76.3	7.765	75.92	7.765	76.08	7.765	74.2		7.765	76.18	7.765	75.7	7.765	76.52	7.765	76.72	7.765	76.54	7.765	77.14		7.765	74.62	7.765	75.4	7.765	75.62	7.765	74.94	7.765	77.6
	7.772	74.56	7.772	76.42	7.772	75.9	7.772	76.54	7.772	74.08		7.772	76.16	7.772	75.84	7.772	76.58	7.772	76.82	7.772	76.66	7.772	76.54		7.772	74.76	7.772	75.4	7.772	75.66	7.772	74.96	7.772	77.38
	7.779	74.56	7.779	76.28	7.779	75.96	7.779	76.86	7.779	74.16		7.779	76.14	7.779	75.82	7.779	76.68	7.779	77	7.779	76.62	7.779	76.52		7.779	74.62	7.779	75.14	7.779	75.76	7.779	74.82	7.779	77.68
	7.786	74.48	7.786	76.08	7.786	76.2	7.786	76.92	7.786	74.14		7.786	76.1	7.786	75.72	7.786	76.58	7.786	77.14	7.786	76.7	7.786	76.62		7.786	74.84	7.786	75.16	7.786	75.92	7.786	74.86	7.786	77.72
	7.793	74.32	7.793	75.64	7.793	76.34	7.793	77.12	7.793	74.08		7.793	76.34	7.793	75.36	7.793	76.92	7.793	76.92	7.793	76.72	7.793	76.58		7.793	74.8	7.793	75.14	7.793	75.9	7.793	74.94	7.793	77.52
	7.799	74.28	7.799	75.4	7.799	75.94	7.799	77.18	7.799	74.08		7.799	76.46	7.799	74.98	7.799	77.58	7.799	76.78	7.799	76.7	7.799	76.5		7.799	74.5	7.799	75.12	7.799	75.96	7.799	74.96	7.799	77.42
	7.806	74.42	7.806	75.22	7.806	76.04	7.806	76.86	7.806	74.32		7.806	76.88	7.806	75.06	7.806	77.96	7.806	76.66	7.806	76.66	7.806	76.52		7.806	74.44	7.806	75.06	7.806	75.98	7.806	75.1	7.806	77.08
	7.813	74.48	7.813	75.72	7.813	76.02	7.813	76.54	7.813	74.52		7.813	76.98	7.813	75.38	7.813	78.16	7.813	76.6	7.813	76.5	7.813	76.52		7.813	74.44	7.813	75.16	7.813	75.9	7.813	75.12	7.813	76.6
	7.82	74.5	7.82	76.02	7.82	75.9	7.82	76.16	7.82	74.58		7.82	77.5	7.82	75.96	7.82	78.46	7.82	76.28	7.82	76.66	7.82	76.94		7.82	74.46	7.82	74.92	7.82	75.84	7.82	75.06	7.82	76.66
	7.827	74.52	7.827	75.96	7.827	75.56	7.827	76.24	7.827	74.74		7.827	77.6	7.827	76.12	7.827	78.88	7.827	76.72	7.827	76.78	7.827	76.98		7.827	74.42	7.827	75.06	7.827	75.4	7.827	75.02	7.827	76.7
	7.833	74.72	7.833	76.18	7.833	75.4	7.833	76.02	7.833	74.64		7.833	77.6	7.833	76.18	7.833	78.88	7.833	76.86	7.833	76.8	7.833	76.88		7.833	74.28	7.833	75.1	7.833	75.46	7.833	74.82	7.833	76.66
	7.84	75.18	7.84	76.38	7.84	75.3	7.84	75.98	7.84	74.64		7.84	77.72	7.84	76.54	7.84	78.7	7.84	77	7.84	76.74	7.84	76.94		7.84	74.2	7.84	75.12	7.84	75.46	7.84	74.7	7.84	76.62
	7.847	75.26	7.847	76.44	7.847	75.2	7.847	75.94	7.847	74.72		7.847	77.66	7.847	77.06	7.847	78.62	7.847	77.32	7.847	77.3	7.847	77.04		7.847	74.02	7.847	75.2	7.847	75.34	7.847	74.52	7.847	76.6
	7.854	75.32	7.854	76.6	7.854	75.12	7.854	75.8	7.854	74.58		7.854	77.34	7.854	77.4	7.854	78.24	7.854	77.82	7.854	77.42	7.854	77.02		7.854	74.06	7.854	75.2	7.854	75.34	7.854	74.5	7.854	76.52
	7.86	75.32	7.86	76.52	7.86	75.22	7.86	75.62	7.86	74.58		7.86	77.16	7.86	77.46	7.86	77.58	7.86	77.94	7.86	77.48	7.86	77.06		7.86	74.1	7.86	75.16	7.86	75.2	7.86	74.56	7.86	76.12
	7.867	75.34	7.867	76.44	7.867	75.66	7.867	75.48	7.867	74.44		7.867	76.72	7.867	77.4	7.867	77.78	7.867	78.5	7.867	77.84	7.867	77.04		7.867	74.12	7.867	75.12	7.867	75.3	7.867	74.44	7.867	76.18
	7.874	75.34	7.874	75.78	7.874	75.72	7.874	75.42	7.874	74.7		7.874	76.7	7.874	77	7.874	78.04	7.874	78.72	7.874	77.78	7.874	76.98		7.874	74.14	7.874	74.94	7.874	75.22	7.874	74.46	7.874	76.28
	7.881	75.3	7.881	75.24	7.881	75.74	7.881	75.5	7.881	74.78		7.881	76.26	7.881	76.38	7.881	77.86	7.881	78.88	7.881	77.54	7.881	76.62		7.881	74.02	7.881	74.88	7.881	75.2	7.881	74.44	7.881	75.94
	7.888	75.14	7.888	75.28	7.888	75.88	7.888	75.18	7.888	74.72		7.888	76.42	7.888	76.42	7.888	77.58	7.888	78.52	7.888	77.32	7.888	76.62		7.888	74.02	7.888	74.74	7.888	75.3	7.888	74.44	7.888	75.88
	7.894	75.28	7.894	75.1	7.894	75.72	7.894	75.28	7.894	74.82		7.894	76.44	7.894	76.64	7.894	77.76	7.894	78.26	7.894	77.18	7.894	76.7		7.894	73.9	7.894	74.72	7.894	75.32	7.894	74.44	7.894	76.18
	7.901	74.94	7.901	75.02	7.901	75.56	7.901	75.18	7.901	74.72		7.901	76.64	7.901	76.3	7.901	78.1	7.901	78.02	7.901	77.8	7.901	76.94		7.901	73.88	7.901	74.7	7.901	75.36	7.901	74.34	7.901	76.18
	7.908	75.12	7.908	75.12	7.908	75.3	7.908	75.28	7.908	74.66		7.908	76.82	7.908	76.08	7.908	78.42	7.908	77.64	7.908	77.5	7.908	77.18		7.908	73.8	7.908	74.62	7.908	75.36	7.908	74.7	7.908	76.52
	7.915	75.16	7.915	74.94	7.915	75.02	7.915	75.14	7.915	74.6		7.915	77.12	7.915	75.84	7.915	78.46	7.915	77.68	7.915	77.88	7.915	77.44		7.915	73.8	7.915	74.62	7.915	75.36	7.915	74.76	7.915	76.7
	7.922	75.14	7.922	74.94	7.922	75.14	7.922	75.02	7.922	74.5		7.922	77.22	7.922	75.82	7.922	78.6	7.922	77.64	7.922	77.94	7.922	77.76		7.922	73.78	7.922	74.62	7.922	75.48	7.922	74.78	7.922	76.96
	7.928	75.04	7.928	75.2	7.928	74.96	7.928	75.04	7.928	74.48		7.928	77.22	7.928	76.06	7.928	78.06	7.928	77.1	7.928	77.84	7.928	77.84		7.928	73.94	7.928	74.96	7.928	75.26	7.928	74.82	7.928	76.98
	7.935	75.02	7.935	75.4	7.935	75	7.935	74.98	7.935	74.32		7.935	77.14	7.935	76.12	7.935	77.7	7.935	76.92	7.935	78.34	7.935	78.18		7.935	73.96	7.935	75.22	7.935	75.36	7.935	74.9	7.935	77.38
	7.942	75.06	7.942	75.7	7.942	75.14	7.942	74.74	7.942	74.46		7.942	77.28	7.942	76.12	7.942	77.72	7.942	76.72	7.942	78.46	7.942	78.3		7.942	73.98	7.942	75.64	7.942	75.36	7.942	75.08	7.942	77.52
	7.949	75.16	7.949	75.94	7.949	75.26	7.949	74.7	7.949	74.54		7.949	77.08	7.949	75.96	7.949	77.6	7.949	76.52	7.949	78.38	7.949	78.32		7.949	74.02	7.949	75.86	7.949	75.44	7.949	75.06	7.949	77.7
	7.956	74.82	7.956	76.02	7.956	76.06	7.956	74.88	7.956	74.94		7.956	77.36	7.956	75.58	7.956	77.68	7.956	76.58	7.956	78.26	7.956	78.4		7.956	74.44	7.956	75.96	7.956	75.3	7.956	75.04	7.956	77.68
	7.962	75	7.962	76.1	7.962	76.24	7.962	75.12	7.962	75.1		7.962	77.12	7.962	75.82	7.962	77.4	7.962	76.56	7.962	78.24	7.962	78.08		7.962	74.54	7.962	76.02	7.962	75.32	7.962	74.98	7.962	77.74
	7.969	75.42	7.969	76.08	7.969	77	7.969	75.12	7.969	75.06		7.969	77.18	7.969	76.12	7.969	77.96	7.969	76.76	7.969	78.22	7.969	77.94		7.969	74.6	7.969	76.3	7.969	75.32	7.969	74.72	7.969	78.16
	7.976	75.82	7.976	76.1	7.976	77.14	7.976	75.52	7.976	75.04		7.976	77.48	7.976	76.28	7.976	78.48	7.976	76.48	7.976	78.22	7.976	78.54		7.976	74.62	7.976	76.28	7.976	75.26	7.976	74.72	7.976	78.28
	7.983	76.02	7.983	76.06	7.983	77.02	7.983	75.66	7.983	75.08		7.983	78.26	7.983	76.62	7.983	78.64	7.983	76.66	7.983	78.22	7.983	78.5		7.983	74.92	7.983	76.18	7.983	75.26	7.983	74.66	7.983	78.08
	7.989	75.98	7.989	75.78	7.989	77.24	7.989	75.6	7.989	75.08		7.989	78.6	7.989	76.36	7.989	79.08	7.989	77	7.989	78.34	7.989	79.4		7.989	74.76	7.989	75.94	7.989	75.24	7.989	74.64	7.989	78.14
	7.996	76.08	7.996	75.8	7.996	77.3	7.996	75.72	7.996	75.34		7.996	79.2	7.996	76.4	7.996	79.2	7.996	77.32	7.996	77.92	7.996	79.26		7.996	74.96	7.996	75.86	7.996	75.52	7.996	74.52	7.996	77.7
	8.003	76	8.003	75.94	8.003	77.22	8.003	76	8.003	75.84		8.003	79.28	8.003	76.78	8.003	79.18	8.003	77.42	8.003	77.94	8.003	79.24		8.003	74.98	8.003	75.7	8.003	75.58	8.003	74.36	8.003	77.64
	8.01	75.78	8.01	75.8	8.01	76.9	8.01	75.96	8.01	75.98		8.01	79.38	8.01	76.9	8.01	79.12	8.01	77.94	8.01	78.12	8.01	79.84		8.01	74.94	8.01	75.66	8.01	75.46	8.01	74.34	8.01	77.56
	8.017	75.9	8.017	75.94	8.017	76.54	8.017	76.22	8.017	76.16		8.017	79.38	8.017	77.16	8.017	78.84	8.017	77.94	8.017	78.3	8.017	80.06		8.017	74.48	8.017	75.66	8.017	75.66	8.017	74.42	8.017	77.02
	8.023	75.78	8.023	76.22	8.023	76.8	8.023	76.14	8.023	76.24		8.023	79.54	8.023	77	8.023	78.78	8.023	78.24	8.023	78.04	8.023	80.46		8.023	74.5	8.023	75.62	8.023	75.68	8.023	74.5	8.023	76.92
	8.03	75.34	8.03	76.28	8.03	76.74	8.03	76.8	8.03	76.44		8.03	79.44	8.03	77.02	8.03	78.18	8.03	78.32	8.03	78.32	8.03	80.26		8.03	74.64	8.03	75.3	8.03	75.68	8.03	74.4	8.03	76.42
	8.037	75.22	8.037	76.34	8.037	76.94	8.037	76.58	8.037	76.36		8.037	79.1	8.037	77.46	8.037	78	8.037	78.26	8.037	78.74	8.037	80.1		8.037	74.68	8.037	75.3	8.037	75.6	8.037	74.56	8.037	76.28
	8.044	75.2	8.044	76.36	8.044	77.06	8.044	76.6	8.044	76.08		8.044	78.62	8.044	77.42	8.044	78.02	8.044	78.2	8.044	79.42	8.044	80.24		8.044	74.64	8.044	75.24	8.044	75.46	8.044	74.58	8.044	76.2
	8.051	75.52	8.051	76.18	8.051	77.16	8.051	76.64	8.051	75.76		8.051	78.9	8.051	78	8.051	77.74	8.051	78.62	8.051	79.54	8.051	79.94		8.051	74.68	8.051	75.04	8.051	75.4	8.051	74.68	8.051	76.02
	8.057	75.98	8.057	76.58	8.057	77.42	8.057	76.46	8.057	75.2		8.057	78.78	8.057	78.58	8.057	77.78	8.057	78.98	8.057	79.84	8.057	80.08		8.057	74.54	8.057	74.88	8.057	75.42	8.057	74.7	8.057	75.98
	8.064	76.6	8.064	76.52	8.064	77.82	8.064	76.22	8.064	75.4		8.064	79.18	8.064	78.96	8.064	78.02	8.064	79.56	8.064	80.18	8.064	80.34		8.064	74.8	8.064	74.74	8.064	75.48	8.064	74.66	8.064	75.8
	8.071	77.06	8.071	76.86	8.071	78.14	8.071	75.96	8.071	75.76		8.071	79.86	8.071	79.88	8.071	78.62	8.071	79.56	8.071	80.38	8.071	79.92		8.071	74.82	8.071	74.7	8.071	75.54	8.071	74.64	8.071	75.64
	8.078	76.96	8.078	77.34	8.078	77.74	8.078	75.64	8.078	75.9		8.078	79.68	8.078	80.1	8.078	79.18	8.078	79.98	8.078	80.46	8.078	79.44		8.078	75.08	8.078	74.7	8.078	75.42	8.078	74.5	8.078	75.64
	8.084	76.88	8.084	77.14	8.084	77.82	8.084	75.7	8.084	76.34		8.084	80.22	8.084	80.5	8.084	79.64	8.084	80.12	8.084	80.06	8.084	79.14		8.084	75.06	8.084	74.66	8.084	75.66	8.084	74.4	8.084	75.5
	8.091	76.82	8.091	77.28	8.091	77.68	8.091	75.46	8.091	76.74		8.091	80.74	8.091	81.12	8.091	80.68	8.091	80.44	8.091	79.86	8.091	79.46		8.091	74.92	8.091	74.64	8.091	75.68	8.091	74.36	8.091	75.32
	8.098	76.62	8.098	77.88	8.098	77.82	8.098	75.76	8.098	76.96		8.098	81.26	8.098	81.38	8.098	81.68	8.098	80.72	8.098	80.18	8.098	79.28		8.098	74.8	8.098	74.6	8.098	75.7	8.098	74.3	8.098	75.28
	8.105	76.48	8.105	77.9	8.105	77.98	8.105	76.28	8.105	77.32		8.105	82.02	8.105	82.18	8.105	82.12	8.105	81.58	8.105	80.04	8.105	79.36		8.105	74.54	8.105	74.56	8.105	75.58	8.105	74.28	8.105	75.22
	8.112	76.2	8.112	77.94	8.112	77.94	8.112	76.98	8.112	77.52		8.112	82.28	8.112	81.72	8.112	82.48	8.112	81.58	8.112	80.48	8.112	79.34		8.112	74.62	8.112	74.56	8.112	75.74	8.112	74.32	8.112	75.14
	8.118	75.76	8.118	77.46	8.118	78.18	8.118	77.54	8.118	77.92		8.118	82.1	8.118	81.62	8.118	82.6	8.118	82.1	8.118	80.48	8.118	80.2		8.118	74.58	8.118	74.98	8.118	75.38	8.118	74.42	8.118	74.98
	8.125	75.32	8.125	77.36	8.125	78.02	8.125	77.78	8.125	77.24		8.125	81.9	8.125	81.7	8.125	82.22	8.125	82.58	8.125	80.84	8.125	80.8		8.125	74.66	8.125	75.32	8.125	75.4	8.125	74.48	8.125	75.36
	8.132	75.32	8.132	77.2	8.132	78.16	8.132	78.16	8.132	77.08		8.132	81.24	8.132	81.08	8.132	81.82	8.132	83.5	8.132	81.02	8.132	81.02		8.132	74.9	8.132	75.46	8.132	75.4	8.132	74.66	8.132	75.34
	8.139	75.44	8.139	76.94	8.139	78.46	8.139	78.42	8.139	76.82		8.139	81.3	8.139	81.64	8.139	81.68	8.139	83.64	8.139	81.74	8.139	81.66		8.139	74.72	8.139	75.54	8.139	75.72	8.139	74.72	8.139	75.76
	8.146	75.48	8.146	77.08	8.146	78.24	8.146	78.44	8.146	76.5		8.146	81.1	8.146	82.16	8.146	81.88	8.146	83.86	8.146	82.16	8.146	81.98		8.146	74.72	8.146	75.6	8.146	75.54	8.146	74.86	8.146	75.88
	8.152	75.44	8.152	76.82	8.152	77.98	8.152	78.12	8.152	76.3		8.152	80.88	8.152	81.62	8.152	82.38	8.152	85.16	8.152	83.3	8.152	82.18		8.152	74.72	8.152	75.66	8.152	76.1	8.152	75.06	8.152	75.94
	8.159	75.46	8.159	76.18	8.159	78.04	8.159	77.88	8.159	76.76		8.159	80.24	8.159	82.36	8.159	82.34	8.159	86.42	8.159	83.58	8.159	82.02		8.159	75.12	8.159	75.74	8.159	76.18	8.159	75.16	8.159	76.12
	8.166	75.32	8.166	76.58	8.166	78.02	8.166	77.26	8.166	77.56		8.166	80.6	8.166	82.88	8.166	83.68	8.166	86.9	8.166	84.08	8.166	81.64		8.166	75.12	8.166	75.66	8.166	76.28	8.166	75.28	8.166	76.32
	8.173	75.74	8.173	76.46	8.173	77.9	8.173	76.46	8.173	77.56		8.173	80.64	8.173	83.48	8.173	85	8.173	87.12	8.173	83.92	8.173	81.62		8.173	74.98	8.173	75.98	8.173	76.14	8.173	75.36	8.173	76.24
	8.18	76.36	8.18	76.38	8.18	77.54	8.18	76.54	8.18	77.34		8.18	81.06	8.18	83.9	8.18	86.74	8.18	88.06	8.18	84.76	8.18	81.2		8.18	75.06	8.18	75.6	8.18	76.3	8.18	75.64	8.18	76.56
	8.186	76.94	8.186	76.48	8.186	77.58	8.186	77.16	8.186	78.42		8.186	81.2	8.186	83.88	8.186	87.92	8.186	88.9	8.186	84.94	8.186	80.9		8.186	74.7	8.186	75.54	8.186	76.56	8.186	75.84	8.186	76.46
	8.193	77.2	8.193	76.28	8.193	77.36	8.193	77.22	8.193	78.62		8.193	82.06	8.193	84.58	8.193	88.28	8.193	88.9	8.193	84.86	8.193	81.92		8.193	74.48	8.193	75.74	8.193	76.64	8.193	75.76	8.193	76.66
	8.2	77.46	8.2	76.22	8.2	77.22	8.2	77.38	8.2	79.1		8.2	82.72	8.2	84.7	8.2	88.34	8.2	90	8.2	84.38	8.2	82.22		8.2	74.58	8.2	75.78	8.2	76.28	8.2	75.76	8.2	76.62
	8.207	77.94	8.207	76.34	8.207	77.34	8.207	77.46	8.207	79.28		8.207	83.76	8.207	84.8	8.207	88.04	8.207	89.82	8.207	85.44	8.207	82.38		8.207	74.64	8.207	75.78	8.207	76.7	8.207	75.6	8.207	76.7
	8.213	78.44	8.213	76.54	8.213	78	8.213	77.5	8.213	79		8.213	84.5	8.213	85.02	8.213	87.32	8.213	88.48	8.213	85.12	8.213	83.4		8.213	74.6	8.213	75.9	8.213	76.84	8.213	75.64	8.213	77.6
	8.22	78.38	8.22	76.96	8.22	78.04	8.22	77.32	8.22	78.26		8.22	86.62	8.22	85.26	8.22	88.12	8.22	87.44	8.22	85.1	8.22	84.74		8.22	74.44	8.22	75.78	8.22	77.36	8.22	75.72	8.22	78.14
	8.227	78.2	8.227	77.08	8.227	78.06	8.227	77.68	8.227	77.18		8.227	86.88	8.227	84.7	8.227	87.78	8.227	86.68	8.227	86.46	8.227	85.62		8.227	74.58	8.227	75.86	8.227	77.62	8.227	75.62	8.227	78.62
	8.234	77.56	8.234	77.28	8.234	77.96	8.234	77.66	8.234	77.36		8.234	88.24	8.234	84.54	8.234	87.76	8.234	86.32	8.234	87.58	8.234	85.96		8.234	74.74	8.234	75.44	8.234	78.12	8.234	75.72	8.234	79.32
	8.241	77.12	8.241	77.2	8.241	78.26	8.241	77.12	8.241	77.6		8.241	89.2	8.241	85.2	8.241	87.12	8.241	85.04	8.241	87.26	8.241	86.56		8.241	74.98	8.241	75.6	8.241	78.1	8.241	75.72	8.241	79.68
	8.247	77.42	8.247	77.1	8.247	78.5	8.247	76.24	8.247	76.98		8.247	90	8.247	85.2	8.247	88.16	8.247	84.3	8.247	87.14	8.247	87.06		8.247	75.2	8.247	75.46	8.247	78.28	8.247	75.66	8.247	80.62
	8.254	77.46	8.254	77.16	8.254	78.5	8.254	76.4	8.254	77.4		8.254	90.72	8.254	86.04	8.254	88.16	8.254	83.92	8.254	87.52	8.254	86.48		8.254	75.44	8.254	75.56	8.254	78.48	8.254	75.64	8.254	80.92
	8.261	77.7	8.261	76.96	8.261	79.44	8.261	76.24	8.261	76.94		8.261	90.98	8.261	87.8	8.261	88.9	8.261	83.68	8.261	87.82	8.261	86.84		8.261	75.4	8.261	75.94	8.261	78.42	8.261	75.62	8.261	81.34
	8.268	77.38	8.268	76.74	8.268	79.46	8.268	76.42	8.268	77.42		8.268	92.2	8.268	88.14	8.268	89.34	8.268	84.26	8.268	87.96	8.268	87.52		8.268	75.36	8.268	76.12	8.268	78.52	8.268	75.54	8.268	81.76
	8.275	76.94	8.275	76.42	8.275	78.7	8.275	77.38	8.275	77.84		8.275	92.7	8.275	88.74	8.275	89.88	8.275	84.66	8.275	88.58	8.275	87.34		8.275	75.6	8.275	76.7	8.275	78	8.275	75.28	8.275	81.08
	8.281	76.86	8.281	76.12	8.281	78.3	8.281	77.78	8.281	78.36		8.281	92.34	8.281	89.08	8.281	90.22	8.281	85.66	8.281	88.6	8.281	87.72		8.281	75.54	8.281	76.86	8.281	77.64	8.281	75.02	8.281	81.3
	8.288	77.1	8.288	76.16	8.288	78.1	8.288	77.9	8.288	78.96		8.288	93.34	8.288	89.8	8.288	90.86	8.288	86.16	8.288	89.02	8.288	88.52		8.288	75.44	8.288	77.04	8.288	77.76	8.288	75.04	8.288	81.56
	8.295	76.86	8.295	76.76	8.295	78.08	8.295	78.24	8.295	78.94		8.295	93.22	8.295	90.18	8.295	91.06	8.295	86.76	8.295	90.16	8.295	90.88		8.295	75.32	8.295	77.08	8.295	77.42	8.295	74.74	8.295	81.72
	8.302	77.16	8.302	77.68	8.302	77.92	8.302	78.7	8.302	78.78		8.302	93.48	8.302	89.74	8.302	92.44	8.302	87.76	8.302	92.22	8.302	91.54		8.302	75.24	8.302	77	8.302	77.9	8.302	74.74	8.302	81.32
	8.308	77.4	8.308	78.1	8.308	77.46	8.308	79.12	8.308	79.12		8.308	93.58	8.308	89.92	8.308	92.78	8.308	88.6	8.308	94.08	8.308	91.42		8.308	75.22	8.308	77.26	8.308	77.54	8.308	74.78	8.308	81.1
	8.315	77.94	8.315	78.78	8.315	78.46	8.315	78.92	8.315	78.58		8.315	92.76	8.315	89.62	8.315	93.3	8.315	89.4	8.315	94.78	8.315	91.7		8.315	75.26	8.315	76.92	8.315	77.72	8.315	74.92	8.315	81.5
	8.322	77.98	8.322	79.86	8.322	78.04	8.322	79.54	8.322	79.06		8.322	92.82	8.322	88.66	8.322	92.96	8.322	89.76	8.322	94.92	8.322	91.34		8.322	75.6	8.322	76.48	8.322	78.08	8.322	74.92	8.322	82.08
	8.329	78.3	8.329	80.86	8.329	78.04	8.329	79.5	8.329	79.18		8.329	91.38	8.329	90.58	8.329	94.04	8.329	90.52	8.329	94.62	8.329	90.86		8.329	75.72	8.329	76.22	8.329	77.94	8.329	75.4	8.329	82.32
	8.336	78.52	8.336	81.4	8.336	78.9	8.336	78.88	8.336	79.46		8.336	92.7	8.336	93.2	8.336	94.2	8.336	91.68	8.336	94.86	8.336	90.88		8.336	75.42	8.336	75.5	8.336	78.02	8.336	75.44	8.336	83
	8.342	78.74	8.342	81.58	8.342	79.74	8.342	79.5	8.342	79.8		8.342	93.18	8.342	93.86	8.342	93.9	8.342	92.96	8.342	96.4	8.342	90.44		8.342	75.22	8.342	75.76	8.342	78.12	8.342	75.94	8.342	82.8
	8.349	78.36	8.349	81.76	8.349	80.06	8.349	79.36	8.349	79.52		8.349	92.4	8.349	96.24	8.349	94.14	8.349	93.8	8.349	96.02	8.349	90		8.349	75.18	8.349	75.84	8.349	78.12	8.349	76.6	8.349	82.3
	8.356	79.22	8.356	81.52	8.356	79.9	8.356	79.42	8.356	80.12		8.356	92.36	8.356	98.1	8.356	94.28	8.356	95.98	8.356	96.18	8.356	89.06		8.356	74.98	8.356	75.88	8.356	78.92	8.356	77.2	8.356	82.66
	8.363	79	8.363	80.84	8.363	79.68	8.363	79.3	8.363	80.5		8.363	94.12	8.363	99.26	8.363	93.78	8.363	97.98	8.363	96.16	8.363	89.52		8.363	75.46	8.363	76.08	8.363	78.82	8.363	77.16	8.363	82.98
	8.37	78.36	8.37	80.74	8.37	79.82	8.37	79.36	8.37	80.86		8.37	95.24	8.37	99.8	8.37	94.66	8.37	99	8.37	96.92	8.37	90.78		8.37	75.38	8.37	76.3	8.37	79.06	8.37	77.22	8.37	82.32
	8.376	78.3	8.376	80.22	8.376	78.48	8.376	80.32	8.376	81.12		8.376	96.34	8.376	100.12	8.376	95.98	8.376	100.26	8.376	97.14	8.376	91.7		8.376	75.22	8.376	76.6	8.376	78.82	8.376	77.2	8.376	82.02
	8.383	78.58	8.383	79.34	8.383	78.66	8.383	80.52	8.383	81.48		8.383	97.86	8.383	100.28	8.383	96.08	8.383	101.12	8.383	97.68	8.383	92.84		8.383	75.12	8.383	77.04	8.383	79.14	8.383	77.28	8.383	81.42
	8.39	79.02	8.39	78.58	8.39	79.46	8.39	80.82	8.39	81.14		8.39	99.16	8.39	99.76	8.39	95.12	8.39	101.16	8.39	97.58	8.39	92.78		8.39	75.32	8.39	77.2	8.39	78.86	8.39	76.7	8.39	81.72
	8.397	79.74	8.397	78.66	8.397	79.38	8.397	80.74	8.397	81.06		8.397	101.7	8.397	99.24	8.397	95.1	8.397	101.16	8.397	97.52	8.397	92.32		8.397	75.66	8.397	77.16	8.397	79.1	8.397	76.48	8.397	82.58
	8.404	79.54	8.404	78.46	8.404	79.34	8.404	80.08	8.404	80.98		8.404	104.32	8.404	99.8	8.404	96.16	8.404	100.32	8.404	97.56	8.404	91.68		8.404	75.74	8.404	76.8	8.404	79.28	8.404	76.34	8.404	83.14
	8.41	80.2	8.41	79.08	8.41	79.4	8.41	80.74	8.41	80.98		8.41	105.68	8.41	98.46	8.41	95.72	8.41	101.64	8.41	98.68	8.41	92.86		8.41	75.8	8.41	76.44	8.41	79.36	8.41	75.98	8.41	84.34
	8.417	79.6	8.417	79.82	8.417	80.3	8.417	81	8.417	80.34		8.417	108.58	8.417	98.44	8.417	96.58	8.417	100.32	8.417	99.04	8.417	92.34		8.417	75.94	8.417	76.62	8.417	78.5	8.417	75.88	8.417	84.16
	8.424	79.76	8.424	79.98	8.424	80.8	8.424	81.22	8.424	79.62		8.424	108.74	8.424	97.82	8.424	96.06	8.424	98.82	8.424	98.8	8.424	92.4		8.424	75.22	8.424	76.48	8.424	78.52	8.424	76.06	8.424	85.08
	8.431	80.92	8.431	80.38	8.431	80.42	8.431	81.7	8.431	79.24		8.431	110.72	8.431	97.78	8.431	94.68	8.431	99.74	8.431	98.66	8.431	93.5		8.431	75.76	8.431	76.26	8.431	78.92	8.431	76.32	8.431	86.12
	8.437	81.14	8.437	80.98	8.437	81.06	8.437	81.12	8.437	79.1		8.437	113.8	8.437	97.74	8.437	94.24	8.437	100.16	8.437	99.96	8.437	94.16		8.437	75.92	8.437	76.54	8.437	79.58	8.437	76.3	8.437	86.86
	8.444	80.96	8.444	80.84	8.444	80.6	8.444	81.18	8.444	78.14		8.444	112.52	8.444	98.2	8.444	95.14	8.444	101.54	8.444	101.16	8.444	94.72		8.444	76.04	8.444	76.38	8.444	79.46	8.444	76.44	8.444	86.7
	8.451	80.5	8.451	80.7	8.451	80.04	8.451	81.78	8.451	79.08		8.451	113.9	8.451	97.9	8.451	96.06	8.451	103.2	8.451	101.38	8.451	96.88		8.451	76.02	8.451	76.38	8.451	79.66	8.451	76.44	8.451	86.7
	8.458	79.8	8.458	80.92	8.458	79.96	8.458	82.4	8.458	78.94		8.458	111.96	8.458	97.76	8.458	96.54	8.458	102.8	8.458	100.38	8.458	97.06		8.458	76.38	8.458	76.42	8.458	79.48	8.458	76.98	8.458	85.94
	8.465	80.34	8.465	81.2	8.465	79.62	8.465	82.82	8.465	78.68		8.465	111.02	8.465	98.02	8.465	96.54	8.465	102.3	8.465	99.56	8.465	97.84		8.465	76.6	8.465	76.48	8.465	79.94	8.465	76.68	8.465	86.6
	8.471	80.42	8.471	80.18	8.471	79.4	8.471	82.58	8.471	79.16		8.471	111.48	8.471	98.68	8.471	97.94	8.471	101.02	8.471	100.02	8.471	97.36		8.471	76.9	8.471	77.12	8.471	79.82	8.471	76.64	8.471	86.24
	8.478	80.56	8.478	79.54	8.478	78.72	8.478	82.3	8.478	79.46		8.478	109.7	8.478	98.72	8.478	97.54	8.478	102.64	8.478	99.24	8.478	96.9		8.478	77.02	8.478	76.78	8.478	79.8	8.478	76.72	8.478	86.7
	8.485	80.74	8.485	79.98	8.485	78.54	8.485	82.12	8.485	79.82		8.485	108.42	8.485	100.38	8.485	98.38	8.485	103.06	8.485	101.34	8.485	97.42		8.485	77.28	8.485	76.5	8.485	79.78	8.485	77.4	8.485	86.08
	8.492	80.3	8.492	79.8	8.492	78.74	8.492	81.88	8.492	80.3		8.492	106.92	8.492	100.68	8.492	100.04	8.492	101.52	8.492	101.28	8.492	96.84		8.492	77.3	8.492	76.5	8.492	79.72	8.492	77.8	8.492	85.66
	8.499	80.3	8.499	79.5	8.499	78.1	8.499	82	8.499	80.92		8.499	104.02	8.499	100.86	8.499	100.86	8.499	101.14	8.499	101.08	8.499	96.48		8.499	77.44	8.499	76.2	8.499	79.16	8.499	77.94	8.499	85.1
	8.505	80.38	8.505	79.84	8.505	77.98	8.505	81.88	8.505	81.36		8.505	104.92	8.505	100.96	8.505	100.64	8.505	100.52	8.505	100.92	8.505	95.76		8.505	77.48	8.505	76.9	8.505	79.16	8.505	77.72	8.505	85.16
	8.512	79.88	8.512	79.82	8.512	77.88	8.512	81.46	8.512	80.34		8.512	104.4	8.512	100.82	8.512	101.08	8.512	100.54	8.512	101.7	8.512	96.44		8.512	77.64	8.512	77.24	8.512	79.2	8.512	77.74	8.512	84.42
	8.519	79.52	8.519	79.46	8.519	78.3	8.519	81.34	8.519	80.68		8.519	105.26	8.519	101.34	8.519	101.26	8.519	102	8.519	102.28	8.519	97.94		8.519	77.38	8.519	77.24	8.519	79.3	8.519	77.36	8.519	83.84
	8.526	78.56	8.526	79.22	8.526	78.46	8.526	81.04	8.526	80.86		8.526	105.62	8.526	102	8.526	102.04	8.526	102.64	8.526	100.68	8.526	98.56		8.526	78.2	8.526	77.26	8.526	78.78	8.526	77.2	8.526	82.6
	8.532	77.76	8.532	79.12	8.532	78.42	8.532	80.74	8.532	80.72		8.532	105.7	8.532	102.92	8.532	102.34	8.532	103.4	8.532	100.52	8.532	99.46		8.532	78.18	8.532	76.94	8.532	78.88	8.532	77.66	8.532	82.08
	8.539	77.24	8.539	79.12	8.539	78.22	8.539	80.76	8.539	80.32		8.539	105.46	8.539	104.08	8.539	103.46	8.539	102.22	8.539	100.7	8.539	99.86		8.539	78.5	8.539	77.14	8.539	78.9	8.539	78.06	8.539	81.9
	8.546	77.14	8.546	78.8	8.546	78.28	8.546	80.52	8.546	80.52		8.546	105.12	8.546	103.9	8.546	105.06	8.546	102.66	8.546	99.4	8.546	98.94		8.546	79.6	8.546	77.34	8.546	78.66	8.546	77.72	8.546	81.84
	8.553	77.34	8.553	78.54	8.553	78.3	8.553	80.3	8.553	79.42		8.553	104.74	8.553	105.64	8.553	104.48	8.553	103.46	8.553	99.06	8.553	98.14		8.553	80.06	8.553	77.06	8.553	78.66	8.553	77.7	8.553	82.14
	8.56	78.16	8.56	78.6	8.56	78.64	8.56	79.76	8.56	78.86		8.56	105.58	8.56	105.58	8.56	104.3	8.56	103.16	8.56	98.8	8.56	98.56		8.56	80.88	8.56	77.04	8.56	79.3	8.56	77.86	8.56	82.08
	8.566	78.54	8.566	78.7	8.566	79.24	8.566	79.22	8.566	78.42		8.566	106.12	8.566	104.88	8.566	105.2	8.566	103.16	8.566	98.62	8.566	98.32		8.566	82.04	8.566	76.3	8.566	79.4	8.566	77.96	8.566	81.88
	8.573	78.86	8.573	79.08	8.573	79.24	8.573	78.96	8.573	78.3		8.573	106.26	8.573	106.18	8.573	103.76	8.573	102.92	8.573	99.76	8.573	97.1		8.573	83.72	8.573	75.96	8.573	79.4	8.573	78.48	8.573	82.16
	8.58	78.82	8.58	79.44	8.58	79.66	8.58	78.5	8.58	78.08		8.58	105	8.58	105	8.58	103.36	8.58	102.76	8.58	99.28	8.58	96.72		8.58	86.46	8.58	75.86	8.58	79.84	8.58	78.24	8.58	82.66
	8.587	79.14	8.587	79.78	8.587	80.14	8.587	78.62	8.587	77.86		8.587	104.12	8.587	105.04	8.587	103.06	8.587	103.44	8.587	100.86	8.587	95.9		8.587	90.54	8.587	75.62	8.587	80.08	8.587	78.02	8.587	83.02
	8.594	78.94	8.594	80.4	8.594	80.24	8.594	78.42	8.594	77.44		8.594	104.52	8.594	104.08	8.594	103.58	8.594	102.24	8.594	101.16	8.594	95.18		8.594	96.1	8.594	75.28	8.594	80.2	8.594	77.1	8.594	83.24
	8.6	78.84	8.6	80.32	8.6	80.34	8.6	78.54	8.6	77.4		8.6	104.7	8.6	102.3	8.6	104.5	8.6	101.58	8.6	103.48	8.6	96.92		8.6	101.72	8.6	75.12	8.6	80.44	8.6	77.14	8.6	82.96
	8.607	78.46	8.607	80.16	8.607	80.2	8.607	79.06	8.607	76.98		8.607	105.42	8.607	101.3	8.607	103.48	8.607	101.46	8.607	104.1	8.607	97.46		8.607	110.52	8.607	75.26	8.607	80.78	8.607	76.84	8.607	82.98
	8.614	77.96	8.614	79.92	8.614	80.16	8.614	78.74	8.614	78.16		8.614	104.6	8.614	99.3	8.614	103.2	8.614	101.5	8.614	103.8	8.614	98.22		8.614	119.98	8.614	75.4	8.614	80.46	8.614	76.76	8.614	82.24
	8.621	77.34	8.621	79.6	8.621	79.88	8.621	79.52	8.621	79		8.621	105.04	8.621	98.96	8.621	103.18	8.621	100.84	8.621	103.98	8.621	98.04		8.621	132.26	8.621	75.44	8.621	79.76	8.621	77.14	8.621	82.5
	8.628	77.12	8.628	78.92	8.628	79.46	8.628	79.56	8.628	79.62		8.628	103.9	8.628	98.34	8.628	103.54	8.628	100.52	8.628	103	8.628	98.66		8.628	146.6	8.628	75.48	8.628	79.74	8.628	77.02	8.628	82.52
	8.634	77.14	8.634	78.28	8.634	79.78	8.634	79.58	8.634	80.28		8.634	102.64	8.634	97.34	8.634	104.66	8.634	99.22	8.634	101.64	8.634	98.2		8.634	158.62	8.634	76.14	8.634	79.68	8.634	76.74	8.634	81.98
	8.641	77.36	8.641	77.46	8.641	80.14	8.641	79.56	8.641	80.42		8.641	103.42	8.641	97	8.641	104.06	8.641	97.88	8.641	101.76	8.641	98.02		8.641	169.48	8.641	76.6	8.641	79.38	8.641	76.84	8.641	81.32
	8.648	77.44	8.648	77.22	8.648	81.38	8.648	79.72	8.648	80.24		8.648	103.02	8.648	96.7	8.648	104.2	8.648	98.8	8.648	102	8.648	98.92		8.648	177.36	8.648	77.14	8.648	79.46	8.648	77.24	8.648	80.96
	8.655	77.52	8.655	76.92	8.655	83.26	8.655	79.42	8.655	79.84		8.655	101.9	8.655	97.1	8.655	102.74	8.655	100.22	8.655	100.42	8.655	98.12		8.655	183.32	8.655	77.28	8.655	79.92	8.655	77.66	8.655	81.26
	8.661	77.82	8.661	77.34	8.661	85.28	8.661	79.3	8.661	79.7		8.661	101.56	8.661	97.56	8.661	101.66	8.661	101.34	8.661	99.56	8.661	96.56		8.661	188.3	8.661	77.88	8.661	80.18	8.661	77.02	8.661	80.98
	8.668	77.8	8.668	77.28	8.668	87.54	8.668	78.58	8.668	78.9		8.668	100.18	8.668	96.98	8.668	101.36	8.668	100.78	8.668	99.98	8.668	96.42		8.668	185.7	8.668	78.1	8.668	81.5	8.668	77.02	8.668	81.3
	8.675	78.32	8.675	77.14	8.675	90.98	8.675	78.92	8.675	77.28		8.675	100.54	8.675	96.3	8.675	101.62	8.675	99.42	8.675	101.1	8.675	96.12		8.675	180.78	8.675	78.14	8.675	82.52	8.675	76.9	8.675	81.62
	8.682	78.34	8.682	76.76	8.682	96.3	8.682	78.2	8.682	76.58		8.682	98.18	8.682	94.62	8.682	101.14	8.682	98.86	8.682	101.12	8.682	94.22		8.682	172.3	8.682	78.16	8.682	83.54	8.682	76.28	8.682	81.58
	8.689	78.8	8.689	77.1	8.689	104.1	8.689	78.24	8.689	75.96		8.689	97.22	8.689	93.06	8.689	98.8	8.689	96.68	8.689	100.16	8.689	93.52		8.689	159.32	8.689	78.02	8.689	85.3	8.689	76.26	8.689	83.28
	8.695	80.1	8.695	76.98	8.695	114.68	8.695	77.92	8.695	75.36		8.695	95.06	8.695	89.84	8.695	96.38	8.695	95.3	8.695	97.84	8.695	91.82		8.695	146.9	8.695	77.32	8.695	87.38	8.695	75.74	8.695	85.6
	8.702	81.38	8.702	77.36	8.702	133.98	8.702	77.44	8.702	74.88		8.702	92.48	8.702	87.9	8.702	94.86	8.702	93.2	8.702	95.28	8.702	89.74		8.702	133.78	8.702	76.78	8.702	91.84	8.702	75.42	8.702	89.22
	8.709	84.18	8.709	78.36	8.709	172	8.709	76.44	8.709	74.88		8.709	90.92	8.709	84.78	8.709	91.38	8.709	89.1	8.709	91.04	8.709	86.98		8.709	122.98	8.709	76.14	8.709	98.8	8.709	74.88	8.709	94.78
	8.716	89.24	8.716	79.34	8.716	235.74	8.716	76.36	8.716	74.86		8.716	88.6	8.716	82.7	8.716	89.36	8.716	85.8	8.716	88.64	8.716	85.14		8.716	115.96	8.716	75.86	8.716	111.56	8.716	74.34	8.716	102.6
	8.723	101.7	8.723	81.9	8.723	345.58	8.723	75.76	8.723	74.56		8.723	85.54	8.723	80.84	8.723	86.54	8.723	83.38	8.723	85.64	8.723	83.54		8.723	109.2	8.723	75.16	8.723	131.94	8.723	74.28	8.723	124.64
	8.729	119.72	8.729	84.88	8.729	554	8.729	75.6	8.729	74.54		8.729	83.78	8.729	79.46	8.729	84.14	8.729	81.84	8.729	82.92	8.729	81.32		8.729	109.2	8.729	74.66	8.729	169.8	8.729	74.54	8.729	157.26
	8.736	149.2	8.736	90.94	8.736	897.08	8.736	75.34	8.736	74.5		8.736	81.34	8.736	78.46	8.736	81.88	8.736	80.82	8.736	81.02	8.736	79.26		8.736	118.38	8.736	74.56	8.736	244.14	8.736	74.34	8.736	220.9
	8.743	197.54	8.743	100.12	8.743	1504.64	8.743	76.16	8.743	74.24		8.743	80.46	8.743	77.66	8.743	79.76	8.743	79.62	8.743	78.98	8.743	78.88		8.743	135.04	8.743	74.36	8.743	365.56	8.743	74.36	8.743	320.74
	8.75	288.86	8.75	114.7	8.75	2498.7	8.75	77.02	8.75	74.24		8.75	79.36	8.75	76.94	8.75	78.8	8.75	78.88	8.75	78.3	8.75	77.52		8.75	168.96	8.75	74.36	8.75	575.14	8.75	74.42	8.75	496.6
	8.756	442.74	8.756	139.3	8.756	4089.92	8.756	78.5	8.756	74.68		8.756	79	8.756	76.84	8.756	79	8.756	78.88	8.756	77.8	8.756	77.62		8.756	225.92	8.756	74.28	8.756	899.56	8.756	74.46	8.756	783.86
	8.763	689.76	8.763	171.36	8.763	6582.02	8.763	81.32	8.763	74.74		8.763	78.44	8.763	76.18	8.763	78.48	8.763	78.74	8.763	77.72	8.763	77.82		8.763	313.98	8.763	74.56	8.763	1422.8	8.763	74.46	8.763	1267
	8.77	1037.24	8.77	222.9	8.77	10348.3	8.77	85.58	8.77	74.9		8.77	77.44	8.77	76.24	8.77	78.4	8.77	78.34	8.77	77.88	8.77	77.66		8.77	448.24	8.77	74.6	8.77	2247.14	8.77	74.56	8.77	2019.7
	8.777	1579.56	8.777	298.98	8.777	15704.2	8.777	90.86	8.777	75.24		8.777	77.42	8.777	75.84	8.777	78.26	8.777	78.22	8.777	77.34	8.777	77.42		8.777	641.7	8.777	74.8	8.777	3447.04	8.777	74.66	8.777	3153.42
	8.784	2308.62	8.784	410.48	8.784	23252.7	8.784	97.98	8.784	75.32		8.784	77.52	8.784	76.04	8.784	78.12	8.784	77.82	8.784	77.08	8.784	76.78		8.784	934.74	8.784	75.44	8.784	5209.28	8.784	74.76	8.784	4846.78
	8.79	3273.26	8.79	569.58	8.79	33413.8	8.79	104.46	8.79	75.56		8.79	77.32	8.79	76.12	8.79	77.96	8.79	77.62	8.79	76.92	8.79	76.76		8.79	1327.16	8.79	75.72	8.79	7653.88	8.79	75.02	8.79	7244.32
	8.797	4577.26	8.797	756.78	8.797	46617.8	8.797	114.94	8.797	75.94		8.797	77.36	8.797	76.04	8.797	77.52	8.797	77.6	8.797	76.74	8.797	76.86		8.797	1854.54	8.797	75.96	8.797	10872.7	8.797	76.52	8.797	10501.2
	8.804	6245.76	8.804	992.12	8.804	62825.6	8.804	124.2	8.804	76.6		8.804	77.4	8.804	76.06	8.804	77.5	8.804	77.48	8.804	76.8	8.804	77.2		8.804	2514.42	8.804	76.54	8.804	14939.1	8.804	77.62	8.804	14722.2
	8.811	8259.24	8.811	1285.64	8.811	82023.4	8.811	138.34	8.811	77.14		8.811	77.42	8.811	76.06	8.811	77.58	8.811	77.3	8.811	77.06	8.811	77.18		8.811	3298.38	8.811	77.46	8.811	20009.9	8.811	78.06	8.811	19945.3
	8.818	10572.6	8.818	1602.9	8.818	104023	8.818	152.26	8.818	77.46		8.818	77.66	8.818	76.14	8.818	77.22	8.818	76.66	8.818	77.08	8.818	77.44		8.818	4223.96	8.818	78.26	8.818	25886.1	8.818	78.86	8.818	26319.1
	8.824	13112.7	8.824	1950.94	8.824	127880	8.824	166.8	8.824	78.18		8.824	77.88	8.824	76.62	8.824	77.24	8.824	76.54	8.824	77	8.824	77.36		8.824	5218.88	8.824	78.72	8.824	32572.8	8.824	79.74	8.824	33647.1
	8.831	15812.4	8.831	2329.44	8.831	152515	8.831	183.08	8.831	79.06		8.831	77.98	8.831	76.64	8.831	77.66	8.831	76.6	8.831	76.66	8.831	77.5		8.831	6272.68	8.831	80.22	8.831	39814.8	8.831	80.74	8.831	41748
	8.838	18513.6	8.838	2688.34	8.838	177036	8.838	197.1	8.838	80.54		8.838	77.34	8.838	76.66	8.838	78	8.838	76.3	8.838	76.6	8.838	77.4		8.838	7325.04	8.838	81.08	8.838	47146.5	8.838	81.08	8.838	50145.7
	8.845	21135.6	8.845	3024.72	8.845	199824	8.845	210.2	8.845	81.52		8.845	77.3	8.845	76.54	8.845	78.08	8.845	76.44	8.845	76.62	8.845	77.34		8.845	8279	8.845	81.6	8.845	54238.3	8.845	81.62	8.845	58460.6
	8.852	23412.4	8.852	3315.88	8.852	219522	8.852	222.7	8.852	82.46		8.852	77.42	8.852	76.68	8.852	78.36	8.852	76.78	8.852	76.52	8.852	77.18		8.852	9137.94	8.852	82	8.852	60583.5	8.852	81.86	8.852	66279.2
	8.858	25206.9	8.858	3566.02	8.858	234661	8.858	231.66	8.858	83.04		8.858	77.12	8.858	77	8.858	78.56	8.858	77.04	8.858	76.3	8.858	77		8.858	9764.86	8.858	82.92	8.858	65941.6	8.858	81.42	8.858	73094
	8.865	26403.4	8.865	3724.48	8.865	244761	8.865	235.62	8.865	83.62		8.865	76.98	8.865	76.9	8.865	78.36	8.865	77.12	8.865	76.26	8.865	76.44		8.865	10200	8.865	84.54	8.865	69854.7	8.865	81.86	8.865	78397.9
	8.872	26967.9	8.872	3789.82	8.872	249171	8.872	235.06	8.872	84.34		8.872	76.84	8.872	77.44	8.872	77.96	8.872	77.18	8.872	76.2	8.872	76.66		8.872	10412	8.872	85.28	8.872	71963.2	8.872	81.86	8.872	81928.9
	8.879	26935.5	8.879	3797.46	8.879	247789	8.879	233.72	8.879	84.26		8.879	76.36	8.879	77.54	8.879	78.04	8.879	77.38	8.879	76.24	8.879	77.1		8.879	10358.7	8.879	86.04	8.879	72369.2	8.879	82.28	8.879	83330
	8.885	26394.8	8.885	3723.76	8.885	240940	8.885	230.7	8.885	83.86		8.885	75.98	8.885	78.06	8.885	78.22	8.885	77.5	8.885	76.6	8.885	79.12		8.885	10089.4	8.885	86	8.885	71062	8.885	81.9	8.885	82811.4
	8.892	25333.6	8.892	3556.02	8.892	229802	8.892	223.5	8.892	83.16		8.892	76.06	8.892	79.08	8.892	77.86	8.892	77.14	8.892	76.64	8.892	81.6		8.892	9625	8.892	85.32	8.892	68267.4	8.892	81.7	8.892	80428.5
	8.899	23898.1	8.899	3363.76	8.899	215008	8.899	215.2	8.899	82.3		8.899	77.72	8.899	81.02	8.899	77.78	8.899	77.62	8.899	76.7	8.899	85.22		8.899	8996.94	8.899	84.94	8.899	64339.3	8.899	81.3	8.899	76618.5
	8.906	22199.9	8.906	3128.32	8.906	197982	8.906	205.56	8.906	81.86		8.906	79.04	8.906	85.84	8.906	77.82	8.906	77.52	8.906	76.66	8.906	91.6		8.906	8285.64	8.906	84.36	8.906	59557.9	8.906	81.02	8.906	71666.3
	8.913	20407.1	8.913	2866.66	8.913	179658	8.913	196.68	8.913	81.24		8.913	81.3	8.913	93.02	8.913	77.86	8.913	77.32	8.913	76.96	8.913	101.12		8.913	7504.26	8.913	83.98	8.913	54323.6	8.913	80.62	8.913	65874.3
	8.919	18589.6	8.919	2593.94	8.919	161307	8.919	186.1	8.919	80.72		8.919	86.8	8.919	107.8	8.919	77.66	8.919	77.5	8.919	77.02	8.919	119.24		8.919	6756.06	8.919	82.74	8.919	48829.5	8.919	79.7	8.919	59710.6
	8.926	16797.4	8.926	2347.26	8.926	143415	8.926	178.1	8.926	79.7		8.926	95.28	8.926	137.24	8.926	77.96	8.926	77.58	8.926	77.54	8.926	156.84		8.926	6013.84	8.926	80.92	8.926	43522.9	8.926	78.76	8.926	53493.3
	8.933	15097.7	8.933	2103.1	8.933	126655	8.933	167.44	8.933	78.92		8.933	112.44	8.933	186.52	8.933	78.5	8.933	78.28	8.933	77.66	8.933	225.6		8.933	5337.72	8.933	79.76	8.933	38498.1	8.933	78.62	8.933	47527.5
	8.94	13479.9	8.94	1865.52	8.94	111272	8.94	157.78	8.94	79.04		8.94	140.56	8.94	271.92	8.94	79.26	8.94	78.34	8.94	78.2	8.94	361.88		8.94	4733.78	8.94	78.92	8.94	33895.9	8.94	77.42	8.94	42002.1
	8.947	11954.2	8.947	1659.6	8.947	97846.8	8.947	148.02	8.947	78.88		8.947	193.44	8.947	430.82	8.947	83.72	8.947	78.78	8.947	79.7	8.947	610.54		8.947	4257.52	8.947	79.46	8.947	29691.9	8.947	76.82	8.947	36891.7
	8.953	10627.9	8.953	1477.38	8.953	85888.2	8.953	140.52	8.953	78.5		8.953	285.76	8.953	687.08	8.953	89.76	8.953	79.42	8.953	82.1	8.953	1055.92		8.953	3849.86	8.953	79.46	8.953	25949	8.953	76.06	8.953	32360
	8.96	9433.88	8.96	1307.58	8.96	75557.4	8.96	134.72	8.96	77.88		8.96	447.84	8.96	1134.52	8.96	100.1	8.96	80.36	8.96	85.72	8.96	1856.86		8.96	3525.7	8.96	79.7	8.96	22743.1	8.96	76.42	8.96	28369.2
	8.967	8380.76	8.967	1152.06	8.967	66619.8	8.967	130.08	8.967	77.64		8.967	716.32	8.967	1862.34	8.967	119.56	8.967	82.14	8.967	91.2	8.967	3233.82		8.967	3269.5	8.967	79.42	8.967	19928.8	8.967	76.4	8.967	24911.2
	8.974	7488.86	8.974	1016.5	8.974	59144.4	8.974	124.02	8.974	77.32		8.974	1131.76	8.974	3054.02	8.974	154.38	8.974	85	8.974	100.44	8.974	5543.84		8.974	3055.6	8.974	79.08	8.974	17547.7	8.974	76.32	8.974	22009.7
	8.98	6686.5	8.98	906.82	8.98	52842.3	8.98	117.96	8.98	77.08		8.98	1815.18	8.98	4875.18	8.98	204.48	8.98	88.86	8.98	111.88	8.98	9260.12		8.98	2884.62	8.98	79.7	8.98	15563.1	8.98	77.22	8.98	19572.9
	8.987	6030.18	8.987	802.32	8.987	47547.7	8.987	113.54	8.987	76.9		8.987	2825.5	8.987	7554.1	8.987	290.46	8.987	97.52	8.987	127.88	8.987	14893.1		8.987	2726.78	8.987	79.78	8.987	13826.4	8.987	77.78	8.987	17592
	8.994	5462.9	8.994	717.54	8.994	42990.4	8.994	110.34	8.994	76.74		8.994	4291.36	8.994	11227.3	8.994	409.68	8.994	107.28	8.994	151.76	8.994	23107.1		8.994	2579.5	8.994	79.78	8.994	12370.1	8.994	78.22	8.994	15875.8
	9.001	4992.92	9.001	647.18	9.001	39007.3	9.001	106.5	9.001	76.58		9.001	6324.48	9.001	16147.3	9.001	568.36	9.001	120.54	9.001	185.08	9.001	34356.5		9.001	2441.98	9.001	79.66	9.001	11135.1	9.001	78.54	9.001	14408.4
	9.008	4560.24	9.008	583.4	9.008	35305.4	9.008	103.42	9.008	76.72		9.008	8997.3	9.008	22324.3	9.008	780.36	9.008	140.36	9.008	232.34	9.008	48965.7		9.008	2294.9	9.008	78.8	9.008	10028.1	9.008	78.88	9.008	13140.3
	9.014	4132.22	9.014	531.96	9.014	31936	9.014	99.88	9.014	76.66		9.014	12375.9	9.014	29774.6	9.014	1044.74	9.014	167.04	9.014	289.22	9.014	67122.2		9.014	2146.74	9.014	78.18	9.014	9036.4	9.014	79.62	9.014	11982
	9.021	3746.76	9.021	481.42	9.021	28781.1	9.021	97.6	9.021	76.5		9.021	16464.8	9.021	38327.5	9.021	1374.44	9.021	198.22	9.021	351.26	9.021	88300.8		9.021	2002.78	9.021	77.66	9.021	8142.86	9.021	79.18	9.021	10884.6
	9.028	3380.26	9.028	441.54	9.028	25723.9	9.028	95.76	9.028	76.9		9.028	21169.8	9.028	47493.5	9.028	1749.58	9.028	232.56	9.028	426.8	9.028	112066		9.028	1845.54	9.028	77.42	9.028	7313.5	9.028	78.94	9.028	9834.34
	9.035	3033.3	9.035	406.4	9.035	22878.2	9.035	94.94	9.035	76.9		9.035	26330.7	9.035	56901	9.035	2156.94	9.035	270.28	9.035	504.7	9.035	137135		9.035	1695.46	9.035	77.24	9.035	6541.82	9.035	79.96	9.035	8810.72
	9.042	2726.38	9.042	365.98	9.042	20207.7	9.042	94.32	9.042	77.08		9.042	31541.4	9.042	65945.1	9.042	2580.56	9.042	301.88	9.042	582.3	9.042	162044		9.042	1542.02	9.042	76.16	9.042	5794.68	9.042	80.44	9.042	7826.66
	9.048	2435.1	9.048	333.36	9.048	17756	9.048	93.1	9.048	77.46		9.048	36633.4	9.048	74034.8	9.048	2970.24	9.048	336	9.048	665.42	9.048	185364		9.048	1407.4	9.048	75.98	9.048	5139.4	9.048	80.92	9.048	6924.48
	9.055	2154.24	9.055	307.72	9.055	15607.2	9.055	91.94	9.055	78		9.055	41192.3	9.055	80659.3	9.055	3324.1	9.055	367.28	9.055	734.76	9.055	205614		9.055	1266.28	9.055	75.8	9.055	4559.12	9.055	81.12	9.055	6116.52
	9.062	1896.46	9.062	280.78	9.062	13733.2	9.062	90.5	9.062	77.98		9.062	45003.9	9.062	85380.9	9.062	3624.76	9.062	395.76	9.062	794.16	9.062	221592		9.062	1153.18	9.062	76.4	9.062	4022.22	9.062	81.16	9.062	5384.06
	9.069	1672.98	9.069	258.14	9.069	12151.1	9.069	89.12	9.069	78.08		9.069	47758.5	9.069	88012	9.069	3839.34	9.069	411.72	9.069	826.46	9.069	232231		9.069	1034.28	9.069	76.5	9.069	3561.22	9.069	80.78	9.069	4733.54
	9.076	1498	9.076	238.06	9.076	10780.1	9.076	88.28	9.076	78.24		9.076	49257	9.076	88401.2	9.076	3946.72	9.076	422.08	9.076	842.22	9.076	237332		9.076	942.06	9.076	77.38	9.076	3149.68	9.076	79.94	9.076	4167.26
	9.082	1332.9	9.082	223.56	9.082	9619.64	9.082	86.6	9.082	78.04		9.082	49518.9	9.082	86611.7	9.082	3954.16	9.082	425.54	9.082	846.26	9.082	237031		9.082	863.12	9.082	77.8	9.082	2769.7	9.082	79.8	9.082	3698.18
	9.089	1203.2	9.089	212.96	9.089	8724.06	9.089	85.8	9.089	77.38		9.089	48597.4	9.089	83188.5	9.089	3861.68	9.089	419.52	9.089	824.76	9.089	231210		9.089	797.76	9.089	78.26	9.089	2477.52	9.089	79.36	9.089	3273.8
	9.096	1100.04	9.096	201.46	9.096	7939.26	9.096	85.22	9.096	77.14		9.096	46557.8	9.096	78168.6	9.096	3691.1	9.096	409.44	9.096	792.22	9.096	221066		9.096	739.56	9.096	78.2	9.096	2222.16	9.096	77.98	9.096	2917.9
	9.103	1012.14	9.103	193.9	9.103	7284.34	9.103	85.52	9.103	76.72		9.103	43771.3	9.103	72107.4	9.103	3458.9	9.103	396.16	9.103	741.46	9.103	207427		9.103	687.44	9.103	78.48	9.103	2002.74	9.103	76.92	9.103	2607.04
	9.109	935.16	9.109	185.52	9.109	6759.3	9.109	86.58	9.109	76.2		9.109	40378.4	9.109	65440.3	9.109	3191.78	9.109	373.2	9.109	681.5	9.109	191279		9.109	633.12	9.109	78	9.109	1825.6	9.109	76.66	9.109	2353.16
	9.116	888.2	9.116	176.42	9.116	6327.22	9.116	85.92	9.116	75.94		9.116	36661.4	9.116	58598.6	9.116	2890.46	9.116	349.94	9.116	619.86	9.116	173521		9.116	597.16	9.116	77.94	9.116	1676.48	9.116	76.88	9.116	2129.04
	9.123	844.64	9.123	171.8	9.123	5973.02	9.123	85.86	9.123	75.92		9.123	32718.6	9.123	51717	9.123	2578.86	9.123	323.78	9.123	553.38	9.123	155294		9.123	561.44	9.123	77.18	9.123	1548.2	9.123	76.76	9.123	1934.2
	9.13	807.5	9.13	165.54	9.13	5668.34	9.13	84.96	9.13	76.48		9.13	28858.6	9.13	45081.2	9.13	2275.58	9.13	300.46	9.13	499.18	9.13	137227		9.13	528.28	9.13	77.08	9.13	1432.32	9.13	76.88	9.13	1777.98
	9.137	773.76	9.137	163.38	9.137	5421.22	9.137	84.66	9.137	76.54		9.137	25206.6	9.137	38909.2	9.137	2000.3	9.137	274.1	9.137	448.62	9.137	119839		9.137	494.86	9.137	76.16	9.137	1329.68	9.137	76.6	9.137	1649.66
	9.143	750.98	9.143	161.12	9.143	5192.4	9.143	84.36	9.143	77.78		9.143	21754.7	9.143	33384.1	9.143	1736.6	9.143	249.06	9.143	397.5	9.143	103553		9.143	474.3	9.143	75.84	9.143	1253.84	9.143	76.46	9.143	1545.96
	9.15	718.72	9.15	156.52	9.15	4977.08	9.15	82.8	9.15	78.22		9.15	18622.6	9.15	28338.9	9.15	1510.74	9.15	230.6	9.15	354.3	9.15	88940.2		9.15	453.42	9.15	75.42	9.15	1174.14	9.15	76.12	9.15	1454.44
	9.157	698.32	9.157	156.38	9.157	4807.04	9.157	82.32	9.157	78.62		9.157	15868.1	9.157	24004.3	9.157	1299.84	9.157	211.3	9.157	315.56	9.157	75782.9		9.157	432.4	9.157	76.08	9.157	1101.9	9.157	76.2	9.157	1385.88
	9.164	681.64	9.164	152.48	9.164	4657.58	9.164	81.34	9.164	78.52		9.164	13438.1	9.164	20240.8	9.164	1119.1	9.164	197.5	9.164	290.5	9.164	64264.8		9.164	417.78	9.164	76.08	9.164	1051.88	9.164	76.22	9.164	1318.88
	9.171	668.76	9.171	150.74	9.171	4485.06	9.171	80.42	9.171	78.58		9.171	11311.2	9.171	16992.1	9.171	960	9.171	182.5	9.171	260.6	9.171	54285.4		9.171	412.88	9.171	76.54	9.171	1002.06	9.171	75.72	9.171	1261.7
	9.177	650.98	9.177	151.64	9.177	4319.72	9.177	80.34	9.177	78.1		9.177	9496.52	9.177	14195.3	9.177	830.98	9.177	170.24	9.177	237.7	9.177	45707.3		9.177	400.18	9.177	76.86	9.177	957.88	9.177	75.64	9.177	1214.36
	9.184	628.5	9.184	150.24	9.184	4157.88	9.184	80.34	9.184	77.86		9.184	7969.14	9.184	11890.3	9.184	712.48	9.184	157.66	9.184	220.66	9.184	38225.2		9.184	387	9.184	77.3	9.184	915.5	9.184	75.7	9.184	1186.92
	9.191	613.72	9.191	148.56	9.191	4004.76	9.191	80.76	9.191	77.18		9.191	6664.44	9.191	9957.2	9.191	610.9	9.191	150.32	9.191	201.64	9.191	31990.1		9.191	378.9	9.191	77.28	9.191	895.98	9.191	75.5	9.191	1150.84
	9.198	598.06	9.198	147.98	9.198	3851.66	9.198	81.2	9.198	77.52		9.198	5571.4	9.198	8334.52	9.198	528.8	9.198	144.74	9.198	185.82	9.198	26597		9.198	374.98	9.198	77.34	9.198	891.54	9.198	75.9	9.198	1128.22
	9.204	575.84	9.204	145.14	9.204	3702.9	9.204	81.7	9.204	76.68		9.204	4663.94	9.204	6914.62	9.204	459.46	9.204	139.48	9.204	173.04	9.204	22032.5		9.204	369.2	9.204	77.48	9.204	874.9	9.204	75.98	9.204	1099.26
	9.211	559.88	9.211	145.18	9.211	3551.98	9.211	81.78	9.211	77.08		9.211	3891.06	9.211	5759.76	9.211	398.2	9.211	132.08	9.211	162.96	9.211	18206.8		9.211	366.48	9.211	77.56	9.211	865.34	9.211	76.1	9.211	1083.24
	9.218	540.74	9.218	139.48	9.218	3368.12	9.218	81.8	9.218	77.24		9.218	3259.52	9.218	4792.36	9.218	357.8	9.218	125.94	9.218	152.2	9.218	15025.2		9.218	365.26	9.218	77.34	9.218	854.68	9.218	75.88	9.218	1052.86
	9.225	515.24	9.225	136.36	9.225	3209.4	9.225	82.02	9.225	77.3		9.225	2724.58	9.225	3999.76	9.225	313.82	9.225	121.72	9.225	143.46	9.225	12415.6		9.225	359.98	9.225	77.1	9.225	837.12	9.225	75.7	9.225	1036.72
	9.232	487.1	9.232	132.96	9.232	3065.64	9.232	81.44	9.232	77.9		9.232	2282.06	9.232	3337.26	9.232	282.54	9.232	119.26	9.232	136.82	9.232	10243.6		9.232	350.7	9.232	77.28	9.232	815.72	9.232	75.76	9.232	1011.72
	9.238	463.12	9.238	127.52	9.238	2902.4	9.238	80.76	9.238	78.12		9.238	1909.32	9.238	2781.24	9.238	253.96	9.238	115.88	9.238	131.88	9.238	8474.68		9.238	345.68	9.238	77.3	9.238	796.54	9.238	75.56	9.238	990.02
	9.245	442.58	9.245	122.88	9.245	2738.98	9.245	80.16	9.245	78.42		9.245	1615.72	9.245	2333.08	9.245	230.42	9.245	115.08	9.245	125.96	9.245	7052.2		9.245	337.7	9.245	77.28	9.245	780.42	9.245	75.64	9.245	960.08
	9.252	419.04	9.252	118.92	9.252	2583.3	9.252	79.3	9.252	78.8		9.252	1367.8	9.252	1972.26	9.252	209.04	9.252	111.48	9.252	122.78	9.252	5889.72		9.252	333.54	9.252	77.96	9.252	754.36	9.252	75.6	9.252	924.88
	9.259	396.96	9.259	113.76	9.259	2441.5	9.259	78.3	9.259	78.28		9.259	1169.98	9.259	1695.3	9.259	190.02	9.259	107.8	9.259	119.02	9.259	4934.3		9.259	324.14	9.259	78.08	9.259	717.26	9.259	75.76	9.259	888.4
	9.266	374.1	9.266	111.62	9.266	2308.9	9.266	77.94	9.266	78.16		9.266	1017.92	9.266	1466.36	9.266	174.74	9.266	107.42	9.266	117.08	9.266	4197.62		9.266	308.88	9.266	78.26	9.266	693.2	9.266	75.72	9.266	859.74
	9.272	359.94	9.272	107.82	9.272	2193.22	9.272	77.5	9.272	78.78		9.272	886.28	9.272	1296.72	9.272	163.2	9.272	107.12	9.272	114.84	9.272	3581.98		9.272	299.84	9.272	78.28	9.272	665.66	9.272	76.6	9.272	835.76
	9.279	344.94	9.279	107.12	9.279	2102.9	9.279	77.18	9.279	78.76		9.279	785.7	9.279	1153.08	9.279	151.34	9.279	107.58	9.279	115.14	9.279	3107.16		9.279	287.86	9.279	78.32	9.279	644.38	9.279	76.74	9.279	817.06
	9.286	335.6	9.286	106.2	9.286	2014.82	9.286	77.2	9.286	79.06		9.286	696.56	9.286	1036.26	9.286	146.84	9.286	106.34	9.286	112.06	9.286	2708.92		9.286	280.36	9.286	78.48	9.286	629.74	9.286	77.32	9.286	795.8
	9.293	328.34	9.293	106.36	9.293	1946.7	9.293	77.26	9.293	78.38		9.293	630.32	9.293	941.52	9.293	143.3	9.293	105.84	9.293	110.5	9.293	2401.7		9.293	276	9.293	78.04	9.293	620.06	9.293	77.5	9.293	776.02
	9.3	322.14	9.3	105.82	9.3	1898.66	9.3	77.48	9.3	78.28		9.3	576.36	9.3	876.38	9.3	138.3	9.3	104.24	9.3	109.08	9.3	2157.96		9.3	267.04	9.3	78.06	9.3	611.92	9.3	77.28	9.3	762.62
	9.306	320.04	9.306	108.84	9.306	1869.46	9.306	77.56	9.306	78.1		9.306	535.2	9.306	813.14	9.306	135.88	9.306	104.24	9.306	108.7	9.306	1931.38		9.306	262.48	9.306	77.84	9.306	602.62	9.306	77.48	9.306	761.2
	9.313	318.16	9.313	108.68	9.313	1853.4	9.313	77.82	9.313	77.66		9.313	505.82	9.313	772.88	9.313	135.52	9.313	105	9.313	108	9.313	1750.88		9.313	255.88	9.313	77.18	9.313	604.36	9.313	77.66	9.313	767.98
	9.32	315.26	9.32	109.46	9.32	1847.38	9.32	77.96	9.32	77.64		9.32	476.78	9.32	735.34	9.32	134.26	9.32	105.16	9.32	108.28	9.32	1601.58		9.32	253.86	9.32	77.38	9.32	615.38	9.32	77.1	9.32	771.48
	9.327	314.74	9.327	109.14	9.327	1857.44	9.327	77.98	9.327	77.44		9.327	449.54	9.327	705.66	9.327	134.52	9.327	104.72	9.327	108.02	9.327	1481.28		9.327	254	9.327	76.84	9.327	625.14	9.327	77.18	9.327	771.34
	9.333	317.3	9.333	108.92	9.333	1871.5	9.333	78.3	9.333	76.3		9.333	428.78	9.333	664.54	9.333	134.2	9.333	105.72	9.333	107.5	9.333	1375.58		9.333	256.18	9.333	76.84	9.333	632.78	9.333	77.04	9.333	766.1
	9.34	317.78	9.34	109.52	9.34	1887.06	9.34	78.1	9.34	76.48		9.34	409.76	9.34	632.1	9.34	133.46	9.34	104.34	9.34	106.64	9.34	1294.4		9.34	257	9.34	76.34	9.34	640.18	9.34	77.1	9.34	765.1
	9.347	316.96	9.347	107.56	9.347	1915.86	9.347	78.24	9.347	76.78		9.347	397.46	9.347	606.48	9.347	133.08	9.347	103.66	9.347	107.06	9.347	1219.86		9.347	258.32	9.347	76.38	9.347	639.16	9.347	77	9.347	765.94
	9.354	317.46	9.354	104.82	9.354	1927.42	9.354	78.6	9.354	77.12		9.354	378.26	9.354	592.02	9.354	131.3	9.354	103.92	9.354	105.5	9.354	1152.68		9.354	256.56	9.354	76.22	9.354	642.62	9.354	77.26	9.354	768.22
	9.361	316.26	9.361	102.58	9.361	1934.84	9.361	78.48	9.361	77.12		9.361	364.34	9.361	564.44	9.361	130.82	9.361	104.96	9.361	104.84	9.361	1093.1		9.361	256.98	9.361	75.82	9.361	643.48	9.361	77.48	9.361	769.36
	9.367	312.98	9.367	99.88	9.367	1942.82	9.367	78.36	9.367	77.2		9.367	354.8	9.367	544.36	9.367	131.16	9.367	104.04	9.367	103.52	9.367	1047.78		9.367	256.34	9.367	75.52	9.367	639.84	9.367	77.46	9.367	771.58
	9.374	310.9	9.374	100.94	9.374	1930.76	9.374	78.34	9.374	77.08		9.374	347.12	9.374	519.36	9.374	127.62	9.374	103.08	9.374	102.1	9.374	997.92		9.374	256.76	9.374	75.88	9.374	630.32	9.374	77.96	9.374	769.52
	9.381	309.42	9.381	101.1	9.381	1926	9.381	78.16	9.381	76.84		9.381	332.84	9.381	491.3	9.381	127.36	9.381	102.7	9.381	101.28	9.381	946.46		9.381	251.88	9.381	75.54	9.381	619.8	9.381	78	9.381	762.1
	9.388	312.1	9.388	101.18	9.388	1901.9	9.388	78.14	9.388	76.56		9.388	318.72	9.388	481	9.388	124.4	9.388	101.08	9.388	100.32	9.388	890.14		9.388	247.92	9.388	75.8	9.388	612.16	9.388	78	9.388	753.96
	9.395	310.34	9.395	100.7	9.395	1876.92	9.395	78.14	9.395	77.04		9.395	312.34	9.395	467.1	9.395	122.66	9.395	100.58	9.395	98.82	9.395	838.02		9.395	244.78	9.395	75.72	9.395	605.66	9.395	77.8	9.395	746.3
	9.401	315.5	9.401	101.28	9.401	1867.64	9.401	78.5	9.401	76.58		9.401	298.86	9.401	454.82	9.401	120.58	9.401	99.4	9.401	97.18	9.401	794.08		9.401	244.2	9.401	75.82	9.401	595.68	9.401	78.02	9.401	738.2
	9.408	318.46	9.408	103.16	9.408	1876.36	9.408	78.1	9.408	76.3		9.408	289	9.408	432.26	9.408	118.36	9.408	99.12	9.408	96.78	9.408	750.42		9.408	244.76	9.408	75.62	9.408	591.56	9.408	78.36	9.408	726.92
	9.415	324.1	9.415	105.24	9.415	1885.06	9.415	77.84	9.415	76.12		9.415	278.24	9.415	406.5	9.415	116.28	9.415	97.02	9.415	97.22	9.415	706.6		9.415	246.34	9.415	75.52	9.415	576.3	9.415	78	9.415	720.48
	9.422	332.8	9.422	107.56	9.422	1923.36	9.422	77.78	9.422	76.66		9.422	270	9.422	392.7	9.422	113.88	9.422	95.56	9.422	96.04	9.422	673.58		9.422	248.82	9.422	75.52	9.422	571.6	9.422	77.8	9.422	716.3
	9.428	342.06	9.428	109.34	9.428	1969.44	9.428	77.6	9.428	76.94		9.428	258.9	9.428	374.38	9.428	110.3	9.428	94.98	9.428	95.64	9.428	637.62		9.428	255.82	9.428	75.54	9.428	569.76	9.428	77.38	9.428	714.42
	9.435	356.68	9.435	111.04	9.435	2034.78	9.435	77.4	9.435	77.18		9.435	247.4	9.435	358.6	9.435	109.04	9.435	93.38	9.435	95.36	9.435	609.16		9.435	264.6	9.435	75.26	9.435	581.34	9.435	77.02	9.435	730.2
	9.442	370.44	9.442	112.5	9.442	2105.88	9.442	77.94	9.442	77.48		9.442	240.64	9.442	349.28	9.442	106.08	9.442	93.04	9.442	95.18	9.442	592.42		9.442	284.78	9.442	75.56	9.442	592.14	9.442	76.9	9.442	749.64
	9.449	382.8	9.449	114.62	9.449	2197.9	9.449	78.04	9.449	77.92		9.449	232.36	9.449	334.52	9.449	105.4	9.449	93.16	9.449	95.3	9.449	574.32		9.449	301.38	9.449	75.34	9.449	608.32	9.449	76.74	9.449	765.74
	9.456	390.7	9.456	116.06	9.456	2271.96	9.456	78.14	9.456	77.48		9.456	222.76	9.456	330.48	9.456	104.06	9.456	92.9	9.456	96.96	9.456	561.9		9.456	323.04	9.456	75.34	9.456	614.82	9.456	76.16	9.456	774.58
	9.462	396.16	9.462	116.2	9.462	2319.16	9.462	78.86	9.462	78.2		9.462	217.98	9.462	320.14	9.462	104.96	9.462	94.1	9.462	98.02	9.462	543.02		9.462	344.12	9.462	75.6	9.462	624.26	9.462	76.12	9.462	776.42
	9.469	399.24	9.469	115.88	9.469	2328.64	9.469	79.8	9.469	78.04		9.469	213.18	9.469	318.62	9.469	104.4	9.469	94.58	9.469	98.96	9.469	534.82		9.469	366.76	9.469	75.62	9.469	622.28	9.469	75.66	9.469	770.16
	9.476	395.48	9.476	116.14	9.476	2319.78	9.476	80.14	9.476	78.22		9.476	208.84	9.476	307.86	9.476	102.48	9.476	95.02	9.476	99.42	9.476	520.1		9.476	386.78	9.476	75.6	9.476	622.48	9.476	75.76	9.476	757.14
	9.483	384.46	9.483	116.04	9.483	2279.02	9.483	80.54	9.483	77.64		9.483	200.82	9.483	300.2	9.483	101.52	9.483	95.08	9.483	99.12	9.483	508.08		9.483	401.9	9.483	75.62	9.483	609.34	9.483	75.66	9.483	732.7
	9.49	373.28	9.49	114.66	9.49	2206.86	9.49	80.54	9.49	77.16		9.49	196.8	9.49	291.78	9.49	101.22	9.49	95.66	9.49	99.12	9.49	495.36		9.49	412.6	9.49	75.54	9.49	587.58	9.49	75.66	9.49	704.02
	9.496	353.42	9.496	113.42	9.496	2124.98	9.496	80.2	9.496	76.92		9.496	191.18	9.496	281.22	9.496	99.92	9.496	95.08	9.496	98.38	9.496	479.04		9.496	415.54	9.496	75.46	9.496	557.9	9.496	75.52	9.496	671.48
	9.503	335.12	9.503	112	9.503	2021.38	9.503	79.18	9.503	76.46		9.503	188.08	9.503	266.84	9.503	98.02	9.503	94.4	9.503	97.9	9.503	456.48		9.503	406.3	9.503	75.2	9.503	529.3	9.503	75.54	9.503	634.7
	9.51	317.18	9.51	109.82	9.51	1923.22	9.51	78.82	9.51	76.32		9.51	181.74	9.51	253.74	9.51	96.44	9.51	93.14	9.51	97.08	9.51	443.5		9.51	401.8	9.51	75.24	9.51	498.44	9.51	75.64	9.51	599.24
	9.517	302.32	9.517	107.7	9.517	1832.02	9.517	78.14	9.517	76.22		9.517	172.68	9.517	239.28	9.517	94.9	9.517	92.32	9.517	94.36	9.517	424.66		9.517	388.28	9.517	75.16	9.517	476.82	9.517	75.66	9.517	566.4
	9.524	290	9.524	105.78	9.524	1765.94	9.524	77.08	9.524	75.8		9.524	167.34	9.524	232.84	9.524	92.48	9.524	90.72	9.524	92.7	9.524	408.92		9.524	380.02	9.524	74.86	9.524	452.74	9.524	75.44	9.524	538.48
	9.53	278.28	9.53	104.98	9.53	1710.36	9.53	77.14	9.53	76.16		9.53	161.96	9.53	226.48	9.53	93.32	9.53	89.6	9.53	91.46	9.53	392.62		9.53	366.88	9.53	74.76	9.53	442.94	9.53	75.34	9.53	518.98
	9.537	272.22	9.537	102.68	9.537	1685.3	9.537	77.48	9.537	77.18		9.537	155.8	9.537	221.4	9.537	93.7	9.537	89.78	9.537	90.3	9.537	376.2		9.537	351.3	9.537	74.66	9.537	430	9.537	75.56	9.537	504.24
	9.544	265.22	9.544	101.88	9.544	1665.58	9.544	77.4	9.544	77.84		9.544	155.46	9.544	213.68	9.544	94.74	9.544	89.86	9.544	89.54	9.544	359.98		9.544	340.8	9.544	74.42	9.544	427.3	9.544	75.56	9.544	491.16
	9.551	263.26	9.551	102.04	9.551	1666.28	9.551	77.64	9.551	78.12		9.551	151.44	9.551	208.54	9.551	95.16	9.551	89.36	9.551	88.74	9.551	348.94		9.551	324.26	9.551	74.18	9.551	427.44	9.551	75.44	9.551	486.32
	9.557	263.64	9.557	102.24	9.557	1678.04	9.557	78.2	9.557	78.34		9.557	151.4	9.557	205.26	9.557	95.88	9.557	89.84	9.557	89.6	9.557	341.1		9.557	311.8	9.557	74.06	9.557	429.7	9.557	75.28	9.557	478.38
	9.564	264.02	9.564	103.1	9.564	1688.22	9.564	78.46	9.564	78.8		9.564	152.48	9.564	205.96	9.564	96.6	9.564	89.6	9.564	89.08	9.564	335.58		9.564	302.24	9.564	74.2	9.564	431.24	9.564	75.24	9.564	480.8
	9.571	265.78	9.571	104.28	9.571	1691.92	9.571	78.42	9.571	78.52		9.571	153.76	9.571	205.86	9.571	97.48	9.571	89.02	9.571	89.56	9.571	327.68		9.571	289.58	9.571	74.28	9.571	437.94	9.571	75.04	9.571	494.1
	9.578	273.48	9.578	104.74	9.578	1707.48	9.578	78.6	9.578	78.22		9.578	155.76	9.578	204	9.578	98.62	9.578	87.54	9.578	90.98	9.578	325.84		9.578	275.38	9.578	74.32	9.578	451.16	9.578	75.02	9.578	501.66
	9.585	275.24	9.585	104.3	9.585	1708.38	9.585	78.96	9.585	77.86		9.585	156.64	9.585	203.88	9.585	98.92	9.585	87.2	9.585	91.44	9.585	319.8		9.585	257.94	9.585	74.42	9.585	460.42	9.585	75.18	9.585	514.56
	9.591	281.84	9.591	104.08	9.591	1696.22	9.591	78.42	9.591	77.48		9.591	158.4	9.591	204.28	9.591	98.88	9.591	87.06	9.591	91.58	9.591	319.14		9.591	243.36	9.591	74.64	9.591	464.1	9.591	75.32	9.591	521.1
	9.598	283.18	9.598	103.22	9.598	1664.92	9.598	78.3	9.598	76.44		9.598	162.04	9.598	208	9.598	99.18	9.598	86.4	9.598	90.86	9.598	323.6		9.598	233.84	9.598	74.86	9.598	467.82	9.598	75.12	9.598	529.26
	9.605	285.2	9.605	100.88	9.605	1618.48	9.605	78.28	9.605	76.14		9.605	161.34	9.605	207.94	9.605	97.6	9.605	85.84	9.605	90.78	9.605	324.34		9.605	219.24	9.605	74.86	9.605	462.88	9.605	75.2	9.605	538.44
	9.612	280.28	9.612	100.12	9.612	1558.54	9.612	78.04	9.612	76.16		9.612	163.1	9.612	207.26	9.612	97.22	9.612	87.08	9.612	89.82	9.612	327.54		9.612	209.94	9.612	74.86	9.612	456.44	9.612	75.5	9.612	535.2
	9.619	274.56	9.619	98.46	9.619	1482.64	9.619	77.88	9.619	76.18		9.619	163.22	9.619	206.2	9.619	97.2	9.619	88.06	9.619	88.3	9.619	326.98		9.619	202.28	9.619	75.28	9.619	447.7	9.619	75.36	9.619	534.4
	9.625	267.64	9.625	96.66	9.625	1417.12	9.625	77.98	9.625	75.84		9.625	162.08	9.625	206.32	9.625	97.32	9.625	88.22	9.625	88.52	9.625	330.6		9.625	192.58	9.625	75.62	9.625	433.44	9.625	75.54	9.625	527.56
	9.632	257.5	9.632	96.3	9.632	1345.44	9.632	77.76	9.632	75.8		9.632	161.4	9.632	210.66	9.632	96.48	9.632	89.64	9.632	87.76	9.632	336.06		9.632	183.36	9.632	75.76	9.632	420.72	9.632	75.68	9.632	516.38
	9.639	247.6	9.639	95.4	9.639	1270.76	9.639	77.84	9.639	76.14		9.639	160.32	9.639	212.42	9.639	96.36	9.639	90.7	9.639	87.44	9.639	334.36		9.639	177.64	9.639	76.32	9.639	406.06	9.639	75.66	9.639	504.36
	9.646	240.52	9.646	94.08	9.646	1211.08	9.646	77.88	9.646	76.16		9.646	161.3	9.646	210.62	9.646	95.84	9.646	90.86	9.646	89.08	9.646	334.86		9.646	172.44	9.646	76.46	9.646	389.6	9.646	75.5	9.646	484.52
	9.652	235.6	9.652	94.84	9.652	1179.06	9.652	78.04	9.652	75.98		9.652	160.88	9.652	210.46	9.652	94.86	9.652	91.22	9.652	89.72	9.652	332.08		9.652	168.84	9.652	76.46	9.652	377.64	9.652	75.3	9.652	469.82
	9.659	233.58	9.659	94.16	9.659	1159.3	9.659	77.9	9.659	76		9.659	159.8	9.659	207.76	9.659	94.56	9.659	90.72	9.659	90.22	9.659	330.08		9.659	167.58	9.659	76.3	9.659	368.2	9.659	76.44	9.659	449.56
	9.666	231.56	9.666	94.6	9.666	1146.18	9.666	78.24	9.666	76.12		9.666	160.54	9.666	208.18	9.666	94.64	9.666	92.06	9.666	90.72	9.666	332.38		9.666	168.98	9.666	76.36	9.666	363.06	9.666	76.62	9.666	436.42
	9.673	233.82	9.673	93.44	9.673	1146.76	9.673	78.1	9.673	76.44		9.673	161.58	9.673	211.6	9.673	94.7	9.673	91.18	9.673	91.06	9.673	327.4		9.673	166.92	9.673	76.18	9.673	357.28	9.673	76.8	9.673	428.2
	9.68	237.1	9.68	93.32	9.68	1162.92	9.68	77.9	9.68	76.3		9.68	161.98	9.68	213.4	9.68	95.02	9.68	90.78	9.68	90.28	9.68	331.68		9.68	166.14	9.68	75.52	9.68	353.16	9.68	76.98	9.68	426.3
	9.686	241.36	9.686	93.4	9.686	1189.88	9.686	77.5	9.686	76.18		9.686	160.52	9.686	210.92	9.686	95.98	9.686	91.44	9.686	89.14	9.686	332.46		9.686	164.3	9.686	75.1	9.686	353.3	9.686	76.94	9.686	427.82
	9.693	244.36	9.693	92.58	9.693	1218.28	9.693	77.64	9.693	76.4		9.693	162.76	9.693	203.72	9.693	95.6	9.693	91.74	9.693	89.54	9.693	332.8		9.693	165.84	9.693	75.42	9.693	353.54	9.693	76.98	9.693	428.8
	9.7	244.48	9.7	94.82	9.7	1254.02	9.7	77.6	9.7	76.18		9.7	160.84	9.7	202.7	9.7	95.62	9.7	91.14	9.7	89.52	9.7	331.24		9.7	166.62	9.7	75.46	9.7	359.44	9.7	76.96	9.7	436.28
	9.707	248.56	9.707	95.92	9.707	1275.94	9.707	77.48	9.707	76.4		9.707	156.5	9.707	201.2	9.707	96.52	9.707	90.82	9.707	87.76	9.707	330.38		9.707	167.78	9.707	75.48	9.707	365.38	9.707	76.86	9.707	442
	9.714	247.12	9.714	94.88	9.714	1281.84	9.714	77.46	9.714	76.44		9.714	157.76	9.714	197.52	9.714	95.9	9.714	89.52	9.714	87.68	9.714	328.48		9.714	168.1	9.714	75.44	9.714	370.62	9.714	76.62	9.714	446.34
	9.72	246.16	9.72	96.5	9.72	1291.02	9.72	77.62	9.72	76.7		9.72	154.68	9.72	196.46	9.72	96.78	9.72	89.04	9.72	87.7	9.72	327.62		9.72	169.08	9.72	75.76	9.72	378.2	9.72	75.58	9.72	454.58
	9.727	246.76	9.727	97.5	9.727	1289.16	9.727	77.4	9.727	76.68		9.727	153.1	9.727	193.16	9.727	96.52	9.727	87.46	9.727	87.94	9.727	325.92		9.727	169.24	9.727	75.7	9.727	378.58	9.727	75.7	9.727	458.76
	9.734	241.7	9.734	97.34	9.734	1281.04	9.734	77.92	9.734	76.54		9.734	149.96	9.734	189.18	9.734	96.48	9.734	88.42	9.734	88.02	9.734	324.88		9.734	170.1	9.734	75.82	9.734	385.86	9.734	75.42	9.734	470.14
	9.741	241.08	9.741	96.8	9.741	1264.72	9.741	77.92	9.741	77.54		9.741	149.52	9.741	184.08	9.741	95.4	9.741	89.32	9.741	89.84	9.741	317.24		9.741	172.54	9.741	75.74	9.741	389.64	9.741	75.42	9.741	474.9
	9.748	235.2	9.748	96.78	9.748	1251.56	9.748	78.14	9.748	78.38		9.748	150	9.748	182.26	9.748	95.46	9.748	88.58	9.748	88.96	9.748	310.58		9.748	177.68	9.748	75.62	9.748	388.78	9.748	75.4	9.748	479.54
	9.754	234.48	9.754	97	9.754	1231.92	9.754	77.8	9.754	78.7		9.754	148.02	9.754	182.52	9.754	95.3	9.754	87.92	9.754	89.08	9.754	302.06		9.754	176.1	9.754	75.34	9.754	386.24	9.754	75.12	9.754	487.22
	9.761	229.12	9.761	95.34	9.761	1208.18	9.761	77.62	9.761	79.06		9.761	147.08	9.761	182.3	9.761	94.48	9.761	89.66	9.761	88.92	9.761	294.4		9.761	177.82	9.761	75.18	9.761	379.46	9.761	75.28	9.761	494.64
	9.768	226.84	9.768	94.64	9.768	1188.58	9.768	77.38	9.768	79.08		9.768	146.82	9.768	179.56	9.768	94.52	9.768	90.6	9.768	89.9	9.768	290.94		9.768	180.38	9.768	75.22	9.768	378.58	9.768	75.1	9.768	501.04
	9.775	225.5	9.775	95.1	9.775	1177.66	9.775	77.66	9.775	79.3		9.775	142.24	9.775	175.26	9.775	95.22	9.775	90.88	9.775	90.62	9.775	283.34		9.775	180.22	9.775	75.34	9.775	378.3	9.775	75.42	9.775	504.84
	9.781	222.26	9.781	94.82	9.781	1156.34	9.781	77.48	9.781	78.74		9.781	141.02	9.781	172.22	9.781	93.62	9.781	90.82	9.781	90.84	9.781	271.84		9.781	179.02	9.781	75.06	9.781	376.18	9.781	75.32	9.781	505.48
	9.788	218.18	9.788	94.82	9.788	1147.78	9.788	77.28	9.788	78.66		9.788	139.08	9.788	167.28	9.788	93.3	9.788	90.48	9.788	90.26	9.788	264.42		9.788	179.5	9.788	75.02	9.788	381.44	9.788	75.42	9.788	505.4
	9.795	217.06	9.795	94.94	9.795	1131.94	9.795	76.92	9.795	78.42		9.795	136.3	9.795	162.12	9.795	92.72	9.795	88.7	9.795	89.92	9.795	258.76		9.795	180.32	9.795	75.12	9.795	384.82	9.795	75.86	9.795	505.32
	9.802	216.18	9.802	94.78	9.802	1121.6	9.802	76.74	9.802	77.28		9.802	134.84	9.802	161.14	9.802	92.2	9.802	88.12	9.802	88.12	9.802	253.62		9.802	178.36	9.802	75.46	9.802	387.82	9.802	75.9	9.802	510.78
	9.809	219	9.809	94.4	9.809	1114.36	9.809	76.72	9.809	76.98		9.809	132.48	9.809	156.68	9.809	91.2	9.809	88.26	9.809	88.14	9.809	254.62		9.809	175.16	9.809	75.36	9.809	395.74	9.809	76.48	9.809	513.36
	9.815	215.58	9.815	94.42	9.815	1123.96	9.815	76.6	9.815	76.56		9.815	130.62	9.815	155.06	9.815	92.06	9.815	88.32	9.815	87.28	9.815	251.4		9.815	176.64	9.815	75.22	9.815	407.72	9.815	76.64	9.815	522.82
	9.822	214.38	9.822	95.04	9.822	1136.24	9.822	76.42	9.822	76.46		9.822	129.12	9.822	150.14	9.822	91.92	9.822	87.74	9.822	86.54	9.822	251.9		9.822	176.98	9.822	74.98	9.822	426.56	9.822	76.58	9.822	542.42
	9.829	211.52	9.829	95.06	9.829	1155.86	9.829	76.72	9.829	76.28		9.829	127.28	9.829	149.78	9.829	90.58	9.829	87.4	9.829	87.4	9.829	243.8		9.829	175.7	9.829	74.98	9.829	447.16	9.829	76.88	9.829	568.9
	9.836	209.74	9.836	96.72	9.836	1176.7	9.836	76.58	9.836	76.2		9.836	127.08	9.836	149.9	9.836	89.46	9.836	87.66	9.836	87.08	9.836	242.46		9.836	178	9.836	75.64	9.836	472.62	9.836	76.66	9.836	598.98
	9.843	213.54	9.843	97.08	9.843	1221.78	9.843	76.74	9.843	76.14		9.843	127.52	9.843	148.62	9.843	89.02	9.843	88.02	9.843	87.44	9.843	245.14		9.843	181.42	9.843	76.24	9.843	503.32	9.843	76.68	9.843	640.68
	9.849	214.54	9.849	96.64	9.849	1248.66	9.849	76.78	9.849	76.22		9.849	126.62	9.849	151.1	9.849	89.84	9.849	88.54	9.849	88.2	9.849	243.96		9.849	183.26	9.849	76.62	9.849	544.02	9.849	76.54	9.849	690.26
	9.856	215.64	9.856	96.14	9.856	1302.82	9.856	76.58	9.856	76.16		9.856	128.48	9.856	152.92	9.856	89.6	9.856	89.2	9.856	88.68	9.856	241.9		9.856	186.86	9.856	76.92	9.856	591.3	9.856	76.5	9.856	745.44
	9.863	211.84	9.863	96.28	9.863	1378	9.863	76.64	9.863	76.12		9.863	127.92	9.863	152.28	9.863	89.8	9.863	89.14	9.863	89.2	9.863	239.16		9.863	193.28	9.863	76.74	9.863	649.4	9.863	76.48	9.863	804.86
	9.87	212.62	9.87	95.14	9.87	1458.46	9.87	76.68	9.87	75.82		9.87	129.84	9.87	152.52	9.87	89.32	9.87	89.98	9.87	89.98	9.87	232.78		9.87	197.3	9.87	76.9	9.87	713.32	9.87	76.7	9.87	884.96
	9.876	213.22	9.876	93.58	9.876	1563.74	9.876	76.8	9.876	76.26		9.876	131.94	9.876	150.9	9.876	89.66	9.876	89.18	9.876	89.52	9.876	231.02		9.876	197.22	9.876	76.8	9.876	793.76	9.876	76.82	9.876	956.3
	9.883	213.38	9.883	92.58	9.883	1673.3	9.883	77.08	9.883	76.6		9.883	133.64	9.883	150.66	9.883	89.46	9.883	88.3	9.883	89.22	9.883	230.54		9.883	199.8	9.883	77.1	9.883	867.4	9.883	76.86	9.883	1052.1
	9.89	212.3	9.89	92.78	9.89	1789.3	9.89	77.38	9.89	76.7		9.89	133.44	9.89	148.3	9.89	90.58	9.89	87.82	9.89	87.52	9.89	231		9.89	200.14	9.89	76.9	9.89	952.98	9.89	76.86	9.89	1143.76
	9.897	213.92	9.897	91.26	9.897	1899.2	9.897	77.74	9.897	76.46		9.897	131.34	9.897	149.72	9.897	90.78	9.897	86.92	9.897	87.96	9.897	227.58		9.897	198.68	9.897	76.48	9.897	1027.16	9.897	77.36	9.897	1247.9
	9.904	212.7	9.904	92.54	9.904	1992.14	9.904	77.9	9.904	76.54		9.904	132.2	9.904	149.8	9.904	90.52	9.904	87.2	9.904	87.62	9.904	223.66		9.904	196.28	9.904	76.22	9.904	1104.2	9.904	77.34	9.904	1339.1
	9.91	214.62	9.91	94	9.91	2086.66	9.91	78.44	9.91	76.18		9.91	131.52	9.91	149.38	9.91	90.28	9.91	86.56	9.91	87.44	9.91	220.1		9.91	195.3	9.91	76.52	9.91	1169.7	9.91	77.2	9.91	1426.66
	9.917	217.48	9.917	95.88	9.917	2141.56	9.917	78.7	9.917	76.04		9.917	128.88	9.917	148.18	9.917	89.84	9.917	85.98	9.917	87.26	9.917	220.36		9.917	192.82	9.917	76.24	9.917	1216.94	9.917	77.48	9.917	1495.54
	9.924	221.58	9.924	95.6	9.924	2170.08	9.924	78.58	9.924	76.34		9.924	126.1	9.924	147.84	9.924	90.12	9.924	86.6	9.924	87.54	9.924	222.2		9.924	187.52	9.924	77.16	9.924	1248.34	9.924	77.54	9.924	1557.28
	9.931	222.04	9.931	95.74	9.931	2190.44	9.931	78.02	9.931	76.2		9.931	122.12	9.931	148.54	9.931	89.92	9.931	85.84	9.931	86.76	9.931	221.18		9.931	186.02	9.931	78.12	9.931	1264.42	9.931	77.04	9.931	1583.34
	9.938	223.82	9.938	95.3	9.938	2173.36	9.938	77.88	9.938	75.74		9.938	119.38	9.938	149.36	9.938	88.68	9.938	86.46	9.938	86.5	9.938	222.48		9.938	184.9	9.938	78.32	9.938	1250.16	9.938	76.94	9.938	1586.28
	9.944	221.7	9.944	94.2	9.944	2138.2	9.944	77.32	9.944	75.52		9.944	118.8	9.944	149.4	9.944	88.86	9.944	86.56	9.944	86.36	9.944	218.7		9.944	179.32	9.944	78.08	9.944	1230.04	9.944	77.08	9.944	1550.6
	9.951	220.22	9.951	93.2	9.951	2080.3	9.951	76.98	9.951	75.78		9.951	119.26	9.951	151.18	9.951	88.26	9.951	86.4	9.951	86.22	9.951	218.5		9.951	177.7	9.951	78.02	9.951	1183.68	9.951	77.1	9.951	1512.24
	9.958	216.06	9.958	91.32	9.958	2008.84	9.958	77.2	9.958	76.1		9.958	120	9.958	147.9	9.958	88.5	9.958	86.22	9.958	85.42	9.958	217.28		9.958	175.42	9.958	77.36	9.958	1137.16	9.958	76.88	9.958	1442.2
	9.965	211.08	9.965	90.26	9.965	1916.64	9.965	77.6	9.965	76.68		9.965	118.7	9.965	145.14	9.965	88.5	9.965	85.16	9.965	85.84	9.965	215.86		9.965	173.72	9.965	77.38	9.965	1063.82	9.965	76.88	9.965	1362.1
	9.972	208.1	9.972	89.3	9.972	1823.94	9.972	77.42	9.972	76.76		9.972	118.2	9.972	142.94	9.972	87.56	9.972	85.1	9.972	85.24	9.972	215.54		9.972	169.12	9.972	76.94	9.972	986.1	9.972	76.88	9.972	1270.3
	9.978	203.02	9.978	88.68	9.978	1727.5	9.978	77.38	9.978	76.96		9.978	119.68	9.978	144.52	9.978	87.8	9.978	85.22	9.978	85.64	9.978	217.14		9.978	167.5	9.978	76.98	9.978	913.9	9.978	76.12	9.978	1174.26
	9.985	198.84	9.985	89.22	9.985	1626.62	9.985	77.38	9.985	76.66		9.985	120.92	9.985	143.22	9.985	87.18	9.985	85	9.985	86.14	9.985	218.12		9.985	164.88	9.985	76.42	9.985	841.16	9.985	76	9.985	1077.3
	9.992	198.58	9.992	89.36	9.992	1516.58	9.992	78.22	9.992	76.56		9.992	121.4	9.992	141.1	9.992	89	9.992	85.3	9.992	86.22	9.992	216.98		9.992	164.62	9.992	75.9	9.992	763.88	9.992	75.86	9.992	989.26
	9.999	199.78	9.999	89.58	9.999	1420.64	9.999	78.28	9.999	76.62		9.999	121.88	9.999	140.8	9.999	88.84	9.999	85.56	9.999	86.66	9.999	214.42		9.999	162.74	9.999	76.02	9.999	691.08	9.999	76.24	9.999	911
	10.005	198	10.005	90.26	10.005	1333.86	10.005	78.4	10.005	76.32		10.005	120.1	10.005	141.74	10.005	88.76	10.005	86.2	10.005	86.58	10.005	216.38		10.005	162.02	10.005	76	10.005	630.36	10.005	75.96	10.005	834.42
	10.012	195.86	10.012	90.38	10.012	1256.66	10.012	78.28	10.012	76		10.012	120.54	10.012	141.6	10.012	88.36	10.012	86.68	10.012	86.78	10.012	212.98		10.012	158.34	10.012	76	10.012	575.5	10.012	76.36	10.012	754.72
	10.019	195.38	10.019	91	10.019	1197.72	10.019	77.72	10.019	75.68		10.019	121.6	10.019	141.66	10.019	88.9	10.019	86	10.019	86.74	10.019	214.58		10.019	155.6	10.019	76.28	10.019	526.76	10.019	76.26	10.019	685.4
	10.026	194.84	10.026	91.92	10.026	1149.04	10.026	77.38	10.026	75.24		10.026	121.96	10.026	142.02	10.026	89.58	10.026	86.04	10.026	86.26	10.026	214.62		10.026	153	10.026	75.74	10.026	490.74	10.026	76.36	10.026	627.74
	10.033	192.28	10.033	92.58	10.033	1105.36	10.033	77.28	10.033	75.7		10.033	121.7	10.033	139.98	10.033	90.04	10.033	85.94	10.033	86.56	10.033	216.06		10.033	153.3	10.033	75.78	10.033	456.22	10.033	76.4	10.033	579.88
	10.039	191.18	10.039	92.72	10.039	1063.12	10.039	77.6	10.039	75.64		10.039	123.22	10.039	136.24	10.039	89.84	10.039	85.48	10.039	86.38	10.039	215.12		10.039	152.52	10.039	75.5	10.039	427.8	10.039	76.5	10.039	540.62
	10.046	187.66	10.046	92.02	10.046	1028.78	10.046	77.92	10.046	75.68		10.046	123.78	10.046	138.04	10.046	90.38	10.046	85.68	10.046	86.64	10.046	212.12		10.046	154.52	10.046	75.58	10.046	406.48	10.046	76.42	10.046	505.96
	10.053	183.36	10.053	91.78	10.053	1011.94	10.053	77.64	10.053	76.1		10.053	124.78	10.053	138.7	10.053	89.14	10.053	85.62	10.053	87.7	10.053	216.76		10.053	153.08	10.053	75.96	10.053	388.54	10.053	76.52	10.053	479.18
	10.06	178.1	10.06	91.98	10.06	1002	10.06	77.92	10.06	76.24		10.06	126.28	10.06	137.32	10.06	89.72	10.06	86.54	10.06	87.34	10.06	218.66		10.06	152.76	10.06	76.32	10.06	376.42	10.06	76.4	10.06	459.34
	10.067	177.18	10.067	91.94	10.067	997.4	10.067	77.96	10.067	76.68		10.067	128.46	10.067	136.08	10.067	89.86	10.067	87.3	10.067	86.76	10.067	222.04		10.067	153.62	10.067	76.48	10.067	359.76	10.067	76.42	10.067	444.12
	10.073	178.36	10.073	91.76	10.073	984.54	10.073	78.36	10.073	76.72		10.073	128.82	10.073	136.96	10.073	89.78	10.073	88.06	10.073	86.26	10.073	226.36		10.073	156.3	10.073	76.62	10.073	349.06	10.073	75.94	10.073	436.14
	10.08	180.94	10.08	90.92	10.08	967.82	10.08	78.54	10.08	77.3		10.08	130.84	10.08	141.42	10.08	88.64	10.08	89.3	10.08	85.62	10.08	228.54		10.08	157.4	10.08	77	10.08	340.24	10.08	75.98	10.08	432.5
	10.087	179.96	10.087	89.58	10.087	958.04	10.087	78.98	10.087	77.3		10.087	134.34	10.087	145.88	10.087	87.34	10.087	89.08	10.087	85.3	10.087	236.94		10.087	155.82	10.087	77.68	10.087	334	10.087	76.04	10.087	426.08
	10.094	180.6	10.094	88.56	10.094	944.8	10.094	78.82	10.094	76.92		10.094	139.44	10.094	150.64	10.094	86.4	10.094	89.12	10.094	84.5	10.094	243.78		10.094	154.54	10.094	77.7	10.094	326.9	10.094	75.94	10.094	416.88
	10.1	184.04	10.1	89.36	10.1	934.48	10.1	78.3	10.1	77.18		10.1	143.14	10.1	156	10.1	87.62	10.1	88.98	10.1	83.88	10.1	259.28		10.1	153.92	10.1	77.76	10.1	317.7	10.1	76.68	10.1	411.68
	10.107	187.34	10.107	91.6	10.107	925.26	10.107	77.78	10.107	77.08		10.107	147.42	10.107	163.66	10.107	88.2	10.107	88.28	10.107	83.6	10.107	277.8		10.107	150.42	10.107	77.8	10.107	313.46	10.107	77.22	10.107	401.16
	10.114	188.48	10.114	91.94	10.114	914.2	10.114	77.38	10.114	77.08		10.114	151.8	10.114	170.48	10.114	89.9	10.114	87.76	10.114	84.06	10.114	295.64		10.114	149.5	10.114	77.32	10.114	313.48	10.114	77.1	10.114	397.12
	10.121	191.16	10.121	92.08	10.121	909.88	10.121	77.3	10.121	76.8		10.121	152.94	10.121	179.66	10.121	90.88	10.121	86	10.121	84.98	10.121	317.68		10.121	150.5	10.121	77.44	10.121	307.62	10.121	77.26	10.121	396.7
	10.128	191.04	10.128	91.92	10.128	893.06	10.128	77.4	10.128	76.78		10.128	154.86	10.128	187.6	10.128	91.56	10.128	85.2	10.128	85.94	10.128	336.1		10.128	148.32	10.128	77.58	10.128	301.96	10.128	77.4	10.128	391.98
	10.134	186.28	10.134	93.42	10.134	888.7	10.134	76.94	10.134	76.88		10.134	157.92	10.134	197.28	10.134	92.56	10.134	84.38	10.134	86.84	10.134	354.44		10.134	148.02	10.134	77.3	10.134	303.88	10.134	77.48	10.134	392.92
	10.141	181.34	10.141	94.26	10.141	882.38	10.141	77.1	10.141	76.3		10.141	160.44	10.141	207.08	10.141	94.66	10.141	84.44	10.141	87.58	10.141	378.74		10.141	148.36	10.141	76.86	10.141	305.3	10.141	78.1	10.141	388.84
	10.148	179.42	10.148	95.48	10.148	874.76	10.148	76.66	10.148	76.22		10.148	160.44	10.148	214.02	10.148	95.46	10.148	85.34	10.148	88.24	10.148	391.46		10.148	149.98	10.148	76.46	10.148	300.66	10.148	78.06	10.148	386.3
	10.155	177.84	10.155	95.18	10.155	863.92	10.155	77.24	10.155	76.22		10.155	161.98	10.155	218.24	10.155	96.32	10.155	85.38	10.155	88.4	10.155	401.74		10.155	150.7	10.155	76.44	10.155	300.48	10.155	78.18	10.155	386.58
	10.162	173.78	10.162	93.98	10.162	853.26	10.162	77.16	10.162	75.9		10.162	160.98	10.162	219.54	10.162	95.04	10.162	86	10.162	88.32	10.162	403.4		10.162	150.94	10.162	76.34	10.162	303.48	10.162	77.36	10.162	380.54
	10.168	173.68	10.168	92.36	10.168	841.6	10.168	77.32	10.168	75.86		10.168	161.14	10.168	216.98	10.168	94.22	10.168	85.82	10.168	88.28	10.168	403.94		10.168	155.52	10.168	76.12	10.168	300.94	10.168	77.5	10.168	378.84
	10.175	172.2	10.175	92.78	10.175	825.8	10.175	77.22	10.175	75.66		10.175	161.9	10.175	215.34	10.175	93.78	10.175	85.74	10.175	87.82	10.175	399.02		10.175	156.68	10.175	76.02	10.175	299.72	10.175	77.72	10.175	370.96
	10.182	169.3	10.182	92.38	10.182	801.8	10.182	77.18	10.182	75.64		10.182	161.72	10.182	211	10.182	94	10.182	86.52	10.182	88.06	10.182	397.8		10.182	155.72	10.182	75.68	10.182	299.08	10.182	77.62	10.182	361.26
	10.189	169.96	10.189	92.18	10.189	798.32	10.189	77.04	10.189	75.22		10.189	159.78	10.189	205.26	10.189	93.32	10.189	86.78	10.189	87.96	10.189	389.16		10.189	156.18	10.189	75.56	10.189	295.7	10.189	77.62	10.189	359.08
	10.196	173.22	10.196	90.78	10.196	788.96	10.196	77.08	10.196	75.22		10.196	153.64	10.196	196.32	10.196	92.46	10.196	87.06	10.196	87.26	10.196	377.32		10.196	154.54	10.196	75.54	10.196	291.06	10.196	77.46	10.196	350.32
	10.202	173.76	10.202	90.16	10.202	781.24	10.202	76.9	10.202	75.42		10.202	149.9	10.202	185.84	10.202	90.74	10.202	86.48	10.202	86.8	10.202	358.1		10.202	153.38	10.202	75.08	10.202	280.96	10.202	76.7	10.202	346.14
	10.209	173.34	10.209	88.86	10.209	770.84	10.209	77.06	10.209	75.64		10.209	149.3	10.209	178.96	10.209	90.02	10.209	85.64	10.209	87.3	10.209	345.88		10.209	151.3	10.209	74.9	10.209	279.46	10.209	76.64	10.209	339.48
	10.216	170.38	10.216	89.6	10.216	773.04	10.216	77.1	10.216	76		10.216	145.7	10.216	174.58	10.216	89.22	10.216	86.18	10.216	87.04	10.216	328.22		10.216	148.54	10.216	74.7	10.216	276.54	10.216	76.16	10.216	336.38
	10.223	171.48	10.223	89.6	10.223	775.4	10.223	77.18	10.223	76.06		10.223	141.34	10.223	170.36	10.223	89.46	10.223	85.76	10.223	86.64	10.223	314.3		10.223	147.9	10.223	74.78	10.223	269.38	10.223	76.22	10.223	337.22
	10.229	167.58	10.229	89.88	10.229	768.4	10.229	77.36	10.229	76.36		10.229	136.8	10.229	163.14	10.229	90.22	10.229	86.28	10.229	86.62	10.229	296		10.229	143.64	10.229	74.44	10.229	266.04	10.229	75.58	10.229	338.88
	10.236	165.8	10.236	89.42	10.236	770.8	10.236	77.4	10.236	76.26		10.236	131.44	10.236	157.08	10.236	89.04	10.236	85.88	10.236	85.84	10.236	279.34		10.236	142.26	10.236	74.5	10.236	266.18	10.236	75.44	10.236	343.08
	10.243	166.26	10.243	89.62	10.243	772.24	10.243	77.36	10.243	76.4		10.243	127.7	10.243	150.78	10.243	89.24	10.243	85	10.243	85.48	10.243	258.78		10.243	143.6	10.243	74.38	10.243	263.1	10.243	75.3	10.243	344.32
	10.25	162.32	10.25	89.98	10.25	772.78	10.25	77.86	10.25	76.36		10.25	125.32	10.25	147.32	10.25	88.96	10.25	84.18	10.25	84.94	10.25	243.18		10.25	144.1	10.25	74.14	10.25	262.96	10.25	75.3	10.25	344.28
	10.257	161.14	10.257	89.94	10.257	773.86	10.257	78.02	10.257	76.42		10.257	126.02	10.257	143.24	10.257	89.38	10.257	84.62	10.257	84.9	10.257	234.34		10.257	144.6	10.257	74.46	10.257	263.14	10.257	75.16	10.257	345.14
	10.263	159.42	10.263	90.02	10.263	768.84	10.263	78.14	10.263	76.22		10.263	124.76	10.263	139.34	10.263	88.72	10.263	84.62	10.263	84.48	10.263	225.96		10.263	145.64	10.263	74.5	10.263	267.98	10.263	75.3	10.263	342.68
	10.27	160.34	10.27	89.86	10.27	755.4	10.27	78.06	10.27	75.94		10.27	120.66	10.27	134.76	10.27	87.98	10.27	84.82	10.27	83.12	10.27	212.96		10.27	146.56	10.27	74.44	10.27	267.3	10.27	75.38	10.27	345.24
	10.277	160.36	10.277	89.22	10.277	744.86	10.277	77.6	10.277	75.64		10.277	119.1	10.277	130.78	10.277	87.6	10.277	84.4	10.277	83.22	10.277	205.26		10.277	147.3	10.277	74.66	10.277	264.1	10.277	75.52	10.277	340.64
	10.284	157.06	10.284	88.56	10.284	744.78	10.284	77.74	10.284	75.68		10.284	119.12	10.284	127.6	10.284	86.28	10.284	85.02	10.284	83.84	10.284	197		10.284	144.9	10.284	74.7	10.284	264.1	10.284	75.82	10.284	338.44
	10.291	157.24	10.291	88.26	10.291	743.08	10.291	77.52	10.291	75.4		10.291	118.62	10.291	126.36	10.291	86.06	10.291	85.14	10.291	82.94	10.291	189.08		10.291	145.1	10.291	74.76	10.291	261.46	10.291	76.16	10.291	336.8
	10.297	156.56	10.297	88.16	10.297	731.16	10.297	77.22	10.297	75.28		10.297	117.34	10.297	123.62	10.297	86.26	10.297	85.98	10.297	84.04	10.297	181.46		10.297	145.12	10.297	75.12	10.297	260.44	10.297	76.28	10.297	334.66
	10.304	154.6	10.304	88.2	10.304	730.06	10.304	76.88	10.304	75.52		10.304	115.2	10.304	120.9	10.304	85.46	10.304	86.42	10.304	84.18	10.304	175.26		10.304	143.54	10.304	75.26	10.304	262.02	10.304	76.3	10.304	337.26
	10.311	156.14	10.311	88.86	10.311	725.24	10.311	76.32	10.311	75.6		10.311	113.38	10.311	118.5	10.311	86.18	10.311	86.76	10.311	84.5	10.311	171.46		10.311	143.8	10.311	75.72	10.311	260.38	10.311	76.38	10.311	339.72
	10.318	155.08	10.318	89.64	10.318	721.2	10.318	76.58	10.318	75.38		10.318	109.82	10.318	117.22	10.318	86.72	10.318	86.46	10.318	83.74	10.318	164.3		10.318	141.52	10.318	75.86	10.318	255.12	10.318	76.38	10.318	343.64
	10.324	157.58	10.324	90	10.324	723.1	10.325	76.68	10.324	75.56		10.324	107.8	10.324	115.38	10.324	87.18	10.324	87.48	10.325	83.38	10.324	159.28		10.324	140.46	10.324	76.28	10.325	250.46	10.324	76.1	10.324	346.18
	10.331	158.92	10.331	89.78	10.331	726.66	10.331	76.9	10.331	75.76		10.331	107.94	10.331	113.36	10.331	88.46	10.331	87.46	10.331	82.9	10.331	157.86		10.331	140	10.331	76.34	10.331	250.56	10.331	75.94	10.331	341.56
	10.338	161.36	10.338	90.44	10.338	717.14	10.338	77	10.338	75.84		10.338	106.4	10.338	111.54	10.338	88.84	10.338	86.88	10.338	82.26	10.338	157.62		10.338	140.5	10.338	76.26	10.338	249.84	10.338	75.82	10.338	338.44
	10.345	162.88	10.345	90.58	10.345	701.98	10.345	77.14	10.345	75.92		10.345	105.04	10.345	111.88	10.345	89.02	10.345	86.78	10.345	81.52	10.345	151.96		10.345	139.56	10.345	76.02	10.345	248.88	10.345	75.44	10.345	330.06
	10.352	164.04	10.352	90	10.352	696.82	10.352	77.1	10.352	75.86		10.352	102.86	10.352	110.84	10.352	88.96	10.352	86.2	10.352	81.34	10.352	151.26		10.352	137.56	10.352	75.94	10.352	252.42	10.352	75.54	10.352	323.34
	10.358	165.56	10.358	89.94	10.358	688.42	10.358	77.38	10.358	75.82		10.358	100.96	10.358	110.16	10.358	88.92	10.358	85.14	10.358	80.56	10.358	149.54		10.358	133.64	10.358	75.58	10.358	247.32	10.358	75.58	10.358	315.84
	10.365	163.56	10.365	89.1	10.365	669.64	10.365	77.82	10.365	75.46		10.365	99.28	10.365	109.94	10.365	89.02	10.365	84.32	10.365	80.76	10.365	147.14		10.365	130.54	10.365	75.64	10.365	242.62	10.365	75.6	10.365	303.3
	10.372	162.06	10.372	87.42	10.372	659.9	10.372	78.18	10.372	75.52		10.372	96.28	10.372	107.92	10.372	88.52	10.372	83.32	10.372	80.92	10.372	145.74		10.372	126.12	10.372	75.16	10.372	236.38	10.372	75.52	10.372	295.1
	10.379	158.3	10.379	85.94	10.379	637.84	10.379	77.76	10.379	75.46		10.379	95.2	10.379	108.3	10.379	87.24	10.379	82.36	10.379	81.46	10.379	143.18		10.379	124.92	10.379	75.08	10.379	231.5	10.379	75.6	10.379	284.42
	10.386	155.76	10.386	85.5	10.386	612.72	10.386	77.92	10.386	75.22		10.386	93.08	10.386	109.76	10.386	86.52	10.386	81.1	10.386	81.72	10.386	141.82		10.386	120.72	10.386	74.86	10.386	225.66	10.386	75.72	10.386	273.64
	10.392	152.38	10.392	86.18	10.392	593.76	10.392	78.06	10.392	75.18		10.392	92.3	10.392	111.76	10.392	85.76	10.392	80.94	10.392	81.86	10.392	141.1		10.392	116.24	10.392	75.1	10.392	215.12	10.392	75.58	10.392	262.24
	10.399	147.3	10.399	85.54	10.399	574.84	10.399	78.28	10.399	75.06		10.399	92.32	10.399	111.74	10.399	84.8	10.399	81.4	10.399	81.9	10.399	138.82		10.399	111.22	10.399	75.1	10.399	206.02	10.399	75.5	10.399	251.32
	10.406	142.94	10.406	85.26	10.406	558.14	10.406	78.3	10.406	74.94		10.406	92.92	10.406	110.82	10.406	84.44	10.406	81.18	10.406	81.76	10.406	138.2		10.406	107.84	10.406	75.1	10.406	196.12	10.406	75.34	10.406	245.98
	10.413	140.98	10.413	84.78	10.413	534.7	10.413	78.56	10.413	74.94		10.413	94.4	10.413	111.88	10.413	83.7	10.413	80.78	10.413	82.28	10.413	137.4		10.413	106.3	10.413	75.02	10.413	183.12	10.413	75.2	10.413	235.06
	10.42	139.16	10.42	84.3	10.42	522.08	10.42	78.9	10.42	75.06		10.42	94.88	10.42	112.36	10.42	83.74	10.42	81.2	10.42	81.86	10.42	135.74		10.42	104.62	10.42	75.04	10.42	178.28	10.42	75.4	10.42	227.68
	10.426	138.24	10.426	83.78	10.426	512.34	10.426	78.54	10.426	75.06		10.426	95.96	10.426	112.24	10.426	84	10.426	81.74	10.426	81.06	10.426	134.84		10.426	102.06	10.426	74.8	10.426	175.5	10.426	75.4	10.426	223
	10.433	139.12	10.433	84.08	10.433	499.92	10.433	78.24	10.433	74.88		10.433	97.32	10.433	111.48	10.433	83.74	10.433	82.4	10.433	81.9	10.433	135		10.433	101.34	10.433	74.76	10.433	173.58	10.433	75.36	10.433	219.04
	10.44	140.22	10.44	84.22	10.44	495.86	10.44	78.12	10.44	74.88		10.44	98.96	10.44	110.14	10.44	83.84	10.44	82.24	10.44	82.08	10.44	136.86		10.44	99.46	10.44	74.44	10.44	166.12	10.44	75.54	10.44	213.44
	10.447	140	10.447	83.82	10.447	498.6	10.447	77.82	10.447	75.12		10.447	99.66	10.447	110.14	10.447	84.56	10.447	82.58	10.447	82.98	10.447	134.96		10.447	99.42	10.447	74.38	10.447	162.82	10.447	75.44	10.447	212.96
	10.453	140.74	10.453	83.54	10.453	498.78	10.453	77.44	10.453	75.42		10.453	99.82	10.453	109.96	10.453	84.34	10.453	83.12	10.453	83.38	10.453	135.36		10.453	100.46	10.453	74.4	10.453	162.92	10.453	75.52	10.453	210.5
	10.46	141.98	10.46	83.34	10.46	500.5	10.46	77.5	10.46	75.56		10.46	101.4	10.46	110.5	10.46	84.44	10.46	83.18	10.46	83.54	10.46	138.38		10.46	101.32	10.46	74.8	10.46	161.3	10.46	75.54	10.46	210.94
	10.467	142.44	10.467	83.52	10.467	496.56	10.467	78.3	10.467	75.62		10.467	102.32	10.467	109.98	10.467	85.38	10.467	83.18	10.467	83.68	10.467	139.58		10.467	100.72	10.467	75.02	10.467	161.28	10.467	75.78	10.467	204.3
	10.474	143.98	10.474	84	10.474	498.22	10.474	78.28	10.474	75.9		10.474	101.8	10.474	110.56	10.474	85.6	10.474	83.46	10.474	83.8	10.474	140.8		10.474	99.36	10.474	75.1	10.474	161.56	10.474	75.66	10.474	202.76
	10.481	142.92	10.481	83.82	10.481	498.14	10.481	78.48	10.481	75.9		10.481	102.16	10.481	111.26	10.481	86.14	10.481	83.14	10.481	83.58	10.481	141.88		10.481	100.58	10.481	74.9	10.481	161.58	10.481	75.66	10.481	198.92
	10.487	144	10.487	83.82	10.487	500.18	10.487	78.9	10.487	76.06		10.487	101.86	10.487	111.1	10.487	85.96	10.487	82.42	10.487	83.92	10.487	139.86		10.487	101.16	10.487	74.94	10.487	161.68	10.487	75.7	10.487	198
	10.494	141.94	10.494	83.66	10.494	508.4	10.494	79.08	10.494	76.14		10.494	101.14	10.494	112.16	10.494	86.32	10.494	81.72	10.494	83.42	10.494	139.08		10.494	104.02	10.494	74.92	10.494	164.28	10.494	75.9	10.494	195.26
	10.501	142.26	10.501	83.9	10.501	521	10.501	79.1	10.501	76.06		10.501	99.2	10.501	112.4	10.501	86.12	10.501	81.8	10.501	84.22	10.501	136.34		10.501	107.3	10.501	74.82	10.501	169.04	10.501	75.68	10.501	198.26
	10.508	141.42	10.508	84.1	10.508	526.62	10.508	79.7	10.508	75.72		10.508	98.3	10.508	111.4	10.508	85.44	10.508	81.24	10.508	83.6	10.508	135.38		10.508	108.86	10.508	74.7	10.508	173.38	10.508	75.72	10.508	199.92
	10.515	140.2	10.515	83.06	10.515	536	10.515	79.76	10.515	75.24		10.515	98.66	10.515	110.04	10.515	86.12	10.515	80.58	10.515	84.2	10.515	134.38		10.515	110.92	10.515	74.38	10.515	175.74	10.515	75.54	10.515	203.42
	10.521	140.34	10.521	83.4	10.521	542.54	10.521	79.42	10.521	75.42		10.521	99.24	10.521	109.34	10.521	86.66	10.521	80.66	10.521	84.8	10.521	130.78		10.521	113.66	10.521	74	10.521	184.48	10.521	75.66	10.521	205.22
	10.528	140.66	10.528	84.4	10.528	555.7	10.528	78.68	10.528	75.64		10.528	99.08	10.528	108.4	10.528	86.06	10.528	80.7	10.528	84.84	10.528	129.8		10.528	116.58	10.528	74.12	10.528	188.64	10.528	75.68	10.528	213.32
	10.535	139.9	10.535	84.9	10.535	567.22	10.535	78.82	10.535	75.46		10.535	100.16	10.535	107.14	10.535	86	10.535	81.26	10.535	84.34	10.535	128.1		10.535	117.22	10.535	74.4	10.535	193.84	10.535	75.92	10.535	218.48
	10.542	142.48	10.542	85.16	10.542	581.44	10.542	78.2	10.542	75.64		10.542	100.12	10.542	106.72	10.542	85.16	10.542	82.02	10.542	84.66	10.542	128.6		10.542	117.74	10.542	74.54	10.542	200.82	10.542	76.06	10.542	223.58
	10.549	142.86	10.549	86.58	10.548	595.24	10.549	77.88	10.548	75.52		10.548	99.38	10.548	105.34	10.548	85.44	10.548	82.52	10.549	84.1	10.548	127.74		10.548	119.22	10.548	74.6	10.549	204.16	10.548	76.22	10.548	227.3
	10.555	143.62	10.555	86.72	10.555	597.84	10.555	77.74	10.555	75.78		10.555	99.94	10.555	103.86	10.555	85.04	10.555	83.26	10.555	84.02	10.555	126.32		10.555	118.42	10.555	74.74	10.555	207.94	10.555	76.48	10.555	231.38
	10.562	143.14	10.562	86.28	10.562	605.16	10.562	77.8	10.562	75.94		10.562	100.18	10.562	102.4	10.562	85	10.562	83.78	10.562	83.48	10.562	126.7		10.562	121.32	10.562	74.98	10.562	214.68	10.562	76.58	10.562	239.08
	10.569	144.58	10.569	85.88	10.569	611.6	10.569	76.92	10.569	76.36		10.569	100.84	10.569	101.26	10.569	84.84	10.569	84.54	10.569	84.26	10.569	126.84		10.569	125.26	10.569	75.22	10.569	216.92	10.569	76.88	10.569	247.52
	10.576	146	10.576	85.66	10.576	621.44	10.576	76.58	10.576	76.52		10.576	99.8	10.576	101.9	10.576	84.36	10.576	85.12	10.576	84.22	10.576	128.78		10.576	126.42	10.576	75.16	10.576	222.24	10.576	77.2	10.576	251.42
	10.582	146.74	10.582	85.82	10.582	631.5	10.582	76.36	10.582	76.42		10.582	99.04	10.582	101.86	10.582	84.02	10.582	84.98	10.582	84.22	10.582	128.92		10.582	126.5	10.582	75.14	10.582	221.62	10.582	77.16	10.582	259.3
	10.589	146.96	10.589	85.04	10.589	634.02	10.589	76.22	10.589	76.46		10.589	98.48	10.589	102.02	10.589	84.38	10.589	85.1	10.589	83.82	10.589	128.54		10.589	127.88	10.589	75.32	10.589	223.3	10.589	77.06	10.589	262.54
	10.596	146.42	10.596	85.2	10.596	638.06	10.596	76.18	10.596	76.42		10.596	99.12	10.596	100.72	10.596	83.86	10.596	84.5	10.596	83.88	10.596	127.24		10.596	130.86	10.596	75.86	10.596	224.38	10.596	77.24	10.596	265.98
	10.603	147.5	10.603	85.92	10.603	632.52	10.603	76.4	10.603	76.12		10.603	99.24	10.603	99.9	10.603	84.38	10.603	84.28	10.603	83.28	10.603	123.74		10.603	131.58	10.603	75.98	10.603	223.42	10.603	76.98	10.603	269.44
	10.61	150.46	10.61	85.58	10.61	637.48	10.61	76.66	10.61	76.86		10.61	99.82	10.61	99.76	10.61	83.46	10.61	85.06	10.61	83.52	10.61	123.02		10.61	130.06	10.61	76.2	10.61	227.2	10.61	77.26	10.61	269.5
	10.616	151.92	10.616	86.28	10.616	639.32	10.616	76.6	10.616	76.58		10.616	98.68	10.616	99	10.616	83.3	10.616	85.22	10.616	82.74	10.616	121.46		10.616	130.68	10.616	76.7	10.616	223.68	10.616	77.14	10.616	269.18
	10.623	153.46	10.623	87.64	10.623	635.76	10.623	76.36	10.623	76.5		10.623	99.94	10.623	98.4	10.623	82.9	10.623	84.84	10.623	82.74	10.623	122.34		10.623	128.28	10.623	77	10.623	217.6	10.623	77.26	10.623	264.52
	10.63	154.34	10.63	87.88	10.63	633.7	10.63	76.88	10.63	76.12		10.63	98.92	10.63	98.22	10.63	82.96	10.63	84.32	10.63	82.2	10.63	121.78		10.63	126.98	10.63	76.98	10.63	219.66	10.63	77.34	10.63	263.48
	10.637	154.1	10.637	88.14	10.637	631.74	10.637	77.36	10.637	76.1		10.637	98.12	10.637	97.5	10.637	83.02	10.637	83.82	10.637	82.88	10.637	119.38		10.637	128.26	10.637	77.14	10.637	220	10.637	77.1	10.637	266.68
	10.644	154.08	10.644	87.64	10.644	625.68	10.644	77.34	10.644	76.5		10.644	97.12	10.644	98.04	10.644	83.26	10.644	83.62	10.644	82.88	10.644	121		10.644	128.84	10.644	77.22	10.644	221.34	10.644	76.94	10.644	265.7
	10.65	155.32	10.65	87.2	10.65	620.08	10.65	77.18	10.65	76.26		10.65	97.62	10.65	98.52	10.65	84.28	10.65	83.42	10.65	83.58	10.65	123.92		10.65	128.48	10.65	76.9	10.65	222.9	10.65	77.06	10.65	267.56
	10.657	155.94	10.657	87.16	10.657	616.72	10.657	76.94	10.657	76.24		10.657	96.64	10.657	99.28	10.657	85.08	10.657	83.04	10.657	83.68	10.657	124.94		10.657	127.3	10.657	76.18	10.657	222.2	10.657	76.64	10.657	269.08
	10.664	154.28	10.664	86.56	10.664	613.86	10.664	77.02	10.664	76.7		10.664	96.74	10.664	99.64	10.664	85.44	10.664	82.2	10.664	83.52	10.664	125.76		10.664	126.78	10.664	76.32	10.664	223.78	10.664	76.6	10.664	271.7
	10.671	152.74	10.671	86.82	10.671	610.54	10.671	77.3	10.671	76.32		10.671	96.5	10.671	99.76	10.671	86.16	10.671	81.6	10.671	83.02	10.671	125.64		10.671	126.88	10.671	76.46	10.671	221.42	10.671	76.42	10.671	276.88
	10.677	150.72	10.677	86.38	10.677	616.32	10.677	77.58	10.677	76.72		10.677	95.96	10.677	100.36	10.677	86.38	10.677	81.32	10.677	83.8	10.677	124.54		10.677	125.3	10.677	76.06	10.677	227.78	10.677	76.12	10.677	281.44
	10.684	151.92	10.684	87.4	10.684	623.08	10.684	77.78	10.684	77.18		10.684	93.4	10.684	100	10.684	86.16	10.684	82.42	10.684	83.72	10.684	121.32		10.684	129.18	10.684	75.74	10.684	234.08	10.684	76.12	10.684	290.06
	10.691	152.04	10.691	88.34	10.691	628.12	10.691	77.84	10.691	77.24		10.691	93.76	10.691	100.32	10.691	85.24	10.691	82.7	10.691	84.18	10.691	120.68		10.691	131.72	10.691	76.06	10.691	237.18	10.691	76.14	10.691	294.26
	10.698	149.88	10.698	88.96	10.698	630.12	10.698	77.98	10.698	77.48		10.698	94	10.698	99.14	10.698	84.26	10.698	83	10.698	83.66	10.698	120.52		10.698	132.34	10.698	76.28	10.698	244.26	10.698	76.24	10.698	301.54
	10.705	148.66	10.705	89.1	10.705	638.7	10.705	78.26	10.705	77.1		10.705	94.7	10.705	97.86	10.705	83.58	10.705	83.44	10.705	84.66	10.705	119.06		10.705	134.86	10.705	76.16	10.705	253.02	10.705	76.22	10.705	310.14
	10.711	148.04	10.711	89.08	10.711	645.2	10.711	78.36	10.711	77.28		10.711	94.54	10.711	97.54	10.711	82.62	10.711	83.5	10.711	85.18	10.711	117.04		10.711	136.16	10.711	76.24	10.711	262.32	10.711	76.34	10.711	318.7
	10.718	148.18	10.718	89.08	10.718	644.72	10.718	78.48	10.718	77.74		10.718	94.3	10.718	98.02	10.718	83.68	10.718	83.74	10.718	85.84	10.718	117.22		10.718	137.46	10.718	76.52	10.718	273.3	10.718	76.42	10.718	330.34
	10.725	147.76	10.725	89.34	10.725	650.28	10.725	78.18	10.725	77.26		10.725	94.42	10.725	97.5	10.725	83.52	10.725	83.74	10.725	86.26	10.725	119.62		10.725	139.22	10.725	76.66	10.725	281.62	10.725	76.8	10.725	341.1
	10.732	148.66	10.732	88.68	10.732	646.1	10.732	77.72	10.732	76.94		10.732	93.82	10.732	98.12	10.732	84.26	10.732	83	10.732	85.44	10.732	120.3		10.732	140.26	10.732	76.56	10.732	289.88	10.732	76.72	10.732	352.32
	10.739	150.18	10.739	89.08	10.739	641.88	10.739	77.46	10.739	76.94		10.739	93.42	10.739	98.82	10.739	84.44	10.739	83.44	10.739	84.3	10.739	121.54		10.739	139.9	10.739	76.44	10.739	291.96	10.739	76.72	10.739	362.78
	10.745	150.36	10.745	87.76	10.745	639.5	10.745	77.64	10.745	76.56		10.745	92.92	10.745	100.28	10.745	85	10.745	83.5	10.745	83.78	10.745	120.46		10.745	136.3	10.745	76.42	10.745	295.5	10.745	76.5	10.745	372.5
	10.752	152.24	10.752	88.26	10.752	642.66	10.752	77.26	10.752	77.38		10.752	91.54	10.752	100.58	10.752	85.72	10.752	83.78	10.752	83.06	10.752	120.26		10.752	134.7	10.752	75.96	10.752	299.52	10.752	76.26	10.752	377.86
	10.759	155.24	10.759	87.86	10.759	638.38	10.759	77.42	10.759	77.04		10.759	90.54	10.759	102.16	10.759	85.66	10.759	84.8	10.759	82.74	10.759	118.24		10.759	135.64	10.759	75.88	10.759	298.44	10.759	76.48	10.759	384.3
	10.766	154.66	10.766	87.88	10.766	634.66	10.766	78.42	10.766	76.94		10.766	89.12	10.766	102.96	10.766	85.7	10.766	84.92	10.766	82.24	10.766	118.64		10.766	135.94	10.766	75.76	10.766	298.44	10.766	76.4	10.766	387.8
	10.773	152.88	10.773	88.2	10.772	636.82	10.773	78.72	10.772	76.66		10.773	88.58	10.772	103.14	10.772	85	10.772	85.7	10.773	81.58	10.772	119.44		10.772	137.16	10.773	75.42	10.773	295.9	10.772	76.04	10.772	387.78
	10.779	153	10.779	87.48	10.779	634.7	10.779	78.72	10.779	76.24		10.779	88.28	10.779	103.34	10.779	83.74	10.779	85.44	10.779	81.04	10.779	119.7		10.779	139.02	10.779	75.08	10.779	295.14	10.779	76.02	10.779	381.06
	10.786	152.14	10.786	86.8	10.786	632.76	10.786	78.96	10.786	76.24		10.786	87.7	10.786	104.32	10.786	83.96	10.786	85.3	10.786	81.16	10.786	118.9		10.786	138.5	10.786	74.8	10.786	293.22	10.786	75.7	10.786	374.84
	10.793	151	10.793	86.06	10.793	633.64	10.793	78.98	10.793	76.36		10.793	89.12	10.793	103.44	10.793	83.72	10.793	85.94	10.793	81.64	10.793	121.84		10.793	138.26	10.793	74.56	10.793	286.42	10.793	75.8	10.793	367.56
	10.8	149.46	10.8	85.74	10.8	635.24	10.8	78.9	10.8	76.1		10.8	90.1	10.8	102.24	10.8	83.64	10.8	85.12	10.8	81.88	10.8	121.32		10.8	137.86	10.8	74.52	10.8	284.76	10.8	75.8	10.8	363.32
	10.806	145.28	10.806	84.84	10.806	634.92	10.806	78.26	10.806	76.32		10.806	91.72	10.806	101.54	10.806	84.08	10.806	84.62	10.806	82.6	10.806	123.08		10.806	138.84	10.806	74.72	10.806	280.62	10.806	75.72	10.806	359.7
	10.813	143.58	10.813	85.16	10.813	626.64	10.813	78.18	10.813	75.52		10.813	92	10.813	102.12	10.813	84.06	10.813	84.94	10.813	83.24	10.813	124.2		10.813	138.3	10.813	74.7	10.813	273.02	10.813	75.7	10.813	354.52
	10.82	144.72	10.82	85.66	10.82	624.1	10.82	77.58	10.82	76.02		10.82	93.26	10.82	102.64	10.82	84.5	10.82	83.92	10.82	83.1	10.82	126.4		10.82	137.6	10.82	74.74	10.82	269.84	10.82	75.4	10.82	347.5
	10.827	144.54	10.827	85.28	10.827	612.66	10.827	76.8	10.827	76.12		10.827	93.36	10.827	103.44	10.827	84.88	10.827	84.52	10.827	83.34	10.827	124.96		10.827	134.52	10.827	75	10.827	265.32	10.827	75.58	10.827	342.46
	10.834	146.12	10.834	84.88	10.834	601	10.834	76.9	10.834	76.22		10.834	93.46	10.834	103.7	10.834	85.26	10.834	84.02	10.834	83.38	10.834	125.92		10.834	131.5	10.834	75.44	10.834	261.42	10.834	75.52	10.834	340.2
	10.84	146.52	10.84	85.72	10.84	594.66	10.84	77.08	10.84	76.48		10.84	94.12	10.84	103.58	10.84	84.9	10.84	84.3	10.84	83.28	10.84	125.6		10.84	128.82	10.84	75.58	10.84	258.06	10.84	75.6	10.84	339.22
	10.847	145.72	10.847	86.22	10.847	590.12	10.847	76.74	10.847	76.96		10.847	95.04	10.847	102.92	10.847	84.2	10.847	85.34	10.847	83.22	10.847	127.22		10.847	128.02	10.847	75.52	10.847	251.7	10.847	75.62	10.847	332.1
	10.854	145.42	10.854	85.82	10.854	580.52	10.854	76.58	10.854	77.52		10.854	94.04	10.854	103.96	10.854	84.5	10.854	84.58	10.854	83.68	10.854	126.08		10.854	126.9	10.854	75.58	10.854	248.3	10.854	75.7	10.854	324.84
	10.861	144.7	10.861	85.86	10.861	569.18	10.861	76.34	10.861	77.8		10.861	94.48	10.861	104.44	10.861	84.38	10.861	84.82	10.861	84.22	10.861	129.54		10.861	125.7	10.861	75.68	10.861	242.96	10.861	76.64	10.861	314.84
	10.868	145.08	10.868	86.98	10.868	561.86	10.868	76.26	10.868	77.64		10.868	94.56	10.868	103.72	10.868	84.24	10.868	84.44	10.868	83.58	10.868	130.18		10.868	123.7	10.868	75.36	10.868	234.32	10.868	77.08	10.868	308.76
	10.874	143.66	10.874	86.2	10.874	566.76	10.874	76.08	10.874	77.78		10.874	96.18	10.874	102.88	10.874	84.2	10.874	84.34	10.874	83.52	10.874	128.78		10.874	121.64	10.874	75.24	10.874	231.02	10.874	77.1	10.874	303.9
	10.881	141.04	10.881	86.52	10.881	565.06	10.881	75.9	10.881	77.34		10.881	95.82	10.881	101.3	10.881	83.5	10.881	84.96	10.881	83.58	10.881	127.96		10.881	119.1	10.881	75.18	10.881	224.76	10.881	77.16	10.881	297.2
	10.888	141.26	10.888	87.48	10.888	568.1	10.888	75.84	10.888	77.5		10.888	95.94	10.888	101.12	10.888	83.14	10.888	84.24	10.888	82.78	10.888	127.36		10.888	119.74	10.888	75.08	10.888	217.82	10.888	76.94	10.888	288.76
	10.895	139.4	10.895	87.6	10.895	567.74	10.895	75.54	10.895	77.44		10.895	95.16	10.895	101.88	10.895	83.12	10.895	84.46	10.895	83.42	10.895	125.02		10.895	119.06	10.895	74.72	10.895	216.56	10.895	76.88	10.895	280.42
	10.901	135.68	10.901	86.9	10.901	557.24	10.901	75.52	10.901	76.88		10.901	94.76	10.901	102.8	10.901	83.02	10.901	84.96	10.901	83.26	10.901	124.86		10.901	118.94	10.901	74.92	10.901	212.48	10.901	76.72	10.901	272.56
	10.908	135.48	10.908	86.58	10.908	544.78	10.908	75.68	10.908	76.5		10.908	93.84	10.908	103.76	10.908	83.08	10.908	84.82	10.908	83.06	10.908	122.24		10.908	117.46	10.908	75	10.908	210.66	10.908	76.64	10.908	268.66
	10.915	133.58	10.915	87.08	10.915	540.84	10.915	75.68	10.915	76.12		10.915	94.98	10.915	102.7	10.915	83	10.915	85.14	10.915	83.2	10.915	121.48		10.915	118.42	10.915	75.26	10.915	210.74	10.915	76.4	10.915	259.04
	10.922	133.88	10.922	87.26	10.922	537.16	10.922	76.34	10.922	75.98		10.922	94.98	10.922	101.9	10.922	83.56	10.922	85.54	10.922	83.2	10.922	118.86		10.922	118.82	10.922	75.5	10.922	207.82	10.922	75.68	10.922	251.5
	10.929	133.12	10.929	85.8	10.929	528.78	10.929	76.44	10.929	76.26		10.929	95.68	10.929	101.16	10.929	83.46	10.929	85.24	10.929	83.74	10.929	118.52		10.929	118.06	10.929	75.66	10.929	206.52	10.929	75.76	10.929	241.16
	10.935	133.82	10.935	85.72	10.935	514.28	10.935	76.92	10.935	76.6		10.935	94.54	10.935	99.7	10.935	84.12	10.935	84.6	10.935	83.7	10.935	119.02		10.935	118.9	10.935	76.74	10.935	203.02	10.935	75.86	10.935	239.1
	10.942	133.88	10.942	85.78	10.942	514	10.942	77.02	10.942	76.96		10.942	94.42	10.942	99.48	10.942	85.18	10.942	85.14	10.942	84.16	10.942	120.28		10.942	120.68	10.942	76.62	10.942	204.06	10.942	76.02	10.942	235.62
	10.949	133.84	10.949	85.4	10.949	506.6	10.949	77.14	10.949	76.7		10.949	95.14	10.949	98.66	10.949	86.18	10.949	85.06	10.949	84.02	10.949	121.4		10.949	120.28	10.949	76.72	10.949	205.38	10.949	76.32	10.949	234.7
	10.956	134.92	10.956	85.54	10.956	506.22	10.956	77.38	10.956	76.5		10.956	95.32	10.956	98.6	10.956	86.08	10.956	84.54	10.956	83.64	10.956	120.88		10.956	121.74	10.956	76.9	10.956	203.64	10.956	76.48	10.956	233.94
	10.963	137.56	10.963	86.14	10.963	509.12	10.963	77.22	10.963	76.42		10.963	93.42	10.963	98.1	10.963	86.68	10.963	84.16	10.963	83.84	10.963	119.32		10.963	121.26	10.963	76.58	10.963	200.74	10.963	76.46	10.963	232.78
	10.969	138.46	10.969	86.26	10.969	509.78	10.969	76.98	10.969	76.12		10.969	93.34	10.969	98.04	10.969	87.36	10.969	83.14	10.969	83.48	10.969	118.32		10.969	121.54	10.969	77.08	10.969	201.14	10.969	76.42	10.969	231.76
	10.976	139.12	10.976	86.18	10.976	508.08	10.976	76.82	10.976	75.78		10.976	93.28	10.976	100.08	10.976	86.34	10.976	83.52	10.976	82.8	10.976	119.18		10.976	121.9	10.976	77.74	10.976	200.34	10.976	76.26	10.976	237.74
	10.983	139.76	10.983	84.74	10.983	511.02	10.983	76.04	10.983	75.8		10.983	93.4	10.983	100	10.983	86.26	10.983	84.12	10.983	82.1	10.983	119.18		10.983	121.9	10.983	77.52	10.983	201.04	10.983	76.54	10.983	239.62
	10.99	140.36	10.99	84.86	10.99	509.38	10.99	75.82	10.99	75.58		10.99	93.16	10.99	100.86	10.99	86.36	10.99	84.74	10.99	82.46	10.99	118.92		10.99	122.26	10.99	78.04	10.99	201.9	10.99	76.4	10.99	239.2
	10.997	139.36	10.997	85.18	10.996	516.56	10.997	75.66	10.996	75.18		10.997	94.6	10.996	100.08	10.996	86.4	10.996	85.02	10.997	82.68	10.996	118.9		10.996	121.46	10.997	77.36	10.997	202.98	10.996	76.38	10.996	236.86
	11.003	139.4	11.003	84.48	11.003	507.72	11.003	75.86	11.003	75.14		11.003	95.1	11.003	99.98	11.003	86.28	11.003	84.36	11.003	82.36	11.003	117.22		11.003	118.62	11.003	77.48	11.003	202.02	11.003	76.38	11.003	234.4
	11.01	137.52	11.01	84.44	11.01	512.9	11.01	75.78	11.01	75.72		11.01	95.18	11.01	99.88	11.01	85.44	11.01	84.2	11.01	82.54	11.01	117.34		11.01	117.36	11.01	77.4	11.01	199.3	11.01	76.2	11.01	232.74
	11.017	135.06	11.017	84.14	11.017	514.86	11.017	75.74	11.017	76.16		11.017	95.94	11.017	98.56	11.017	86.38	11.017	84.22	11.017	81.88	11.017	117.8		11.017	115.4	11.017	77.14	11.017	197.56	11.017	75.92	11.017	232.56
	11.024	133.1	11.024	83.88	11.024	517.12	11.024	75.98	11.024	76.34		11.024	97.56	11.024	99.24	11.024	86.48	11.024	83.8	11.024	81.6	11.024	118.8		11.024	115.14	11.024	77.3	11.024	199.2	11.024	76.04	11.024	231.26
	11.03	132.64	11.03	84.4	11.03	516.84	11.03	76.02	11.03	76.42		11.03	96.5	11.03	99.72	11.03	85.46	11.03	83.46	11.03	81.6	11.03	119.62		11.03	113.6	11.03	76.46	11.03	199.56	11.03	75.82	11.03	231.06
	11.037	129.9	11.037	84.7	11.037	515.56	11.037	76.02	11.037	76.46		11.037	95.24	11.037	99.74	11.037	86.1	11.037	83.1	11.037	81.62	11.037	118.28		11.037	110.96	11.037	75.78	11.037	198.46	11.037	75.74	11.037	228.14
	11.044	128.78	11.044	85.3	11.044	511.14	11.044	76.44	11.044	76.34		11.044	95.42	11.044	101.06	11.044	85.02	11.044	81.78	11.044	81.98	11.044	120.14		11.044	109.78	11.044	76	11.044	195.34	11.044	75.4	11.044	230.12
	11.051	126.78	11.051	85.32	11.051	510.98	11.051	76.32	11.051	76.4		11.051	95.38	11.051	101.42	11.051	84.12	11.051	83.04	11.051	81.78	11.051	121.44		11.051	108.34	11.051	75.88	11.051	194.32	11.051	75.32	11.051	231.84
	11.058	125.52	11.058	84.06	11.058	503.3	11.058	76	11.058	76.52		11.058	95.74	11.058	101.6	11.058	83.34	11.058	83.3	11.058	82.3	11.058	120.54		11.058	107.72	11.058	75.9	11.058	190.54	11.058	75.58	11.058	232.84
	11.064	125.3	11.064	84.18	11.064	506.8	11.064	76.16	11.064	76.2		11.064	96.48	11.064	101.12	11.064	82.58	11.064	83.98	11.064	82.46	11.064	121.06		11.064	109.28	11.064	76.38	11.064	191.54	11.064	75.52	11.064	236.74
	11.071	125.92	11.071	83.22	11.071	502.9	11.071	76.2	11.071	75.7		11.071	96.26	11.071	100.24	11.071	83.2	11.071	84.24	11.071	82.78	11.071	120.88		11.071	109.42	11.071	76.62	11.071	191.06	11.071	75.4	11.071	235.5
	11.078	125.26	11.078	82.86	11.078	498.9	11.078	76.4	11.078	75.38		11.078	95.7	11.078	100.68	11.078	82.48	11.078	85.42	11.078	82.92	11.078	119.72		11.078	109.56	11.078	76.56	11.078	192.34	11.078	75.54	11.078	233.3
	11.085	126.4	11.085	82.34	11.085	501.44	11.085	76.46	11.085	75.4		11.085	94.96	11.085	99.52	11.085	82.44	11.085	85.94	11.085	82.78	11.085	118.48		11.085	109.68	11.085	76.12	11.085	192.5	11.085	75.6	11.085	233.16
	11.092	126.26	11.092	81.54	11.092	501.92	11.092	77.22	11.092	75.48		11.092	96.02	11.092	99.5	11.092	83.24	11.092	85.8	11.092	82.76	11.092	118.52		11.092	111.6	11.092	76.02	11.092	191.64	11.092	75.62	11.092	230.42
	11.098	127.64	11.098	81.18	11.098	505.02	11.098	77.36	11.098	75.62		11.098	95.98	11.098	99.06	11.098	83.26	11.098	85.32	11.098	83.06	11.098	117.86		11.098	111.62	11.098	75.74	11.098	193.92	11.098	75.74	11.098	225.7
	11.105	127.64	11.105	81.5	11.105	502.48	11.105	77	11.105	75.78		11.105	95.22	11.105	98.4	11.105	83.66	11.105	84.82	11.105	82.86	11.105	115.9		11.105	113	11.105	75.4	11.105	193.34	11.105	75.68	11.105	220.66
	11.112	131.1	11.112	81.4	11.112	502.84	11.112	77.4	11.112	75.6		11.112	95.94	11.112	98.28	11.112	84.06	11.112	83.6	11.112	83.02	11.112	116.1		11.112	114.18	11.112	75.3	11.112	192	11.112	75.66	11.112	219.72
	11.119	133.06	11.119	81.76	11.119	495.62	11.119	77.44	11.119	75.7		11.119	95.24	11.119	99.94	11.119	83.96	11.119	84.12	11.119	82.18	11.119	115.1		11.119	114.52	11.119	75.78	11.119	192.28	11.119	75.7	11.119	217.94
	11.125	134.3	11.125	81.62	11.125	487.6	11.125	77.1	11.125	75.88		11.125	94.38	11.125	102.24	11.125	83.44	11.125	84.22	11.125	82.64	11.125	114.68		11.125	114.26	11.125	75.48	11.125	187.6	11.125	75.96	11.125	214.22
	11.132	133.36	11.132	81.92	11.132	483.84	11.132	76.88	11.132	76.4		11.132	94.34	11.132	102.98	11.132	82.02	11.132	85.12	11.132	82.64	11.132	115.54		11.132	114.32	11.132	75.42	11.132	188.04	11.132	76.04	11.132	212.42
	11.139	132.76	11.139	81.86	11.139	477.18	11.139	76.46	11.139	76.44		11.139	93.42	11.139	102.74	11.139	81.6	11.139	84.1	11.139	83.04	11.139	115.42		11.139	114.4	11.139	75.6	11.139	187.64	11.139	75.98	11.139	212.46
	11.146	132.64	11.146	81.62	11.146	470.14	11.146	76.08	11.146	76.34		11.146	92.78	11.146	103.64	11.146	80.88	11.146	84.32	11.146	83.1	11.146	114.66		11.146	114.22	11.146	75.66	11.146	186.22	11.146	76.16	11.146	211.82
	11.153	133.94	11.153	81.4	11.153	467.7	11.153	75.3	11.153	76.08		11.153	90.72	11.153	103.1	11.153	80.72	11.153	84.98	11.153	83	11.153	114.12		11.153	112.62	11.153	75.7	11.153	186.3	11.153	76.34	11.153	213.56
	11.159	134.52	11.159	80.88	11.159	465.12	11.159	75.4	11.159	75.78		11.159	90.56	11.159	102.82	11.159	81.3	11.159	84.96	11.159	82.08	11.159	114.04		11.159	113.8	11.159	75.6	11.159	185.78	11.159	76.56	11.159	216.56
	11.166	135.86	11.166	80.12	11.166	465.62	11.166	76.4	11.166	76.1		11.166	90.24	11.166	102.86	11.166	81.98	11.166	85.24	11.166	82.12	11.166	114.36		11.166	112.72	11.166	75.48	11.166	185.3	11.166	76.52	11.166	219.36
	11.173	134.42	11.173	81.26	11.173	462.46	11.173	76.52	11.173	76.14		11.173	89.52	11.173	102.62	11.173	81.52	11.173	85.06	11.173	82.72	11.173	113.72		11.173	112.24	11.173	75.1	11.173	188.2	11.173	77.16	11.173	220.36
	11.18	135.22	11.18	81.18	11.18	464.54	11.18	76.68	11.18	75.9		11.18	89.86	11.18	101.66	11.18	82.1	11.18	84.68	11.18	83.1	11.18	115.3		11.18	112.08	11.18	74.94	11.18	186.76	11.18	77.44	11.18	221.44
	11.187	133.76	11.187	81.02	11.187	460.14	11.187	76.82	11.187	76.64		11.187	91.22	11.187	99.72	11.187	83.16	11.187	83.72	11.187	82.52	11.187	114.42		11.187	111.1	11.187	75.14	11.187	187.98	11.187	77.58	11.187	221.54
	11.193	135.6	11.193	81.68	11.193	457.86	11.193	76.94	11.193	76.38		11.193	90.62	11.193	99.36	11.193	83.76	11.193	83.94	11.193	82.14	11.193	111.68		11.193	111.36	11.193	75.42	11.193	186.46	11.193	78.1	11.193	222.22
	11.2	134.28	11.2	81.62	11.2	454.02	11.2	76.82	11.2	76.62		11.2	91.76	11.2	99.46	11.2	83.6	11.2	85.3	11.2	81.6	11.2	111.9		11.2	110.48	11.2	75.38	11.2	182.72	11.2	78.3	11.2	220.92
	11.207	130.04	11.207	81.92	11.207	456.78	11.207	77.08	11.207	76.84		11.207	92	11.207	99.24	11.207	83.12	11.207	85.28	11.207	81.88	11.207	113.16		11.207	108.82	11.207	75.36	11.207	180.86	11.207	77.98	11.207	219.16
	11.214	126.5	11.214	82.64	11.214	455.78	11.214	76.88	11.214	77		11.214	92.84	11.214	99.26	11.214	82.4	11.214	85.54	11.214	81.72	11.214	112.3		11.214	108.52	11.214	75.26	11.214	178.42	11.214	78.32	11.214	216.58
	11.221	126.56	11.221	83.68	11.22	451.98	11.221	76.64	11.22	77.02		11.221	91.72	11.22	98.48	11.22	81.54	11.22	85.8	11.221	81.82	11.22	111.86		11.22	107.96	11.221	75.08	11.221	178.08	11.221	78.24	11.22	213.52
	11.227	123.08	11.227	83.64	11.227	448.88	11.227	75.68	11.227	76.32		11.227	91.58	11.227	97.7	11.227	80.72	11.227	85.64	11.227	81.76	11.227	110.44		11.227	107.46	11.227	75.26	11.227	180.2	11.227	78.14	11.227	208.88
	11.234	123.28	11.234	83.12	11.234	453.16	11.234	75.58	11.234	76.16		11.234	91.3	11.234	96.58	11.234	80.92	11.234	84.68	11.234	81.16	11.234	110.88		11.234	105.88	11.234	75.46	11.234	178.68	11.234	77.52	11.234	205.16
	11.241	122.5	11.241	83.38	11.241	452.7	11.241	75.9	11.241	75.98		11.241	91.22	11.241	95.36	11.241	80.26	11.241	84.22	11.241	81.36	11.241	111.22		11.241	105.62	11.241	75.1	11.241	177.4	11.241	77.26	11.241	204.96
	11.248	122.38	11.248	83.94	11.248	454.12	11.248	75.96	11.248	75.06		11.248	89.96	11.248	95.06	11.248	80.36	11.248	84.74	11.248	81.2	11.248	112.16		11.248	105.24	11.248	75.02	11.248	173.68	11.248	77.06	11.248	203.5
	11.254	121.48	11.254	83.58	11.254	451.86	11.254	75.98	11.254	74.98		11.254	90	11.254	94.44	11.254	80.3	11.254	84.4	11.254	81.18	11.254	114.18		11.254	104	11.254	74.92	11.254	174.28	11.254	76.9	11.254	202.4
	11.261	120.94	11.261	83.46	11.261	452.42	11.261	75.94	11.261	75.28		11.261	89.48	11.261	93.6	11.261	80.74	11.261	83.68	11.261	81.18	11.261	114.7		11.261	105	11.261	75.2	11.261	173.52	11.261	76.96	11.261	201.16
	11.268	123.24	11.268	83.12	11.268	448.82	11.268	75.56	11.268	75.2		11.268	89.26	11.268	93.4	11.268	81.62	11.268	85	11.268	80.56	11.268	113.44		11.268	106.4	11.268	75.46	11.268	171.1	11.268	77	11.268	198.24
	11.275	124.62	11.275	82.68	11.275	451.72	11.275	75.8	11.275	75.06		11.275	89.38	11.275	92.74	11.275	81.42	11.275	85.06	11.275	80.62	11.275	114.18		11.275	106.82	11.275	75.5	11.275	167.34	11.275	76.44	11.275	195.92
	11.282	123.08	11.282	82.38	11.282	452.82	11.282	76.02	11.282	75.16		11.282	89.38	11.282	92.28	11.282	81.58	11.282	85.78	11.282	80.9	11.282	116.28		11.282	104.58	11.282	75.56	11.282	162.98	11.282	76.4	11.282	190.64
	11.288	125.04	11.288	82.44	11.288	455.4	11.288	76.08	11.288	75.22		11.288	89.66	11.288	92.02	11.288	82.38	11.288	86.14	11.288	80.7	11.288	116.22		11.288	103.38	11.288	75.3	11.288	158.62	11.288	76.44	11.288	186.1
	11.295	126.18	11.295	82.08	11.295	450.42	11.295	76.66	11.295	75.2		11.295	89.74	11.295	93.56	11.295	82	11.295	87.2	11.295	81.2	11.295	116.1		11.295	102.98	11.295	75.02	11.295	155.52	11.295	76.26	11.295	179.6
	11.302	125.52	11.302	82.72	11.302	449.52	11.302	76.64	11.302	75.28		11.302	90.12	11.302	94.58	11.302	82.1	11.302	86.92	11.302	81.64	11.302	115.24		11.302	100	11.302	74.98	11.302	155.68	11.302	76.06	11.302	174
	11.309	126.78	11.309	82.64	11.309	447.54	11.309	77.32	11.309	75.36		11.309	90.08	11.309	93.74	11.309	81.44	11.309	86.26	11.309	82.02	11.309	113.76		11.309	98.8	11.309	74.94	11.309	154.06	11.309	76.1	11.309	169.26
	11.316	126.26	11.316	82.52	11.316	443.64	11.316	77.76	11.316	75.3		11.316	90.18	11.316	94.58	11.316	81.98	11.316	85.62	11.316	83.06	11.316	112.38		11.316	98.82	11.316	74.76	11.316	148.78	11.316	75.84	11.316	164.74
	11.322	127.1	11.322	83.24	11.322	441.36	11.322	77.88	11.322	75		11.322	90.08	11.322	94.9	11.322	82.34	11.322	84.7	11.322	83.06	11.322	111.72		11.322	97.52	11.322	74.44	11.322	145.96	11.322	75.62	11.322	159.62
	11.329	124.04	11.329	83.14	11.329	441.38	11.329	78.24	11.329	75.44		11.329	90.32	11.329	95.52	11.329	82.22	11.329	83.24	11.329	83.62	11.329	111.96		11.329	95.34	11.329	74.16	11.329	144.78	11.329	75.7	11.329	156.52
	11.336	123.3	11.336	83.26	11.336	438.72	11.336	78.22	11.336	75.58		11.336	90.4	11.336	97.5	11.336	82.88	11.336	84.18	11.336	83.76	11.336	110.86		11.336	94.84	11.336	74.32	11.336	144.5	11.336	76.1	11.336	150.34
	11.343	123.4	11.343	83.4	11.343	440.86	11.343	77.78	11.343	76		11.343	91.22	11.343	97.84	11.343	83.2	11.343	83.24	11.343	83.94	11.343	108.36		11.343	95.36	11.343	74.26	11.343	143.5	11.343	75.9	11.343	149.24
	11.349	123.2	11.349	83.06	11.349	442.78	11.349	78.04	11.349	76.38		11.349	91.08	11.349	97.94	11.349	83.02	11.349	83.96	11.349	83.62	11.349	108.6		11.349	95.62	11.349	74.84	11.349	141.6	11.349	76.28	11.349	146.64
	11.356	122.14	11.356	82.88	11.356	442.6	11.356	77.3	11.356	76.92		11.356	90.66	11.356	95.94	11.356	83.78	11.356	83.18	11.356	82.76	11.356	108.18		11.356	95.76	11.356	74.98	11.356	140.7	11.356	76.36	11.356	144.04
	11.363	122.44	11.363	82.02	11.363	438.94	11.363	77.08	11.363	76.98		11.363	91.34	11.363	95.14	11.363	83.8	11.363	83.84	11.363	81.94	11.363	107.92		11.363	96.14	11.363	75.08	11.363	138.64	11.363	76.7	11.363	139.32
	11.37	124.74	11.37	82.2	11.37	437.9	11.37	76.64	11.37	76.9		11.37	92.9	11.37	95.02	11.37	83.98	11.37	83.94	11.37	81.86	11.37	109.12		11.37	95.66	11.37	75.26	11.37	138.36	11.37	76.76	11.37	140.18
	11.377	127.22	11.377	82.26	11.377	436.62	11.377	76.18	11.377	76.84		11.377	93.66	11.377	94.52	11.377	84.28	11.377	83.5	11.377	80.74	11.377	109.4		11.377	95.9	11.377	75.32	11.377	138.94	11.377	76.8	11.377	140.64
	11.383	128.32	11.383	82.58	11.383	433.94	11.383	76.06	11.383	76.52		11.383	93.56	11.383	93.68	11.383	83.76	11.383	83.56	11.383	80.16	11.383	108.94		11.383	97.18	11.383	75.7	11.383	139.84	11.383	76.82	11.383	142.58
	11.39	128.84	11.39	83.06	11.39	428	11.39	75.5	11.39	76.58		11.39	93.1	11.39	92.5	11.39	83.76	11.39	82.94	11.39	79.74	11.39	108.54		11.39	97.98	11.39	75.86	11.39	139.34	11.39	76.6	11.39	142.82
	11.397	128.16	11.397	83.24	11.397	427.02	11.397	75.12	11.397	76.58		11.397	92.52	11.397	91.26	11.397	83.36	11.397	81.16	11.397	79.86	11.397	108.52		11.397	97.64	11.397	75.72	11.397	141.04	11.397	76.4	11.397	148.24
	11.404	127.42	11.404	83.68	11.404	427.56	11.404	75.06	11.404	76.32		11.404	92.4	11.404	91.44	11.404	83.18	11.404	81.62	11.404	79.04	11.404	108.8		11.404	98.3	11.404	75.76	11.404	140.84	11.404	76.34	11.404	149.64
	11.411	127.18	11.411	84.64	11.411	427.26	11.411	75.5	11.411	76.32		11.411	91.58	11.411	91.22	11.411	83.18	11.411	82.08	11.411	79.2	11.411	108.92		11.411	99.14	11.411	75.42	11.411	144.72	11.411	75.9	11.411	152.44
	11.417	126.86	11.417	84.7	11.417	432.3	11.417	75.92	11.417	76.56		11.417	90.86	11.417	91.08	11.417	82.42	11.417	83.06	11.417	79.28	11.417	109.38		11.417	100.8	11.417	75.52	11.417	147.6	11.417	75.82	11.417	154.64
	11.424	127.12	11.424	85.12	11.424	438.72	11.424	76.22	11.424	76.64		11.424	89.42	11.424	91.8	11.424	82.46	11.424	82.82	11.424	79.64	11.424	109.08		11.424	101.36	11.424	75.48	11.424	149.06	11.424	75.38	11.424	157.62
	11.431	125.74	11.431	84.38	11.431	438.3	11.431	76.16	11.431	76.66		11.431	87.8	11.431	91.28	11.431	82.08	11.431	83.66	11.431	79.44	11.431	107.32		11.431	101.68	11.431	75.72	11.431	153.08	11.431	75.28	11.431	160.52
	11.438	125.08	11.438	84.6	11.438	438.38	11.438	76.28	11.438	76.98		11.438	87.44	11.438	90.74	11.438	81.38	11.438	84.86	11.438	79.18	11.438	107.64		11.438	101.32	11.438	75.96	11.438	155.64	11.438	75.46	11.438	161.24
	11.445	125.4	11.445	84.38	11.445	443.72	11.445	76.7	11.445	77.1		11.445	87.9	11.445	91.4	11.445	81.44	11.445	85.08	11.445	79.72	11.445	106.94		11.445	100.98	11.445	75.76	11.445	154.24	11.445	75.36	11.445	163.88
	11.451	126.98	11.451	84.68	11.451	451.68	11.451	77.04	11.451	76.46		11.451	89.14	11.451	91.64	11.451	81.56	11.451	85.24	11.451	79.9	11.451	106.62		11.451	101.92	11.451	76	11.451	156.9	11.451	75.7	11.451	170.72
	11.458	127.26	11.458	84.48	11.458	457.94	11.458	77	11.458	76.28		11.458	89.46	11.458	91.6	11.458	82.1	11.458	85.18	11.458	80.16	11.458	106.06		11.458	103.72	11.458	76.26	11.458	155.88	11.458	75.84	11.458	173.54
	11.465	126.8	11.465	84.46	11.465	466.22	11.465	76.94	11.465	75.92		11.465	89.96	11.465	91.82	11.465	82.66	11.465	84.68	11.465	80.88	11.465	105.62		11.465	102.76	11.465	76.24	11.465	154.58	11.465	76.22	11.465	176.08
	11.472	126.26	11.472	84.88	11.472	470.58	11.472	76.3	11.472	75.58		11.472	90.54	11.472	92.3	11.472	82.98	11.472	83.22	11.472	81.14	11.472	105.04		11.472	102.16	11.472	76.16	11.472	151.64	11.472	76.44	11.472	174.32
	11.478	127.18	11.478	85.22	11.478	469.02	11.478	76.4	11.478	75.04		11.478	90.7	11.478	92.06	11.478	84.24	11.478	82.86	11.478	81.3	11.478	102.98		11.478	100.3	11.478	76.3	11.478	147.64	11.478	76.5	11.478	174.3
	11.485	126.76	11.485	85.42	11.485	471.32	11.485	76.64	11.485	75.02		11.485	89.9	11.485	92.72	11.485	83.94	11.485	82.2	11.485	81.24	11.485	103.32		11.485	99.38	11.485	76.5	11.485	145.64	11.485	76.42	11.485	169.82
	11.492	125.64	11.492	86.2	11.492	480.44	11.492	76.66	11.492	75.66		11.492	90.36	11.492	93.34	11.492	84.62	11.492	81.38	11.492	81.54	11.492	102.74		11.492	97.72	11.492	76.34	11.492	140.4	11.492	76.44	11.492	161.12
	11.499	123.96	11.499	86.14	11.499	485.98	11.499	76.76	11.499	75.78		11.499	89.58	11.499	93.14	11.499	84.78	11.499	80.92	11.499	82.34	11.499	102.2		11.499	95.46	11.499	76.48	11.499	134.94	11.499	76.38	11.499	155.18
	11.506	124.66	11.506	86.14	11.506	484.64	11.506	76.32	11.506	76.24		11.506	88.32	11.506	93.74	11.506	84.84	11.506	81	11.506	82.24	11.506	102.58		11.506	93.48	11.506	76.68	11.506	132.18	11.506	76.26	11.506	145.94
	11.512	124.3	11.512	85.5	11.512	484.88	11.512	76.2	11.512	76.86		11.512	86.48	11.512	94.26	11.512	84.04	11.512	81.22	11.512	82.1	11.512	102.4		11.512	91.14	11.512	76.52	11.512	125.64	11.512	75.76	11.512	134.56
	11.519	125.38	11.519	85.62	11.519	479.54	11.519	76.36	11.519	77.08		11.519	86.28	11.519	94.9	11.519	83.36	11.519	81.7	11.519	81.7	11.519	104.94		11.519	88.22	11.519	76.52	11.519	119.74	11.519	75.44	11.519	125.64
	11.526	125.84	11.526	84.94	11.526	472.78	11.526	76.48	11.526	77.16		11.526	86.3	11.526	94.84	11.526	82.14	11.526	82.3	11.526	81.48	11.526	105.98		11.526	86.66	11.526	76.5	11.526	116.46	11.526	75.16	11.526	118.34
	11.533	125.36	11.533	84.32	11.533	471	11.533	76.34	11.533	77.26		11.533	86.82	11.533	94.82	11.533	81.34	11.533	82.64	11.533	81.58	11.533	106.36		11.533	84.82	11.533	76.32	11.533	112.94	11.533	75.08	11.533	115.14
	11.54	124.86	11.54	84.4	11.54	474.02	11.54	76.28	11.54	77.08		11.54	87.14	11.54	94.88	11.54	80.52	11.54	82.96	11.54	81.58	11.54	107.16		11.54	83.34	11.54	76.08	11.54	110.26	11.54	75.04	11.54	109.98
	11.546	125.4	11.546	83.56	11.546	472.44	11.546	76.18	11.546	76.78		11.546	88.04	11.546	92.92	11.546	81.1	11.546	83.8	11.546	81.26	11.546	108.18		11.546	82.32	11.546	76.2	11.546	108.44	11.546	75	11.546	106.74
	11.553	125.66	11.553	83.2	11.553	469.6	11.553	76.46	11.553	75.86		11.553	87.72	11.553	93.54	11.553	80.68	11.553	83.64	11.553	80.82	11.553	109.3		11.553	81.38	11.553	75.94	11.553	106.52	11.553	74.96	11.553	106.36
	11.56	126.14	11.56	83.22	11.56	458.78	11.56	76.8	11.56	75.4		11.56	88.46	11.56	93.52	11.56	80.88	11.56	83.3	11.56	79.62	11.56	108.44		11.56	81.1	11.56	75.64	11.56	106.08	11.56	74.76	11.56	104.2
	11.567	126.3	11.567	82.82	11.567	454.14	11.567	77	11.567	74.96		11.567	88.38	11.567	93.22	11.567	81.28	11.567	83.06	11.567	79.34	11.567	107.96		11.567	80.62	11.567	75.4	11.567	105.26	11.567	74.78	11.567	102.14
	11.573	126.86	11.573	83.32	11.573	445.92	11.573	76.98	11.573	75.16		11.573	88.34	11.573	93.12	11.573	81.8	11.573	83.3	11.573	79.52	11.573	107.68		11.573	80.28	11.573	75.32	11.573	104.84	11.573	74.96	11.573	101.48
	11.58	127.84	11.58	83.48	11.58	448.66	11.58	76.92	11.58	75.26		11.58	88.64	11.58	92.46	11.58	81.68	11.58	82.98	11.58	79.76	11.58	105.12		11.58	80.24	11.58	75.16	11.58	105.72	11.58	75	11.58	101.4
	11.587	128.02	11.587	83.62	11.587	446.06	11.587	76.78	11.587	75.32		11.587	87.38	11.587	92.68	11.587	81.74	11.587	82.78	11.587	80.78	11.587	104.58		11.587	80.82	11.587	75.12	11.587	105.04	11.587	75	11.587	101.96
	11.594	128.88	11.594	84.72	11.594	443.4	11.594	77.08	11.594	76.24		11.594	87.54	11.594	93.38	11.594	81.72	11.594	83.22	11.594	81.3	11.594	105.42		11.594	80.54	11.594	75.3	11.594	103.62	11.594	74.96	11.594	100.8
	11.601	129.16	11.601	84.58	11.601	442.28	11.601	76.78	11.601	76.68		11.601	87.74	11.601	92.92	11.601	81.84	11.601	83.22	11.601	81.84	11.601	105.46		11.601	81.72	11.601	75.1	11.601	103.12	11.601	75	11.601	103.34
	11.607	128.38	11.607	84.72	11.607	439.88	11.607	76.56	11.607	76.86		11.607	87.66	11.607	92.18	11.607	81.28	11.607	83.1	11.607	82.92	11.607	104.3		11.607	82.6	11.607	74.62	11.607	101.54	11.607	74.98	11.607	105.54
	11.614	128.88	11.614	84.72	11.614	433.04	11.614	76.4	11.614	76.94		11.614	88.1	11.614	90.96	11.614	81.16	11.614	84.08	11.614	83.26	11.614	104.76		11.614	83.52	11.614	74.64	11.614	102.84	11.614	74.84	11.614	105.96
	11.621	126.82	11.621	85.06	11.621	440.16	11.621	76.32	11.621	77.26		11.621	88.98	11.621	90.78	11.621	80.44	11.621	83.86	11.621	84	11.621	105.3		11.621	83.76	11.621	74.7	11.621	105.08	11.621	74.8	11.621	108.16
	11.628	124.1	11.628	84.82	11.628	436.64	11.628	76.52	11.628	77.76		11.628	89	11.628	90.36	11.628	79.7	11.628	84.06	11.628	83.68	11.628	105.32		11.628	84.86	11.628	74.68	11.628	107.18	11.628	74.9	11.628	111.48
	11.635	122.56	11.635	84.54	11.635	440.78	11.635	76.42	11.635	78.16		11.635	88.46	11.635	90.04	11.635	79.64	11.635	83.7	11.635	82.98	11.635	105.42		11.635	86.32	11.635	74.66	11.635	109.36	11.635	75.04	11.635	114.32
	11.641	119.58	11.641	83.9	11.641	434.68	11.641	76.34	11.641	78.72		11.641	86.78	11.641	91.2	11.641	79.62	11.641	83.7	11.641	82.64	11.641	105.62		11.641	88	11.641	74.6	11.641	111.3	11.641	75.1	11.641	117.9
	11.648	120.52	11.648	83.02	11.648	432.36	11.648	76.24	11.648	79.56		11.648	86.52	11.648	91.5	11.648	79.52	11.648	83.42	11.648	81.46	11.648	105.1		11.648	89.2	11.648	74.52	11.648	115.86	11.648	75.14	11.648	121.74
	11.655	118.84	11.655	81.36	11.655	436.86	11.655	75.92	11.655	78.82		11.655	85.72	11.655	91.1	11.655	80.36	11.655	83.32	11.655	81.14	11.655	103.42		11.655	91.52	11.655	74.24	11.655	119.9	11.655	75.16	11.655	126.48
	11.662	117.74	11.662	80.96	11.662	431.96	11.662	76.06	11.662	78.86		11.662	84.96	11.662	91.8	11.662	80.42	11.662	83.08	11.662	80.72	11.662	102.6		11.662	93.9	11.662	74.24	11.662	123.6	11.662	75.54	11.662	129.62
	11.669	117.5	11.669	80.96	11.669	433.34	11.669	75.98	11.669	78.86		11.669	83.76	11.669	92.6	11.669	81.08	11.669	83.58	11.669	80.06	11.669	102.64		11.669	95.78	11.669	74.22	11.669	125.08	11.669	75.64	11.669	133.9
	11.675	116.46	11.675	80.52	11.675	436.96	11.675	75.94	11.675	78.62		11.675	83.32	11.675	92.26	11.675	81.78	11.675	83.1	11.675	80.12	11.675	102.78		11.675	97.42	11.675	74.2	11.675	126.18	11.675	76.58	11.675	139.34
	11.682	119.66	11.682	80.16	11.682	433.36	11.682	75.54	11.682	77.84		11.682	82.58	11.682	92.78	11.682	82.06	11.682	83.18	11.682	80.18	11.682	102.48		11.682	98.48	11.682	74.16	11.682	128.02	11.682	77.04	11.682	142.88
	11.689	119.14	11.689	81.02	11.689	435.16	11.689	75.32	11.689	76.84		11.689	84.14	11.689	92.9	11.689	82.18	11.689	82.52	11.689	81.2	11.689	103.02		11.689	98.82	11.689	74.34	11.689	129.96	11.689	77.26	11.689	147.42
	11.696	118.28	11.696	81.2	11.696	430.16	11.696	75.4	11.696	75.86		11.696	84.78	11.696	93.12	11.696	81.62	11.696	82.08	11.696	82.46	11.696	102.38		11.696	99.12	11.696	74.54	11.696	132.92	11.696	77.56	11.696	153.72
	11.702	118.82	11.702	81.42	11.702	428.32	11.702	75.44	11.702	75.5		11.702	86.36	11.702	93.18	11.702	80.96	11.702	81.92	11.702	83.26	11.702	103.84		11.702	98.92	11.702	74.58	11.702	133.8	11.702	77.82	11.702	156.16
	11.709	116.14	11.709	82.66	11.709	425.32	11.709	75.34	11.709	74.94		11.709	88.58	11.709	92.48	11.709	81.1	11.709	81.14	11.709	83.48	11.709	104.68		11.709	98.78	11.709	74.62	11.709	135.06	11.709	77.96	11.709	160.72
	11.716	117.48	11.716	82.78	11.716	418.4	11.716	75.52	11.716	75.2		11.716	88.96	11.716	92.7	11.716	80.06	11.716	80.94	11.716	83.48	11.716	104.9		11.716	99.14	11.716	74.68	11.716	137.48	11.716	77.94	11.716	162.84
	11.723	115.94	11.723	82.68	11.723	417.4	11.723	75.96	11.723	75.24		11.723	89.68	11.723	93.96	11.723	79.74	11.723	80.98	11.723	83.54	11.723	104.56		11.723	98.66	11.723	74.98	11.723	137.92	11.723	77.42	11.723	166.4
	11.73	115.14	11.73	82.82	11.73	412.12	11.73	76.38	11.73	75.54		11.73	90.32	11.73	94.38	11.73	79.68	11.73	80.86	11.73	83.56	11.73	103.88		11.73	98.78	11.73	75.02	11.73	141.92	11.73	77.14	11.73	169.6
	11.736	114.24	11.736	83.3	11.736	404.8	11.736	76.34	11.736	75.64		11.736	90.12	11.736	94.28	11.736	79.86	11.736	81.1	11.736	82.68	11.736	103.28		11.736	99.48	11.736	75.04	11.736	142.1	11.736	76.1	11.736	171.12
	11.743	113.1	11.743	83.2	11.743	402.3	11.743	76.64	11.743	75.68		11.743	90.24	11.743	94.04	11.743	80.8	11.743	81.1	11.743	82.48	11.743	103.12		11.743	100.34	11.743	75.08	11.743	141.8	11.743	75.78	11.743	172.7
	11.75	114.2	11.75	82.78	11.75	393.66	11.75	76.58	11.75	75.84		11.75	89.72	11.75	93.28	11.75	82	11.75	81.28	11.75	81.42	11.75	101.48		11.75	100.94	11.75	74.9	11.75	142.78	11.75	75.54	11.75	171.96
	11.757	114.56	11.757	83.5	11.757	387.9	11.757	76.38	11.757	76.02		11.757	89.42	11.757	93.68	11.757	82.88	11.757	81.12	11.757	80.1	11.757	101.3		11.757	102.56	11.757	74.96	11.757	143.4	11.757	75.32	11.757	171.28
	11.764	114.24	11.764	83.46	11.764	383.48	11.764	76.18	11.764	75.8		11.764	88.94	11.764	93.66	11.764	83.64	11.764	81.3	11.764	79.38	11.764	98.8		11.764	103.52	11.764	74.98	11.764	143.78	11.764	75.2	11.764	174.68
	11.77	117.12	11.77	82.82	11.77	379.7	11.77	76.2	11.77	75.88		11.77	87.12	11.77	94.88	11.77	83.02	11.77	81.86	11.77	79.74	11.77	99.28		11.77	103.34	11.77	75.08	11.77	143.34	11.77	75.1	11.77	175.28
	11.777	116.46	11.777	82.88	11.777	377.12	11.777	75.98	11.777	75.72		11.777	87.42	11.777	94.52	11.777	83.46	11.777	82.32	11.777	80.06	11.777	101		11.777	103.68	11.777	75.26	11.777	145.12	11.777	75.1	11.777	177.8
	11.784	117.16	11.784	83.12	11.784	374.72	11.784	75.54	11.784	76.14		11.784	87.22	11.784	92.9	11.784	83.74	11.784	82.32	11.784	80.2	11.784	101.9		11.784	103.16	11.784	75.06	11.784	145.34	11.784	75.1	11.784	177.32
	11.791	118.34	11.791	82.26	11.791	374.2	11.791	75.24	11.791	76		11.791	88.02	11.791	91.9	11.791	83.94	11.791	81.92	11.791	79.8	11.791	101.8		11.791	104.02	11.791	75.1	11.791	143.64	11.791	75.1	11.791	177.28
	11.797	118.42	11.797	81.4	11.797	373.9	11.797	75.78	11.797	76.04		11.797	87.8	11.797	91.54	11.797	83.78	11.797	81.72	11.797	80.28	11.797	101.28		11.797	103.66	11.797	75.26	11.797	145	11.797	75.22	11.797	178.38
	11.804	117.24	11.804	80.74	11.804	370.88	11.804	75.86	11.804	76.12		11.804	87.66	11.804	91.64	11.804	82.9	11.804	81.86	11.804	80.02	11.804	103.32		11.804	103.96	11.804	75.18	11.804	144.2	11.804	75.14	11.804	181.2
	11.811	117.24	11.811	80.48	11.811	370.8	11.811	76.18	11.811	76.1		11.811	87.22	11.811	91.58	11.811	82.24	11.811	81.5	11.811	80.86	11.811	104.56		11.811	103.82	11.811	75.2	11.811	145.38	11.811	75.34	11.811	181.58
	11.818	116.9	11.818	79.68	11.818	366.02	11.818	76.74	11.818	75.96		11.818	88.2	11.818	91.28	11.818	81.98	11.818	81	11.818	80.8	11.818	104.26		11.818	102.24	11.818	75.16	11.818	145.34	11.818	75.3	11.818	179.02
	11.825	116.64	11.825	79.92	11.825	364.78	11.825	77.06	11.825	76		11.825	87.44	11.825	91.08	11.825	81.3	11.825	80.2	11.825	80.66	11.825	105.06		11.825	102.8	11.825	75.16	11.825	148.1	11.825	75.6	11.825	177.68
	11.831	114.78	11.831	79.82	11.831	362.6	11.831	76.94	11.831	75.68		11.831	88.4	11.831	91.22	11.831	81.62	11.831	80.22	11.831	80.36	11.831	104.5		11.831	104.66	11.831	75.02	11.831	149.2	11.831	75.68	11.831	178.06
	11.838	115.04	11.838	80.02	11.838	356.64	11.838	77.02	11.838	75.82		11.838	88.34	11.838	91.12	11.838	81.4	11.838	79.4	11.838	80.08	11.838	105.02		11.838	104.04	11.838	75.74	11.838	148.08	11.838	75.66	11.838	176.14
	11.845	115.28	11.845	79.78	11.845	351.48	11.845	76.88	11.845	75.38		11.845	89.22	11.845	92.42	11.845	80.66	11.845	79.28	11.845	80.42	11.845	104.92		11.845	104.38	11.845	75.94	11.845	148.2	11.845	76.06	11.845	173.9
	11.852	114.5	11.852	81.4	11.852	354.08	11.852	77.08	11.852	75.74		11.852	88.8	11.852	93.18	11.852	79.92	11.852	80.1	11.852	80.72	11.852	105.26		11.852	103.32	11.852	76.06	11.852	150.66	11.852	76.4	11.852	171.68
	11.859	114.22	11.859	82.46	11.859	356.46	11.859	76.58	11.859	75.9		11.859	90.64	11.859	93.2	11.859	79.66	11.859	80.22	11.859	81	11.859	104.06		11.859	102.38	11.859	76.18	11.859	151.84	11.859	76.3	11.859	171.76
	11.865	112.74	11.865	83.14	11.865	357.74	11.865	76.26	11.865	75.86		11.865	91.28	11.865	92.9	11.865	80	11.865	80.88	11.865	80.92	11.865	102.1		11.865	101.02	11.865	76.2	11.865	153.68	11.865	76.3	11.865	172.5
	11.872	112.56	11.872	83.1	11.872	359.18	11.872	76.04	11.872	76.28		11.872	91.6	11.872	94.02	11.872	80.06	11.872	82.16	11.872	80.9	11.872	102.16		11.872	100.3	11.872	76.44	11.872	153.84	11.872	76.06	11.872	173.02
	11.879	112.24	11.879	83.12	11.879	360.64	11.879	75.72	11.879	76.42		11.879	91.06	11.879	94.46	11.879	79.84	11.879	83.48	11.879	81.56	11.879	102.8		11.879	99.74	11.879	76.46	11.879	155.7	11.879	75.86	11.879	174.78
	11.886	111.72	11.886	82.76	11.886	358.76	11.886	75.5	11.886	76.58		11.886	91.52	11.886	94.1	11.886	80.18	11.886	84.26	11.886	82.06	11.886	102.82		11.886	98.4	11.886	76.4	11.886	156.32	11.886	75.8	11.886	174.98
	11.893	110.98	11.893	82.44	11.893	358.36	11.893	75.4	11.893	76.62		11.893	90.08	11.893	93.88	11.893	79.78	11.893	83.86	11.893	82.02	11.893	101.04		11.893	97.34	11.893	76.26	11.893	155.88	11.893	75.88	11.893	174
	11.899	110.8	11.899	82.22	11.899	363.18	11.899	75.22	11.899	76.44		11.899	90.08	11.899	94.04	11.899	79.38	11.899	84.64	11.899	82.04	11.899	99.2		11.899	97.56	11.899	75.42	11.899	155.46	11.899	75.96	11.899	172.94
	11.906	112.8	11.906	82.16	11.906	366.18	11.906	75.38	11.906	76.2		11.906	89	11.906	92.74	11.906	79.42	11.906	84.76	11.906	81.78	11.906	99.52		11.906	97.82	11.906	75.34	11.906	156.52	11.906	75.58	11.906	174.12
	11.913	114.28	11.913	81.66	11.913	363.44	11.913	75.28	11.913	76.1		11.913	88.96	11.913	92.68	11.913	79.74	11.913	83.68	11.913	82	11.913	98.86		11.913	99.34	11.913	75.5	11.913	155.24	11.913	75.3	11.913	173.22
	11.92	113.6	11.92	81.44	11.92	362.76	11.92	75.24	11.92	76.2		11.92	86.74	11.92	92.9	11.92	79.54	11.92	83.24	11.92	82.06	11.92	99.38		11.92	101.08	11.92	75.28	11.92	152.98	11.92	75.32	11.92	171.66
	11.926	114.92	11.926	81.52	11.926	364.94	11.926	75.24	11.926	76.88		11.926	87.1	11.926	91.64	11.926	80.4	11.926	82.36	11.926	82.14	11.926	99.5		11.926	103.14	11.926	75.3	11.926	155.46	11.926	75.44	11.926	169.4
	11.933	115.14	11.933	81.66	11.933	368.7	11.933	75.06	11.933	76.42		11.933	87.08	11.933	90.98	11.933	80.5	11.933	81.48	11.933	81.78	11.933	99.18		11.933	104.16	11.933	75	11.933	155.32	11.933	75.42	11.933	168.52
	11.94	114.76	11.94	81.66	11.94	369.88	11.94	74.86	11.94	76.66		11.94	87.12	11.94	90.7	11.94	80.84	11.94	80.94	11.94	81.2	11.94	99.18		11.94	104.94	11.94	75	11.94	155.38	11.94	75.38	11.94	169.08
	11.947	115.68	11.947	82.4	11.947	370.2	11.947	74.9	11.947	76.9		11.947	87.86	11.947	90.62	11.947	81.46	11.947	80.44	11.947	80.98	11.947	99.48		11.947	106.46	11.947	75.24	11.947	153.64	11.947	75.08	11.947	170.9
	11.954	115.84	11.954	82.32	11.954	371.76	11.954	74.76	11.954	76.98		11.954	89.1	11.954	89.74	11.954	81.64	11.954	80.58	11.954	81.3	11.954	100.46		11.954	106.9	11.954	75.3	11.954	154.3	11.954	74.94	11.954	173.48
	11.96	115.52	11.96	81.82	11.96	366.4	11.96	74.54	11.96	76.84		11.96	88.3	11.96	90.14	11.96	81.74	11.96	80.28	11.96	81.32	11.96	100		11.96	106.22	11.96	75.26	11.96	155.02	11.96	74.8	11.96	179.42
	11.967	113	11.967	81.86	11.967	363.24	11.967	74.68	11.967	76.9		11.967	88.48	11.967	91.14	11.967	81.58	11.967	80.58	11.967	81.6	11.967	98.32		11.967	106.58	11.967	75.28	11.967	156.54	11.967	74.94	11.967	181.18
	11.974	111.94	11.974	81.44	11.974	362.74	11.974	74.6	11.974	76.38		11.974	88.16	11.974	90.6	11.974	81.38	11.974	80.76	11.974	81.42	11.974	98.88		11.974	106.76	11.974	75.2	11.974	158.48	11.974	74.96	11.974	184.96
	11.981	111.62	11.981	81.38	11.981	363.5	11.981	74.98	11.981	75.96		11.981	89.94	11.981	91.66	11.981	81.02	11.981	81.12	11.981	81.12	11.981	98.2		11.981	106.78	11.981	75.2	11.981	158.86	11.981	74.96	11.981	184.12
	11.988	110.36	11.988	80.92	11.988	359.64	11.988	75.06	11.988	75.18		11.988	89.1	11.988	91.8	11.988	80.04	11.988	81.82	11.988	80.64	11.988	97.36		11.988	105.44	11.988	75.1	11.988	156.94	11.988	74.9	11.988	183.32
	11.994	109.42	11.994	80.9	11.994	356	11.994	75.24	11.994	75.24		11.994	89.5	11.994	91.22	11.994	79.64	11.994	81.74	11.994	80.32	11.994	96.86		11.994	104.6	11.994	75.36	11.994	156.8	11.994	75.18	11.994	183.32
	12.001	110.84	12.001	81.06	12.001	354.78	12.001	75.52	12.001	75.16		12.001	89.1	12.001	90.56	12.001	79.8	12.001	82.14	12.001	80.46	12.001	96.2		12.001	103.36	12.001	75.18	12.001	155.48	12.001	75.44	12.001	181.18
	12.008	109.4	12.008	80.08	12.008	350.72	12.008	76.1	12.008	75.5		12.008	87.84	12.008	90.54	12.008	79.28	12.008	82.2	12.008	80	12.008	95.98		12.008	101.9	12.008	75.14	12.008	155.56	12.008	75.52	12.008	179.56
	12.015	109.26	12.015	79.64	12.015	346.82	12.015	76.46	12.015	75.58		12.015	86.6	12.015	90.5	12.015	79.16	12.015	81.94	12.015	79.24	12.015	96.42		12.015	100.56	12.015	75.22	12.015	152.7	12.015	75.54	12.015	178.64
	12.021	110	12.021	79.6	12.021	346.14	12.021	76.88	12.021	75.76		12.021	86.96	12.021	89.36	12.021	79.6	12.021	81.52	12.021	78.58	12.021	97.06		12.021	100.1	12.021	75.24	12.021	150.48	12.021	75.54	12.021	173.38
	12.028	111.84	12.028	79.98	12.028	345.54	12.028	76.62	12.028	75.58		12.028	86.46	12.028	87.74	12.028	80.28	12.028	81.46	12.028	78.46	12.028	97.66		12.028	97.1	12.028	75.26	12.028	147.02	12.028	75.42	12.028	172.36
	12.035	112.54	12.035	79.66	12.035	344.62	12.035	76.72	12.035	75.62		12.035	86.58	12.035	87.12	12.035	80.28	12.035	81.58	12.035	78.48	12.035	96.52		12.035	94.86	12.035	75.22	12.035	142.04	12.035	75.36	12.035	169.2
	12.042	116.66	12.042	80	12.042	342.64	12.042	76.44	12.042	75.46		12.042	84.66	12.042	84.88	12.042	81.02	12.042	81.1	12.042	78.6	12.042	95.82		12.042	92.28	12.042	75.16	12.042	142.38	12.042	75.3	12.042	170.78
	12.049	117.66	12.049	80.54	12.049	345	12.049	76.58	12.049	75.4		12.049	84.48	12.049	84.62	12.049	81.12	12.049	80.46	12.049	79.72	12.049	94.38		12.049	91.14	12.049	75.08	12.049	141.48	12.049	75.28	12.049	170.04
	12.055	120.26	12.055	80.52	12.055	345.72	12.055	76.34	12.055	75.14		12.055	84.42	12.055	86.32	12.055	80.86	12.055	80.74	12.055	80.32	12.055	92.88		12.055	91.2	12.055	74.76	12.055	141.38	12.055	75.16	12.055	170.46
	12.062	120	12.062	80.74	12.062	348.02	12.062	76.08	12.062	75.12		12.062	85	12.062	87.02	12.062	80.82	12.062	79.92	12.062	80.68	12.062	92.68		12.062	90.62	12.062	74.74	12.062	143.32	12.062	75.32	12.062	167.72
	12.069	121.06	12.069	80.62	12.069	353.6	12.069	75.42	12.069	74.84		12.069	85.08	12.069	87.9	12.069	81	12.069	80.02	12.069	81.34	12.069	92.88		12.069	90.06	12.069	74.58	12.069	143.28	12.069	75.42	12.069	163.56
	12.076	120.42	12.076	80.3	12.076	353.34	12.076	75.4	12.076	74.92		12.076	85.18	12.076	88.3	12.076	81.28	12.076	80.18	12.076	81.94	12.076	92.76		12.076	89.96	12.076	74.52	12.076	142.26	12.076	75.5	12.076	158.6
	12.083	119.5	12.083	80.26	12.083	354.38	12.083	75.62	12.083	74.94		12.083	84.22	12.083	88.74	12.083	81.14	12.083	80.62	12.083	81.98	12.083	92.5		12.083	90.4	12.083	74.56	12.083	140.04	12.083	75.62	12.083	157.7
	12.089	117.54	12.089	79.74	12.089	357.22	12.089	75.7	12.089	75.1		12.089	83.86	12.089	90.16	12.089	80.64	12.089	80.28	12.089	81.8	12.089	93.06		12.089	92.6	12.089	74.6	12.089	138.34	12.089	75.56	12.089	156.74
	12.096	115.84	12.096	79.98	12.096	359.78	12.096	75.76	12.096	75.04		12.096	83.04	12.096	91.08	12.096	81.18	12.096	80.12	12.096	82.72	12.096	93.9		12.096	92.58	12.096	74.72	12.096	136.6	12.096	75.5	12.096	155.1
	12.103	114.46	12.103	79.8	12.103	365.1	12.103	75.86	12.103	75.22		12.103	83.4	12.103	92.06	12.103	80.64	12.103	79.9	12.103	82.58	12.103	94.32		12.103	92.92	12.103	74.82	12.103	133.88	12.103	75.42	12.103	152.12
	12.11	115.06	12.11	80.36	12.11	364.92	12.11	75.8	12.11	75.14		12.11	83.52	12.11	93.06	12.11	80.34	12.11	80.16	12.11	82	12.11	94.84		12.11	93.12	12.11	74.88	12.11	132.7	12.11	75.42	12.11	154.04
	12.117	112.82	12.117	80.54	12.117	360.34	12.117	75.84	12.117	75.1		12.117	83.18	12.117	91.46	12.117	80.78	12.117	80.24	12.117	82	12.117	96.5		12.117	92.24	12.117	74.9	12.117	131.36	12.117	75.24	12.117	151.9
	12.123	112.82	12.123	80.04	12.123	357.38	12.123	75.8	12.123	74.72		12.123	82.94	12.123	90.98	12.123	80.8	12.123	80.74	12.123	81.74	12.123	96.58		12.123	93.2	12.123	74.92	12.123	128.7	12.123	74.92	12.123	152.36
	12.13	111.54	12.13	80.52	12.13	349.7	12.13	75.94	12.13	74.56		12.13	83.08	12.13	91.4	12.13	80.8	12.13	81.26	12.13	81.2	12.13	95.84		12.13	92.44	12.13	74.9	12.13	129.22	12.13	74.96	12.13	154.02
	12.137	111.94	12.137	80.86	12.137	341.32	12.137	75.82	12.137	74.84		12.137	82.78	12.137	90.92	12.137	80.6	12.137	81	12.137	81.22	12.137	95.98		12.137	91.72	12.137	74.84	12.137	132.44	12.137	74.96	12.137	153.56
	12.144	112.2	12.144	80.36	12.144	329.4	12.144	75.62	12.144	74.96		12.144	83.22	12.144	90.12	12.144	80.18	12.144	80.68	12.144	81.02	12.144	95.56		12.144	90.98	12.144	74.7	12.144	134.64	12.144	74.86	12.144	152.24
	12.15	111.9	12.15	79.7	12.15	318.26	12.15	75.64	12.15	75.02		12.15	83.72	12.15	89.6	12.15	80.2	12.15	80.32	12.15	80.7	12.15	95.42		12.15	89.6	12.15	74.56	12.15	134	12.15	74.84	12.15	148.08
	12.157	111.3	12.157	79.28	12.157	301.02	12.157	75.56	12.157	75.2		12.157	83.88	12.157	88.8	12.157	79.84	12.157	80.16	12.157	79.72	12.157	95.66		12.157	90.16	12.157	74.36	12.157	133.92	12.157	74.8	12.157	145.2
	12.164	107.76	12.164	78.78	12.164	285.54	12.164	75.34	12.164	75.12		12.164	83.92	12.164	88.04	12.164	80.08	12.164	80.58	12.164	79.42	12.164	95.72		12.164	91.1	12.164	74.46	12.164	132.62	12.164	74.74	12.164	141.12
	12.171	105.06	12.171	77.8	12.171	268.64	12.171	75.38	12.171	75.4		12.171	84.2	12.171	87.3	12.171	80.44	12.171	79.8	12.171	78.84	12.171	96.54		12.171	91.26	12.171	74.48	12.171	129.92	12.171	74.92	12.171	136.4
	12.178	104.36	12.178	77.24	12.178	258.5	12.178	75.34	12.178	75.8		12.178	85.16	12.178	88.2	12.178	80.38	12.178	80.12	12.178	78.58	12.178	95		12.178	90.82	12.178	74.6	12.178	127.5	12.178	74.96	12.178	133.92
	12.184	103.04	12.184	77.28	12.184	244.08	12.184	75.44	12.184	75.86		12.184	85.52	12.184	88.96	12.184	80.56	12.184	79.92	12.184	78.9	12.184	94.98		12.184	89.46	12.184	74.64	12.184	125.74	12.184	75.1	12.184	129.12
	12.191	102.82	12.191	77.1	12.191	233.52	12.191	75.6	12.191	75.84		12.191	85.78	12.191	87.62	12.191	81	12.191	79.52	12.191	78.72	12.191	96.78		12.191	89.06	12.191	74.7	12.191	123.08	12.191	75.08	12.191	123.42
	12.198	101.14	12.198	76.68	12.198	224.36	12.198	75.68	12.198	75.48		12.198	86.36	12.198	87.36	12.198	80.94	12.198	80.06	12.198	79.12	12.198	97.74		12.198	89.3	12.198	74.7	12.198	120.24	12.198	75.12	12.198	120.9
	12.205	99.42	12.205	76.54	12.205	214.96	12.205	75.84	12.205	75.26		12.205	87.04	12.205	87.9	12.205	81.16	12.205	79.98	12.205	79.82	12.205	98.54		12.205	88.42	12.205	75.3	12.205	118.4	12.205	75.1	12.205	117.7
	12.212	98.86	12.212	76.54	12.212	201.22	12.212	76.04	12.212	75		12.212	87.06	12.212	86.9	12.212	80.8	12.212	80.62	12.212	80.44	12.212	98.06		12.212	87.74	12.212	75.4	12.212	116.74	12.212	75.06	12.212	114.38
	12.218	97.3	12.218	77.24	12.218	192.34	12.218	76.04	12.218	74.78		12.218	86.96	12.218	87.9	12.218	80.8	12.218	81	12.218	81.12	12.218	96.74		12.218	86.46	12.218	75.44	12.218	115.56	12.218	74.98	12.218	112.44
	12.225	97.6	12.225	77.72	12.225	183.22	12.225	76	12.225	74.94		12.225	87.72	12.225	88.36	12.225	80.74	12.225	80.4	12.225	81.5	12.225	95.96		12.225	85.2	12.225	75.4	12.225	113.84	12.225	74.88	12.225	110.32
	12.232	95.86	12.232	77.64	12.232	178.78	12.232	75.7	12.232	74.64		12.232	87.24	12.232	88.2	12.232	80.02	12.232	80.32	12.232	82.14	12.232	94.7		12.232	84.76	12.232	75.42	12.232	112.58	12.232	74.48	12.232	107.72
	12.239	94.62	12.239	78.12	12.239	176.3	12.239	75.72	12.239	74.34		12.239	87.28	12.239	87.32	12.239	80.2	12.239	79.56	12.239	81.86	12.239	94.56		12.239	84.5	12.239	75.66	12.239	111.56	12.239	74.6	12.239	106.92
	12.245	95	12.245	77.72	12.245	174.24	12.245	75.38	12.245	74.44		12.245	87.16	12.245	87.42	12.245	80.18	12.245	79.66	12.245	81.14	12.245	93.6		12.245	84.44	12.245	75.62	12.245	110.36	12.245	74.54	12.245	108.56
	12.252	95.8	12.252	77.84	12.252	172.1	12.252	75.08	12.252	74.46		12.252	88.08	12.252	87.82	12.252	80.36	12.252	79.88	12.252	80.88	12.252	93.08		12.252	84.22	12.252	75.58	12.252	109.58	12.252	74.6	12.252	108.1
	12.259	95.9	12.259	77.98	12.259	176.92	12.259	74.98	12.259	74.46		12.259	88.96	12.259	87.66	12.259	80.74	12.259	79.78	12.259	80.06	12.259	93.28		12.259	83.28	12.259	75.68	12.259	108.62	12.259	74.64	12.259	107.86
	12.266	96.1	12.266	78.34	12.266	179.82	12.266	74.66	12.266	74.42		12.266	88.34	12.266	88.56	12.266	80.9	12.266	79.72	12.266	80.06	12.266	94.4		12.266	83.82	12.266	75.14	12.266	108.54	12.266	74.68	12.266	107.5
	12.273	98.72	12.273	78.3	12.273	188.92	12.273	74.86	12.273	74.4		12.273	88.58	12.273	89.48	12.273	81.4	12.273	79.08	12.273	80.04	12.273	94.54		12.273	84.62	12.273	75.14	12.273	111.46	12.273	74.7	12.273	107.92
	12.279	101.1	12.279	77.64	12.279	198.06	12.279	74.88	12.279	74.42		12.279	88.44	12.279	88.16	12.279	81.22	12.279	78.58	12.279	80.52	12.279	97.28		12.279	85.14	12.279	75.2	12.279	113.08	12.279	74.7	12.279	108.12
	12.286	101.9	12.286	77.52	12.286	207.32	12.286	75	12.286	74.06		12.286	87.74	12.286	88.04	12.286	80.98	12.286	78.52	12.286	81.14	12.286	99.46		12.286	85.78	12.286	75.1	12.286	115.4	12.286	74.68	12.286	109.32
	12.293	105.46	12.293	77.82	12.293	214.04	12.293	75.12	12.293	74.5		12.293	88.4	12.293	89.3	12.293	81.06	12.293	78.4	12.293	81.36	12.293	100.42		12.293	87.08	12.293	75.02	12.293	117.64	12.293	74.66	12.293	112.34
	12.3	105	12.3	77.5	12.3	226.72	12.3	74.92	12.3	74.56		12.3	87.16	12.3	90.64	12.3	81.68	12.3	78.16	12.3	81.7	12.3	101.06		12.3	87.68	12.3	74.7	12.3	118.2	12.3	74.68	12.3	113.7
	12.307	103.8	12.307	77.8	12.307	237.78	12.307	74.92	12.307	74.86		12.307	86.98	12.307	91.24	12.307	82.08	12.307	77.94	12.307	82.94	12.307	100.6		12.307	88.62	12.307	74.84	12.307	119.08	12.307	74.7	12.307	116.24
	12.313	104.26	12.313	77.58	12.313	249.04	12.313	74.84	12.313	74.98		12.313	85.92	12.313	92.04	12.313	81.94	12.313	77.8	12.313	83.86	12.313	101.46		12.313	89.04	12.313	75	12.313	120.94	12.313	74.68	12.313	121.18
	12.32	104.86	12.32	77.44	12.32	258.46	12.32	74.9	12.32	75.04		12.32	84.6	12.32	93.46	12.32	82.9	12.32	78.48	12.32	83.56	12.32	101		12.32	89.64	12.32	74.9	12.32	122.02	12.32	74.68	12.32	124.88
	12.327	105.32	12.327	77.64	12.327	270.02	12.327	74.86	12.327	75.24		12.327	84.64	12.327	93.44	12.327	82.84	12.327	79.38	12.327	82.86	12.327	100		12.327	89.64	12.327	75.04	12.327	123.02	12.327	74.7	12.327	129.12
	12.334	104.04	12.334	78.92	12.334	277.98	12.334	74.7	12.334	75.24		12.334	83.78	12.334	93.56	12.334	82.46	12.334	80.02	12.334	82.08	12.334	99.44		12.334	89.68	12.334	75.18	12.334	123.2	12.334	74.94	12.334	133.3
	12.341	106.62	12.341	80.22	12.341	286.14	12.341	75.08	12.341	75.12		12.341	83.76	12.341	94.1	12.341	82.7	12.341	80.62	12.341	81.42	12.341	98.18		12.341	91.52	12.341	75.14	12.341	125.58	12.341	74.98	12.341	135.1
	12.347	107.76	12.347	81.04	12.347	295.42	12.347	74.98	12.347	75.76		12.347	83.94	12.347	95.1	12.347	82.6	12.347	80.72	12.347	81.62	12.347	96.88		12.347	92.4	12.347	75.32	12.347	127.68	12.347	75	12.347	136.28
	12.354	108.44	12.354	81.64	12.354	308.44	12.354	75.04	12.354	75.46		12.354	83.34	12.354	93.66	12.354	82.34	12.354	80.88	12.354	81.84	12.354	96.48		12.354	93.08	12.354	75.68	12.354	129.04	12.354	75.02	12.354	136.88
	12.361	110.38	12.361	82.5	12.361	311.56	12.361	75.34	12.361	75.66		12.361	83.72	12.361	92.48	12.361	80.92	12.361	80.56	12.361	81.86	12.361	96.62		12.361	94.38	12.361	75.72	12.361	132.52	12.361	74.9	12.361	137.78
	12.368	113.28	12.368	82.62	12.368	320.86	12.368	75.72	12.368	75.5		12.368	83.1	12.368	92.52	12.368	80.28	12.368	80.1	12.368	81.6	12.368	97.08		12.368	94.6	12.368	75.72	12.368	134.54	12.368	74.9	12.368	138.84
	12.374	113.4	12.374	82.38	12.374	329.92	12.374	75.74	12.374	75.52		12.374	83.34	12.374	91.82	12.374	81.32	12.374	79.44	12.374	81.28	12.374	95.9		12.374	95.32	12.374	75.62	12.374	134.52	12.374	74.9	12.374	139.5
	12.381	112.82	12.381	82.36	12.381	337.78	12.381	75.72	12.381	76		12.381	83.48	12.381	90.7	12.381	80.98	12.381	78.62	12.381	82.18	12.381	95.58		12.381	96.12	12.381	75.74	12.381	137.18	12.381	74.86	12.381	142.56
	12.388	113.38	12.388	81.98	12.388	342.86	12.388	75.72	12.388	76.08		12.388	83.62	12.388	90.08	12.388	81.62	12.388	77.82	12.388	83.18	12.388	96.1		12.388	96.26	12.388	75.76	12.388	139.72	12.388	74.84	12.388	143.76
	12.395	114.82	12.395	80.58	12.395	354.32	12.395	75.54	12.395	76.6		12.395	84.04	12.395	89.84	12.395	81.84	12.395	78.06	12.395	83.98	12.395	97.22		12.395	95.86	12.395	75.64	12.395	143.94	12.395	74.6	12.395	145.28
	12.402	112.54	12.402	79.94	12.402	358.46	12.402	75.08	12.402	76.76		12.402	84.3	12.402	89.64	12.402	81.96	12.402	78.48	12.402	84.48	12.402	97		12.402	94.54	12.402	75.58	12.402	144.88	12.402	74.62	12.402	149.76
	12.408	111.6	12.408	79.52	12.408	363.58	12.408	75.04	12.408	76.34		12.408	84.56	12.408	88.5	12.408	81.92	12.408	79.52	12.408	84.2	12.408	96.4		12.408	94.9	12.408	75.34	12.408	146.78	12.408	74.66	12.408	154.84
	12.415	112.16	12.415	80.04	12.415	362.68	12.415	74.8	12.415	76.74		12.415	85.08	12.415	89.14	12.415	81.9	12.415	79.56	12.415	83.56	12.415	96.12		12.415	95.06	12.415	75.12	12.415	148.3	12.415	74.66	12.415	156.22
	12.422	111.62	12.422	79.68	12.422	362.72	12.422	74.68	12.422	76.62		12.422	85.48	12.422	88.7	12.422	81.42	12.422	80	12.422	83.2	12.422	96.12		12.422	94.44	12.422	75.4	12.422	149.04	12.422	74.82	12.422	159.72
	12.429	110.04	12.429	79.46	12.429	360.44	12.429	74.48	12.429	76.54		12.429	85.92	12.429	88.94	12.429	81.36	12.429	80.42	12.429	83.18	12.429	96.48		12.429	95.34	12.429	75.36	12.429	148.7	12.429	74.86	12.429	162.8
	12.436	108.92	12.436	80.28	12.436	356.48	12.436	74.6	12.436	76.6		12.436	86.7	12.436	88.76	12.436	80	12.436	80.54	12.436	83.04	12.436	97.1		12.436	94.8	12.436	75.5	12.436	149.88	12.436	74.88	12.436	164.56
	12.442	111.24	12.442	79.88	12.442	353.96	12.442	74.6	12.442	76.24		12.442	86.74	12.442	87.98	12.442	79.82	12.442	80.5	12.442	82.1	12.442	97		12.442	96.1	12.442	75.56	12.442	146.8	12.442	75.24	12.442	166.12
	12.449	111.7	12.449	78.98	12.449	350.46	12.449	74.78	12.449	76.5		12.449	86.38	12.449	86.96	12.449	79.56	12.449	81.36	12.449	81.36	12.449	96.62		12.449	97.26	12.449	75.54	12.449	144.26	12.449	75.42	12.449	168.08
	12.456	111.08	12.456	79.46	12.456	341.4	12.456	74.94	12.456	76.08		12.456	86.4	12.456	86.34	12.456	79.62	12.456	80.94	12.456	81.1	12.456	96.22		12.456	98.78	12.456	75.64	12.456	140.4	12.456	75.62	12.456	169.98
	12.463	112.86	12.463	79.18	12.463	338.82	12.463	75.14	12.463	75.96		12.463	86.74	12.463	86.94	12.463	79.24	12.463	80.86	12.463	80.68	12.463	95.54		12.463	99.6	12.463	75.62	12.463	141.08	12.463	75.7	12.463	172.24
	12.469	115.36	12.469	79.82	12.469	333.96	12.469	75.1	12.469	75.8		12.469	86.1	12.469	87.16	12.469	79.46	12.469	80.32	12.469	81.24	12.469	97.28		12.469	100.14	12.469	75.58	12.469	140.4	12.469	75.74	12.469	169.68
	12.476	115.16	12.476	79.72	12.476	330.56	12.476	74.98	12.476	75.64		12.476	86.2	12.476	86.5	12.476	79.26	12.476	80.68	12.476	82.08	12.476	98.08		12.476	101.28	12.476	75.34	12.476	144.06	12.476	76.26	12.476	169.64
	12.483	116.6	12.483	80.36	12.483	322.5	12.483	74.86	12.483	76.14		12.483	86.22	12.483	87.68	12.483	79.54	12.483	80.98	12.483	82.26	12.483	97.54		12.483	102.32	12.483	75.1	12.483	148.56	12.483	76.26	12.483	167.96
	12.49	116.96	12.49	80.66	12.49	319.24	12.49	74.94	12.49	76.14		12.49	86.1	12.49	87.66	12.49	79.14	12.49	81.56	12.49	81.64	12.49	97.16		12.49	102.06	12.49	74.98	12.49	151.06	12.49	76.3	12.49	165.84
	12.497	118.04	12.497	80.54	12.497	316.7	12.497	74.88	12.497	75.88		12.497	85.44	12.497	88.52	12.497	79.16	12.497	81.38	12.497	82.36	12.497	95.82		12.497	102.84	12.497	74.88	12.497	152.46	12.497	76.26	12.497	165.76
	12.503	116.16	12.503	81.02	12.503	316.52	12.503	74.98	12.503	76.14		12.503	86.12	12.503	89.44	12.503	78.88	12.503	81.62	12.503	82.2	12.503	96.78		12.503	100.38	12.503	74.74	12.503	154.46	12.503	76.34	12.503	163.6
	12.51	113.92	12.51	81.22	12.51	313.66	12.51	74.86	12.51	76.04		12.51	87.16	12.51	90.32	12.51	78.8	12.51	81.92	12.51	81.98	12.51	98.44		12.51	99.72	12.51	74.86	12.51	157.3	12.51	76.36	12.51	164.7
	12.517	111.3	12.517	80.96	12.517	309.38	12.517	75.16	12.517	76.48		12.517	87.8	12.517	90.8	12.517	79.42	12.517	82.6	12.517	81.18	12.517	98.12		12.517	99.46	12.517	75.06	12.517	158.12	12.517	76.4	12.517	163.3
	12.524	111.38	12.524	81	12.524	309.9	12.524	75.52	12.524	76.82		12.524	87.48	12.524	90.54	12.524	79.62	12.524	82.6	12.524	80.48	12.524	98.32		12.524	101.1	12.524	75.32	12.524	154.74	12.524	76.4	12.524	161.02
	12.531	109.28	12.531	80.26	12.531	309.76	12.531	75.8	12.531	77.36		12.531	88	12.531	89.68	12.531	80.34	12.531	83.86	12.531	79.82	12.531	98.82		12.531	102.34	12.531	75.42	12.531	154.08	12.531	76.46	12.531	166.3
	12.537	107.98	12.537	80.52	12.537	306.24	12.537	75.9	12.537	77.42		12.537	88.02	12.537	89.3	12.537	80.36	12.537	83.7	12.537	79.36	12.537	98.54		12.537	101.66	12.537	75.46	12.537	149.82	12.537	75.9	12.537	169.5
	12.544	106.5	12.544	80.1	12.544	308.74	12.544	76.28	12.544	77.24		12.544	87.98	12.544	87.62	12.544	80.44	12.544	83.3	12.544	79.42	12.544	99		12.544	102.18	12.544	75.56	12.544	147.04	12.544	76.08	12.544	169.62
	12.551	104.68	12.551	80.22	12.551	312.02	12.551	76.28	12.551	77.26		12.551	87.72	12.551	86.5	12.551	80.9	12.551	83	12.551	79.38	12.551	98.38		12.551	101.92	12.551	75.56	12.551	146.86	12.551	76.16	12.551	172.9
	12.558	103.34	12.558	80.52	12.558	311.18	12.558	76.24	12.558	77.22		12.558	86.56	12.558	85.74	12.558	81.32	12.558	83.3	12.558	78.42	12.558	98.04		12.558	101.7	12.558	75.54	12.558	147.28	12.558	76.22	12.558	174.84
	12.565	103	12.565	80.38	12.565	308.18	12.565	76.22	12.565	76.96		12.565	85.34	12.565	84.94	12.565	81.5	12.565	82.74	12.565	78.7	12.565	96.74		12.565	102.96	12.565	75.46	12.565	148.74	12.565	75.9	12.565	174.3
	12.571	103.2	12.571	81.3	12.571	309.72	12.571	76.32	12.571	76.56		12.571	84.34	12.571	83.68	12.571	81.08	12.571	81.5	12.571	79.28	12.571	93.28		12.571	101.56	12.571	75.32	12.571	147.16	12.571	75.92	12.571	172.02
	12.578	103.36	12.578	80.78	12.578	307.8	12.578	76.02	12.578	76.18		12.578	83.9	12.578	82.92	12.578	80.14	12.578	80.66	12.578	79.32	12.578	92.68		12.578	99.6	12.578	75.28	12.578	146.4	12.578	76	12.578	171.58
	12.585	99.96	12.585	80.26	12.585	299.12	12.585	75.7	12.585	75.9		12.585	83.74	12.585	82.28	12.585	79.5	12.585	80.18	12.585	79.24	12.585	91.14		12.585	96.9	12.585	75.16	12.585	146.88	12.585	76.42	12.585	167.96
	12.592	99.44	12.592	80.1	12.592	291.68	12.592	75.5	12.592	75.5		12.592	83.04	12.592	82.36	12.592	78.4	12.592	78.7	12.592	78.66	12.592	87.8		12.592	95.32	12.592	75.18	12.592	143.94	12.592	76.66	12.592	162.38
	12.598	98.44	12.598	79.68	12.598	288.7	12.598	75.52	12.598	75.38		12.598	82.8	12.598	81.98	12.598	78.94	12.598	78.24	12.598	78.48	12.598	86.96		12.598	94.68	12.598	75.28	12.598	141.62	12.598	76.7	12.598	156.86
	12.605	98.3	12.605	79.48	12.605	276.44	12.605	75.12	12.605	75.04		12.605	82.42	12.605	81.7	12.605	78.4	12.605	78.26	12.605	78.48	12.605	85.6		12.605	93.62	12.605	75.14	12.605	137.64	12.605	76.64	12.605	154.28
	12.612	98.9	12.612	79.02	12.612	263.32	12.612	74.96	12.612	74.98		12.612	82.42	12.612	80.64	12.612	77.74	12.612	78.28	12.612	78.22	12.612	85.68		12.612	93.78	12.612	75.14	12.612	136.4	12.612	76.62	12.612	147.6
	12.619	99.26	12.619	78.52	12.619	260.64	12.619	74.88	12.619	75.34		12.619	82.72	12.619	80.7	12.619	77.38	12.619	78.48	12.619	78.02	12.619	85		12.619	92.92	12.619	75.08	12.619	133.06	12.619	76.64	12.619	142.54
	12.626	98.6	12.626	79.06	12.626	256.54	12.626	74.62	12.626	75		12.626	82.86	12.626	80.58	12.626	77.32	12.626	78.9	12.626	77.6	12.626	85.62		12.626	91.5	12.626	75.02	12.626	132.34	12.626	76.5	12.626	144.34
	12.632	98.22	12.632	78.58	12.632	259.24	12.632	74.38	12.632	75.02		12.632	82.22	12.632	81.08	12.632	77.36	12.632	79.3	12.632	77.12	12.632	86.38		12.632	91.7	12.632	74.88	12.632	132.26	12.632	76.28	12.632	145.56
	12.639	98.38	12.639	79.38	12.639	266.5	12.639	74.38	12.639	75.36		12.639	81.66	12.639	80.82	12.639	77.3	12.639	79.36	12.639	77.42	12.639	85.86		12.639	92.16	12.639	74.66	12.639	134.48	12.639	76.08	12.639	146.9
	12.646	99.02	12.646	79.72	12.646	279.48	12.646	74.62	12.646	75.34		12.646	81.58	12.646	80.28	12.646	77.62	12.646	79.4	12.646	77.44	12.646	86.08		12.646	92	12.646	74.6	12.646	135.06	12.646	75.62	12.646	151.98
	12.653	99.56	12.653	79.78	12.653	291.12	12.653	74.7	12.653	75.16		12.653	82.3	12.653	80.38	12.653	77.88	12.653	79.18	12.653	77.36	12.653	86.36		12.653	91.94	12.653	74.6	12.653	138.18	12.653	75.32	12.653	154.92
	12.66	100.78	12.66	79.68	12.66	306.16	12.66	74.64	12.66	75.22		12.66	81.96	12.66	80.18	12.66	77.18	12.66	79.06	12.66	77.1	12.66	86.18		12.66	92.32	12.66	74.66	12.66	143.28	12.66	75.26	12.66	157.84
	12.666	100.28	12.666	80.02	12.666	318.26	12.666	75.32	12.666	75.2		12.666	82.68	12.666	80.46	12.666	77.28	12.666	78.28	12.666	76.6	12.666	86.08		12.666	93.84	12.666	74.76	12.666	145.28	12.666	75.14	12.666	158.74
	12.673	99.78	12.673	80	12.673	324.54	12.673	75.56	12.673	75.08		12.673	82.54	12.673	80.76	12.673	77.34	12.673	77.22	12.673	76.52	12.673	85.4		12.673	94.18	12.673	74.92	12.673	146.7	12.673	75.04	12.673	162.04
	12.68	98.72	12.68	79.14	12.68	321.22	12.68	75.66	12.68	74.52		12.68	82.06	12.68	80.64	12.68	76.94	12.68	77.22	12.68	76.4	12.68	85.56		12.68	94.22	12.68	74.98	12.68	146.68	12.68	75.1	12.68	162.66
	12.687	97.78	12.687	78.34	12.687	317.24	12.687	75.96	12.687	74.48		12.687	81.6	12.687	80.14	12.687	76.9	12.687	76.94	12.687	76.42	12.687	84.06		12.687	94.48	12.687	75.36	12.687	146.22	12.687	75.12	12.687	157.2
	12.693	97.66	12.693	78.26	12.693	309.86	12.693	76.16	12.693	74.36		12.693	81.52	12.693	79.7	12.693	77.06	12.693	77.28	12.693	75.74	12.693	83.26		12.693	94.06	12.693	75.62	12.693	147.04	12.693	75.14	12.693	153.98
	12.7	98.5	12.7	78.12	12.7	305	12.7	76.06	12.7	73.98		12.7	80.84	12.7	79.92	12.7	77.54	12.7	77.72	12.7	75.4	12.7	83.04		12.7	95	12.7	75.7	12.7	144.46	12.7	75.06	12.7	151.36
	12.707	98.28	12.707	78.4	12.707	295.12	12.707	75.74	12.707	73.88		12.707	80.78	12.707	80.56	12.707	77.96	12.707	77.84	12.707	75.3	12.707	82.88		12.707	95.02	12.707	75.72	12.707	143.48	12.707	75.08	12.707	147.7
	12.714	97.68	12.714	78.48	12.714	287.9	12.714	75.8	12.714	74.02		12.714	79.76	12.714	80.42	12.714	77.9	12.714	78.42	12.714	75.52	12.714	83.06		12.714	94.14	12.714	75.68	12.714	140.54	12.714	75.06	12.714	144.84
	12.721	97.22	12.721	78.32	12.721	280.52	12.721	75.86	12.721	73.92		12.721	80.24	12.721	81.26	12.721	77.98	12.721	78.44	12.721	75.48	12.721	83.72		12.721	95.22	12.721	75.46	12.721	136.88	12.721	75.02	12.721	143.34
	12.727	98.52	12.727	78.78	12.727	280.52	12.727	75.28	12.727	73.98		12.727	79.32	12.727	80.98	12.727	77.78	12.727	78.46	12.727	75.48	12.727	83.96		12.727	94.44	12.727	75.3	12.727	136.12	12.727	74.92	12.727	143.38
	12.734	98.08	12.734	79.5	12.734	274.74	12.734	75.44	12.734	74		12.734	79.64	12.734	81.56	12.734	77.72	12.734	79.08	12.734	75.62	12.734	84.72		12.734	93.6	12.734	75.1	12.734	133.84	12.734	74.94	12.734	140.58
	12.741	99.16	12.741	79.86	12.741	272.6	12.741	75.5	12.741	74.3		12.741	80.12	12.741	81.22	12.741	77.7	12.741	78.6	12.741	76.22	12.741	84.84		12.741	95.24	12.741	75	12.741	132.16	12.741	74.8	12.741	139.08
	12.748	100.44	12.748	79.76	12.748	273.36	12.748	75.38	12.748	74.36		12.748	80.18	12.748	81.86	12.748	77.44	12.748	78.7	12.748	76.42	12.748	85.6		12.748	95.2	12.748	74.8	12.748	129.14	12.748	74.82	12.748	142.36
	12.755	99.3	12.755	79.56	12.755	275.02	12.755	75.26	12.755	74.4		12.755	80.2	12.755	81.9	12.755	77.1	12.755	78.34	12.755	76.52	12.755	86.44		12.755	95.06	12.755	74.66	12.755	127.7	12.755	74.84	12.755	142.7
	12.761	98.22	12.761	79.28	12.761	272.18	12.761	75.36	12.761	74.4		12.761	80.76	12.761	81.82	12.761	76.58	12.761	77.96	12.761	77.22	12.761	86.68		12.761	93.44	12.761	74.7	12.761	127.92	12.761	74.8	12.761	142.04
	12.768	98.82	12.768	79.16	12.768	274.44	12.768	75.34	12.768	74.46		12.768	80.5	12.768	81.16	12.768	76.02	12.768	77.56	12.768	77.18	12.768	87.12		12.768	94.26	12.768	74.72	12.768	127.2	12.768	74.78	12.768	139.82
	12.775	100.24	12.775	78.84	12.775	274.9	12.775	75.18	12.775	74.32		12.775	80.68	12.775	81.04	12.775	76.18	12.775	77.06	12.775	77.4	12.775	87.12		12.775	94.18	12.775	74.8	12.775	129.36	12.775	74.88	12.775	138.34
	12.782	101.6	12.782	79.1	12.782	275.86	12.782	75.12	12.782	74.48		12.782	81.02	12.782	80.06	12.782	76.14	12.782	77.62	12.782	77.78	12.782	86.22		12.782	92.48	12.782	74.8	12.782	131.5	12.782	74.94	12.782	139.68
	12.789	101.72	12.789	78.74	12.789	276.6	12.789	75	12.789	74.52		12.789	81.78	12.789	80.64	12.789	76.36	12.789	77.6	12.789	77.94	12.789	86.88		12.789	91.88	12.789	74.82	12.789	134.02	12.789	74.94	12.789	140.82
	12.795	103.6	12.795	78.16	12.795	289.4	12.795	74.64	12.795	74.52		12.795	81.62	12.795	80.4	12.795	76.4	12.795	76.94	12.795	77.6	12.795	86.94		12.795	91.86	12.795	74.96	12.795	137.66	12.795	74.88	12.795	143.1
	12.802	103.3	12.802	78.36	12.802	296.42	12.802	74.72	12.802	74.24		12.802	81.64	12.802	80.82	12.802	77.02	12.802	76.94	12.802	77.2	12.802	87.38		12.802	89.7	12.802	74.96	12.802	142.72	12.802	74.98	12.802	147.02
	12.809	104	12.809	78.24	12.809	299.78	12.809	74.74	12.809	74.48		12.809	82.1	12.809	80.38	12.809	76.98	12.809	77.14	12.809	76.96	12.809	87.82		12.809	90.54	12.809	74.8	12.809	145.22	12.809	75	12.809	147.8
	12.816	105.88	12.816	77.96	12.816	297.58	12.816	74.9	12.816	74.64		12.816	81.98	12.816	80.1	12.816	77.26	12.816	77.2	12.816	77	12.816	88.02		12.816	90.92	12.816	74.98	12.816	145.68	12.816	75.2	12.816	151.14
	12.822	106.06	12.822	78.54	12.822	300.72	12.822	75.1	12.822	74.7		12.822	81.62	12.822	80.82	12.822	77.48	12.822	77.3	12.822	76.46	12.822	88.66		12.822	91.24	12.822	75	12.822	146.6	12.822	75.2	12.822	155.1
	12.829	106.12	12.829	78.16	12.829	300.74	12.829	75.3	12.829	75.38		12.829	81.76	12.829	81.26	12.829	77.92	12.829	77.18	12.829	76.68	12.829	88.18		12.829	90.58	12.829	75.02	12.829	146.6	12.829	75.44	12.829	158.24
	12.836	104.9	12.836	78.02	12.836	302.7	12.836	75.34	12.836	75.68		12.836	82.04	12.836	82.06	12.836	77.86	12.836	77.2	12.836	76.38	12.836	88.28		12.836	91.84	12.836	75.1	12.836	145.7	12.836	75.76	12.836	162.46
	12.843	103.38	12.843	77.24	12.843	299.72	12.843	75.2	12.843	75.64		12.843	81.18	12.843	82.34	12.843	78.4	12.843	76.54	12.843	76.58	12.843	88.32		12.843	92.54	12.843	75.4	12.843	143.84	12.843	75.78	12.843	164.7
	12.85	103.54	12.85	76.86	12.85	297.9	12.85	75.3	12.85	75.72		12.85	81.36	12.85	82.22	12.85	78.48	12.85	77.16	12.85	76.72	12.85	87.64		12.85	92.8	12.85	75.66	12.85	143.1	12.85	75.86	12.85	164.6
	12.856	102.42	12.856	77.08	12.856	287.88	12.856	75.68	12.856	75.72		12.856	82.24	12.856	82.98	12.856	78.82	12.856	77.54	12.856	77.14	12.856	87.04		12.856	92.48	12.856	75.58	12.856	141.36	12.856	75.84	12.856	164.62
	12.863	101.02	12.863	76.94	12.863	284.02	12.863	75.74	12.863	75.64		12.863	82.5	12.863	83.46	12.863	78.6	12.863	78.08	12.863	77.2	12.863	87.14		12.863	92.82	12.863	75.64	12.863	137.18	12.863	75.62	12.863	163.18
	12.87	100.3	12.87	77.24	12.87	277.02	12.87	75.78	12.87	75.36		12.87	82.86	12.87	84.36	12.87	78.62	12.87	77.8	12.87	77.34	12.87	86.22		12.87	92.92	12.87	75.62	12.87	135.94	12.87	75.72	12.87	163.78
	12.877	98.98	12.877	77.08	12.877	274.24	12.877	75.9	12.877	75.06		12.877	83.5	12.877	84.94	12.877	79.38	12.877	78.04	12.877	77.32	12.877	86.9		12.877	93.2	12.877	75.42	12.877	132.86	12.877	75.72	12.877	161
	12.884	97.66	12.884	76.46	12.884	264.96	12.884	75.66	12.884	74.88		12.884	84	12.884	84.66	12.884	80	12.884	77.94	12.884	77.2	12.884	87.84		12.884	92.6	12.884	75.36	12.884	131.86	12.884	75.68	12.884	157.92
	12.89	97.88	12.89	76.62	12.89	263.68	12.89	75.84	12.89	74.16		12.89	83.76	12.89	85.08	12.89	80.1	12.89	78.66	12.89	77.64	12.89	88.86		12.89	93.42	12.89	75.24	12.89	131.86	12.89	75.54	12.89	154.5
	12.897	98	12.897	77.38	12.897	261.6	12.897	76.28	12.897	74.06		12.897	83.5	12.897	84.56	12.897	80.38	12.897	79.26	12.897	77.84	12.897	90.18		12.897	92.88	12.897	74.98	12.897	130.3	12.897	75.32	12.897	149.42
	12.904	98.32	12.904	77.84	12.904	261.24	12.904	76.44	12.904	74.2		12.904	84.12	12.904	84.3	12.904	80.38	12.904	79.3	12.904	77.7	12.904	91.5		12.904	92.88	12.904	74.68	12.904	128.22	12.904	75.38	12.904	144.56
	12.911	97.88	12.911	78.08	12.911	263.46	12.911	76.32	12.911	74.4		12.911	84.12	12.911	83.88	12.911	79.94	12.911	78.94	12.911	78	12.911	92.8		12.911	93.5	12.911	74.56	12.911	126.74	12.911	75.38	12.911	142.24
	12.917	97.3	12.917	78.12	12.917	272.08	12.917	76.1	12.917	74.44		12.917	83.58	12.917	83.5	12.917	79.38	12.917	79.5	12.917	78.04	12.917	94.26		12.917	93.86	12.917	74.66	12.917	125.84	12.917	75.34	12.917	139.58
	12.924	98.96	12.924	78.08	12.924	274.66	12.924	76.02	12.924	74.68		12.924	84.26	12.924	83.22	12.924	79.74	12.924	79.62	12.924	77.9	12.924	93.96		12.924	93.24	12.924	74.7	12.924	127.92	12.924	75.6	12.924	137.88
	12.931	98.16	12.931	78.14	12.931	280.94	12.931	75.94	12.931	74.66		12.931	84.2	12.931	83.12	12.931	80.92	12.931	80.22	12.931	78.24	12.931	94.5		12.931	91.96	12.931	75.02	12.931	128.86	12.931	75.42	12.931	134.58
	12.938	98.3	12.938	77.88	12.938	284.86	12.938	75.7	12.938	75.02		12.938	84.18	12.938	83.36	12.938	80.3	12.938	80.64	12.938	78.68	12.938	93.08		12.938	92.02	12.938	75.1	12.938	130.7	12.938	75.34	12.938	134.76
	12.945	98.56	12.945	77.86	12.945	289	12.945	75.66	12.945	75.18		12.945	83.86	12.945	83.58	12.945	80.18	12.945	80.96	12.945	79.3	12.945	91.24		12.945	93.06	12.945	75.16	12.945	132.12	12.945	75.48	12.945	136.2
	12.951	98.24	12.951	78.28	12.951	286.98	12.951	75.24	12.951	75.28		12.951	84.54	12.951	82.92	12.951	80.36	12.951	80.92	12.951	78.98	12.951	90.76		12.951	91.94	12.951	75.2	12.951	135.12	12.951	75.5	12.951	138.78
	12.958	99.32	12.958	77.94	12.958	289.82	12.958	74.78	12.958	75.24		12.958	84.56	12.958	82.9	12.958	80.3	12.958	80.66	12.958	78.98	12.958	90.88		12.958	92.82	12.958	75.5	12.958	136.76	12.958	75.4	12.958	140.22
	12.965	99.42	12.965	78.16	12.965	293.84	12.965	74.72	12.965	75.16		12.965	84.48	12.965	84.34	12.965	80.42	12.965	81.98	12.965	78.96	12.965	90.68		12.965	93.8	12.965	75.5	12.965	140.5	12.965	75.5	12.965	140.58
	12.972	99.3	12.972	78.42	12.972	292.84	12.972	74.92	12.972	75		12.972	84.32	12.972	85.48	12.972	81.04	12.972	82.92	12.972	79.22	12.972	91.6		12.972	93.64	12.972	75.92	12.972	144.44	12.972	75.5	12.972	142.88
	12.979	100.46	12.979	78.88	12.979	290.38	12.979	74.76	12.979	75.16		12.979	85.1	12.979	86.04	12.979	81.06	12.979	82.74	12.979	79.52	12.979	90.96		12.979	93.92	12.979	75.98	12.979	147.86	12.979	76	12.979	144.7
	12.985	99.36	12.985	79.1	12.985	294.1	12.985	74.86	12.985	75.12		12.985	85.3	12.985	86.34	12.985	80.44	12.985	82.38	12.985	79.88	12.985	92		12.985	94	12.985	76.06	12.985	149.88	12.985	75.78	12.985	147.58
	12.992	99.56	12.992	79.4	12.992	296.88	12.992	74.98	12.992	75.22		12.992	86.04	12.992	86.6	12.992	79.86	12.992	82.06	12.992	79.94	12.992	92.44		12.992	93.92	12.992	75.82	12.992	151.44	12.992	75.82	12.992	150.5
	12.999	99.34	12.999	80.12	12.999	296.8	12.999	75.2	12.999	75.12		12.999	86.76	12.999	86.32	12.999	80.08	12.999	82.06	12.999	79.84	12.999	93.26		12.999	93.84	12.999	76.02	12.999	151.98	12.999	75.74	12.999	152.04
	13.006	99.68	13.006	80.04	13.006	295.64	13.006	75.46	13.006	75		13.006	87.26	13.006	85.76	13.006	80.46	13.006	81.86	13.006	79.34	13.006	94.28		13.006	92.34	13.006	76.14	13.006	150.44	13.006	75.82	13.006	151.66
	13.013	100.78	13.013	79.4	13.013	298.64	13.013	75.86	13.013	75.22		13.013	87.54	13.013	85.3	13.013	80.44	13.013	82.62	13.013	79	13.013	93.9		13.013	92.34	13.013	76.06	13.013	148.54	13.013	75.98	13.013	151.98
	13.019	100.46	13.019	79.56	13.019	296.84	13.019	75.92	13.019	75.44		13.019	88.1	13.019	84.74	13.019	80.76	13.019	82.98	13.019	79.22	13.019	94		13.019	92.32	13.019	76.24	13.019	149.76	13.019	76.18	13.019	153.4
	13.026	102.66	13.026	79.3	13.026	297.42	13.026	76.06	13.026	75.38		13.026	88.32	13.026	83.24	13.026	80.9	13.026	82.28	13.026	79.5	13.026	93.92		13.026	91.28	13.026	76.28	13.026	148.36	13.026	76.18	13.026	154.14
	13.033	103.54	13.033	79.1	13.033	293.76	13.033	75.88	13.033	75.7		13.033	88.6	13.033	82.44	13.033	81.04	13.033	82.66	13.033	78.92	13.033	93.72		13.033	91.94	13.033	76.18	13.033	145.56	13.033	76.16	13.033	154.64
	13.04	104.56	13.04	78.68	13.04	292.12	13.04	76	13.04	75.48		13.04	88.36	13.04	81.32	13.04	81.5	13.04	83.58	13.04	79.08	13.04	94.4		13.04	91.88	13.04	76.54	13.04	143	13.04	75.72	13.04	154.9
	13.046	104.42	13.046	79.46	13.046	291	13.046	75.88	13.046	75.48		13.046	88.92	13.046	81.46	13.046	81.48	13.046	84.08	13.046	79.06	13.046	94.3		13.046	92.68	13.046	76.78	13.046	141.52	13.046	76	13.046	154.46
	13.053	105.6	13.053	79.3	13.053	288.94	13.053	75.98	13.053	75.52		13.053	89.7	13.053	81.64	13.053	81.06	13.053	85	13.053	78.98	13.053	94.28		13.053	92.96	13.053	76.92	13.053	138.1	13.053	75.96	13.053	152.68
	13.06	106.98	13.06	79.14	13.06	292.14	13.06	75.84	13.06	76.08		13.06	90.9	13.06	82.3	13.06	81.08	13.06	84.4	13.06	79.42	13.06	93.82		13.06	92.9	13.06	76.72	13.06	136.32	13.06	75.9	13.06	149.7
	13.067	106.46	13.067	79.72	13.067	295.3	13.067	75.52	13.067	76.34		13.067	91.78	13.067	83.22	13.067	81.32	13.067	84.1	13.067	79.98	13.067	94.2		13.067	94.18	13.067	76.6	13.067	135.86	13.067	75.62	13.067	149.9
	13.074	104.5	13.074	80.76	13.074	293.82	13.074	75.44	13.074	76.1		13.074	92.52	13.074	83.82	13.074	81.36	13.074	82.66	13.074	80.68	13.074	94.62		13.074	93.72	13.074	76.5	13.074	134.56	13.074	75.32	13.074	148.24
	13.08	104.38	13.08	80.7	13.08	292.42	13.08	75.56	13.08	76.1		13.08	92.68	13.08	84.44	13.08	80.9	13.08	82.48	13.08	80.24	13.08	94.68		13.08	93.04	13.08	76.04	13.08	132.1	13.08	75.68	13.08	145.5
	13.087	102.82	13.087	80.72	13.087	288.96	13.087	75.22	13.087	76.3		13.087	92.44	13.087	84.02	13.087	80.9	13.087	82.48	13.087	80.24	13.087	94.5		13.087	94.22	13.087	76	13.087	131.7	13.087	76.08	13.087	145.02
	13.094	103.14	13.094	80.82	13.094	290.2	13.094	75.6	13.094	76.3		13.094	93.18	13.094	83.9	13.094	80.76	13.094	82	13.094	80.98	13.094	94.02		13.094	95.1	13.094	75.6	13.094	132.12	13.094	76.5	13.094	144.52
	13.101	102.48	13.101	81.6	13.101	288.78	13.101	75.46	13.101	76.68		13.101	92.96	13.101	84.16	13.101	80.62	13.101	81.32	13.101	81.04	13.101	94.34		13.101	95.58	13.101	75.38	13.101	131.94	13.101	76.68	13.101	146.02
	13.108	102.18	13.108	81.4	13.108	287.26	13.108	75.5	13.108	76.74		13.108	91.56	13.108	84.48	13.108	81.32	13.108	81.22	13.108	81.04	13.108	94.44		13.108	96.2	13.108	75.2	13.108	131.28	13.108	76.64	13.108	148.22
	13.114	99.6	13.114	81.22	13.114	287.02	13.114	75.18	13.114	76.98		13.114	90.9	13.114	84.32	13.114	81.36	13.114	80.28	13.114	80.9	13.114	95.18		13.114	95.54	13.114	75.1	13.114	132.24	13.114	77.08	13.114	148.56
	13.121	97.76	13.121	80.98	13.121	286.4	13.121	75.1	13.121	76.32		13.121	89.56	13.121	84.62	13.121	81.38	13.121	80.84	13.121	80.68	13.121	95.08		13.121	95.36	13.121	75.36	13.121	133.2	13.121	77.1	13.121	151.2
	13.128	98.16	13.128	80.5	13.128	284.52	13.128	75.44	13.128	76.46		13.128	89.14	13.128	85.42	13.128	80.7	13.128	80.52	13.128	80.6	13.128	94.32		13.128	94.5	13.128	75.3	13.128	132.98	13.128	77	13.128	150.26
	13.135	98.82	13.135	79.92	13.135	286.06	13.135	75.42	13.135	76.42		13.135	88.42	13.135	85.92	13.135	80.34	13.135	80.44	13.135	80.08	13.135	93.78		13.135	95.2	13.135	75.3	13.135	134.16	13.135	77.1	13.135	148.7
	13.141	101.38	13.141	79.74	13.141	287.76	13.141	75.7	13.141	76.28		13.141	88.38	13.141	87.42	13.141	80.4	13.141	79.96	13.141	80.3	13.141	92.8		13.141	94.96	13.141	75.16	13.141	135.02	13.141	76.46	13.141	151.04
	13.148	101.84	13.148	79.64	13.148	289.8	13.148	75.78	13.148	75.92		13.148	88.44	13.148	88.3	13.148	79.6	13.148	80.2	13.148	79.6	13.148	93.8		13.148	94.78	13.148	75.06	13.148	136.08	13.148	76.24	13.148	151.12
	13.155	101.64	13.155	79.38	13.155	291.46	13.155	75.62	13.155	75.38		13.155	87.8	13.155	87.98	13.155	79.98	13.155	79.66	13.155	79.68	13.155	93.42		13.155	94.52	13.155	75.02	13.155	137.06	13.155	76.5	13.155	149.36
	13.162	101.7	13.162	78.38	13.162	291.74	13.162	75.72	13.162	74.82		13.162	88.08	13.162	87.5	13.162	80.34	13.162	80.1	13.162	79.76	13.162	93.88		13.162	95.56	13.162	75.1	13.162	138.86	13.162	77	13.162	147.94
	13.169	103.38	13.169	78.08	13.169	291.78	13.169	76.16	13.169	74.46		13.169	87.76	13.169	87.84	13.169	80.46	13.169	80.14	13.169	79.7	13.169	94.3		13.169	95.6	13.169	75.14	13.169	140.24	13.169	77.02	13.169	145.62
	13.175	105.2	13.175	78.56	13.175	292.84	13.175	76.22	13.175	74.02		13.175	86.86	13.175	87.3	13.175	80.56	13.175	80.4	13.175	79.42	13.175	93.32		13.175	95.92	13.175	75.14	13.175	141.18	13.175	76.92	13.175	148.22
	13.182	105.98	13.182	79.06	13.182	294.4	13.182	76.36	13.182	74.04		13.182	86.08	13.182	86.76	13.182	80.84	13.182	80.12	13.182	78.76	13.182	94.3		13.182	96.32	13.182	75.1	13.182	140.02	13.182	77.18	13.182	147.82
	13.189	106.02	13.189	79.76	13.189	297.76	13.189	76.42	13.189	73.82		13.189	85.08	13.189	85.58	13.189	81.26	13.189	80.2	13.189	78.96	13.189	94.5		13.189	96.76	13.189	75.34	13.189	140.44	13.189	77.16	13.189	147.76
	13.196	104.54	13.196	80.24	13.196	298.58	13.196	76.5	13.196	73.9		13.196	84.44	13.196	85.18	13.196	81.18	13.196	79.88	13.196	79.14	13.196	94.88		13.196	96	13.196	75.44	13.196	141.22	13.196	76.92	13.196	149.44
	13.203	102.62	13.203	80.84	13.203	299.34	13.203	76.2	13.203	73.9		13.203	83.82	13.203	84.24	13.203	81.28	13.203	79.8	13.203	79.66	13.203	95.2		13.203	95.74	13.203	75.46	13.203	143.22	13.203	76.74	13.203	149.94
	13.209	103.16	13.209	80.88	13.209	297.14	13.209	76.56	13.209	73.9		13.209	83.56	13.209	84.28	13.209	80.9	13.209	79.34	13.209	79.42	13.209	94.9		13.209	95.9	13.209	75.46	13.209	142.94	13.209	76.5	13.209	149.14
	13.216	103.42	13.216	80.84	13.216	295.98	13.216	76.56	13.216	74.04		13.216	83.62	13.216	84.3	13.216	80.14	13.216	79.64	13.216	79.08	13.216	95.36		13.216	96.7	13.216	75.72	13.216	141.48	13.216	76.18	13.216	152.02
	13.223	103.1	13.223	81.04	13.223	295.46	13.223	76.48	13.223	74.28		13.223	83.32	13.223	84.34	13.223	79.32	13.223	79.32	13.223	79.36	13.223	93.64		13.223	97.24	13.223	75.6	13.223	140.36	13.223	75.72	13.223	152.42
	13.23	102.28	13.23	81.24	13.23	292.86	13.23	75.84	13.23	74.34		13.23	85.12	13.23	83.16	13.23	79.02	13.23	79.4	13.23	80.24	13.23	92.54		13.23	96.78	13.23	75.58	13.23	138.24	13.23	75.94	13.23	151.12
	13.237	101.36	13.237	81.44	13.237	287.86	13.237	75.94	13.237	74.34		13.237	86.1	13.237	84.32	13.237	79.2	13.237	79.1	13.237	80.88	13.237	92.84		13.237	97.76	13.237	75.56	13.237	137.36	13.237	76.22	13.237	148.78
	13.243	101.3	13.243	82.02	13.243	286.74	13.243	75.62	13.243	74.46		13.243	86.72	13.243	84.92	13.243	78.72	13.243	78.9	13.243	81.26	13.243	92.28		13.243	97.72	13.243	75.34	13.243	136.88	13.243	76.1	13.243	150.4
	13.25	101.4	13.25	81.7	13.25	284.28	13.25	75.28	13.25	74.64		13.25	87.28	13.25	85.72	13.25	78.66	13.25	78.66	13.25	81.44	13.25	92.58		13.25	97.8	13.25	75.18	13.25	133.68	13.25	76.38	13.25	151.02
	13.257	101.6	13.257	81.76	13.257	281.72	13.257	75.32	13.257	74.56		13.257	87.54	13.257	86.64	13.257	79.36	13.257	79.1	13.257	81.74	13.257	93.4		13.257	97.46	13.257	75.38	13.257	131.92	13.257	76.38	13.257	152.9
	13.264	99.98	13.264	81.7	13.264	281.96	13.264	75.64	13.264	74.7		13.264	87.7	13.264	86.5	13.264	79.1	13.264	78.8	13.264	81.14	13.264	92.8		13.264	97.5	13.264	75.38	13.264	128.92	13.264	76.38	13.264	150.96
	13.27	99.52	13.27	81.8	13.27	282.7	13.27	75.5	13.27	74.98		13.27	87.48	13.27	86.8	13.27	79.36	13.27	79.2	13.27	81.5	13.27	93.38		13.27	95.94	13.27	76.04	13.27	129.1	13.27	76.18	13.27	151.82
	13.277	99.24	13.277	81.82	13.277	285.64	13.277	75.38	13.277	75.12		13.277	87.06	13.277	87.58	13.277	79.42	13.277	79.46	13.277	80.98	13.277	93.9		13.277	94.44	13.277	75.86	13.277	129.88	13.277	75.84	13.277	149.96
	13.284	98.4	13.284	81.78	13.284	287.38	13.284	75.42	13.284	74.98		13.284	86.84	13.284	88.14	13.284	80.44	13.284	79.4	13.284	80.66	13.284	94.66		13.284	93.2	13.284	75.9	13.284	130.04	13.284	75.76	13.284	149.18
	13.291	98.24	13.291	81.04	13.291	289.08	13.291	75.38	13.291	75.2		13.291	85.76	13.291	88.52	13.291	81.04	13.291	79.46	13.291	80.16	13.291	95.86		13.291	93.42	13.291	76.32	13.291	130.4	13.291	75.66	13.291	150.02
	13.298	98.24	13.298	80.42	13.298	287.86	13.298	75.1	13.298	75.44		13.298	85.96	13.298	87.48	13.298	81.42	13.298	79.52	13.298	80.12	13.298	95.8		13.298	94.16	13.298	76.7	13.298	129.78	13.298	75.46	13.298	151.7
	13.304	97.08	13.304	79.34	13.304	282.42	13.304	74.94	13.304	75.4		13.304	86.2	13.304	86.9	13.304	82.76	13.304	79.74	13.304	80.28	13.304	95.68		13.304	93.9	13.304	77.02	13.304	130.78	13.304	75.46	13.304	149.9
	13.311	97.08	13.311	78.88	13.311	284.16	13.311	74.64	13.311	75.3		13.311	86.1	13.311	87.1	13.311	83.34	13.311	80.38	13.311	79.8	13.311	94.62		13.311	93.44	13.311	77.04	13.311	133.06	13.311	75.2	13.311	149.32
	13.318	96.92	13.318	78.84	13.318	283.76	13.318	74.14	13.318	75.34		13.318	85.9	13.318	87.1	13.318	83.26	13.318	80	13.318	79.64	13.318	93.92		13.318	94.38	13.318	76.84	13.318	132.84	13.318	75.64	13.318	148.14
	13.325	97.76	13.325	78.82	13.325	281.52	13.325	73.8	13.325	75.26		13.325	85.52	13.325	86.76	13.325	83.26	13.325	81.08	13.325	79.5	13.325	94.1		13.325	94.14	13.325	76.96	13.325	132.74	13.325	75.92	13.325	148.32
	13.332	98.3	13.332	79.08	13.332	279.98	13.332	73.78	13.332	75		13.332	85.96	13.332	86.64	13.332	83.66	13.332	80.98	13.332	79.26	13.332	93.88		13.332	93.92	13.332	76.32	13.332	131.8	13.332	76.24	13.332	150.38
	13.338	97.94	13.338	79.42	13.338	277.36	13.338	73.76	13.338	74.76		13.338	86.14	13.338	85.86	13.338	84.22	13.338	80.82	13.338	79.16	13.338	93.84		13.338	95.12	13.338	76.26	13.338	131.78	13.338	76.4	13.338	151.32
	13.345	99.96	13.345	79.32	13.345	276.72	13.345	74.02	13.345	74.8		13.345	86.08	13.345	85.18	13.345	83.56	13.345	81.4	13.345	78.9	13.345	94.3		13.345	96.8	13.345	76.32	13.345	131.54	13.345	76.5	13.345	150.9
	13.352	100.34	13.352	80.22	13.352	277.72	13.352	74.06	13.352	74.78		13.352	85.9	13.352	84.42	13.352	83.5	13.352	81.6	13.352	78.72	13.352	92.28		13.352	97.74	13.352	75.92	13.352	131.58	13.352	76.44	13.352	151.74
	13.359	100.02	13.359	80.3	13.359	280.36	13.359	74.22	13.359	75.1		13.359	85.5	13.359	84.28	13.359	83.18	13.359	82.08	13.359	78.4	13.359	91.76		13.359	96.4	13.359	75.58	13.359	131.46	13.359	76.22	13.359	149.5
	13.365	100.78	13.365	80.76	13.365	283.76	13.365	74.24	13.365	75.5		13.365	84.88	13.365	84.58	13.365	82.04	13.365	82.66	13.365	77.76	13.365	91.48		13.365	96.02	13.365	75.3	13.365	130.8	13.365	76.14	13.365	149.24
	13.372	100.48	13.372	81.9	13.372	282.66	13.372	74.16	13.372	76.08		13.372	85.04	13.372	84.36	13.372	81.76	13.372	82.3	13.372	77.26	13.372	91.36		13.372	95.62	13.372	75.54	13.372	130.76	13.372	76	13.372	151.24
	13.379	102.4	13.379	81.7	13.379	285.16	13.379	74.36	13.379	76.18		13.379	85.14	13.379	84.62	13.379	82.06	13.379	82.22	13.379	77.26	13.379	91.3		13.379	94.32	13.379	75.7	13.379	133.76	13.379	75.66	13.379	154.98
	13.386	102.72	13.386	81.56	13.386	288.72	13.386	74.48	13.386	76.28		13.386	85.6	13.386	84.82	13.386	82.04	13.386	81.8	13.386	77.12	13.386	91.08		13.386	95.08	13.386	75.56	13.386	136	13.386	75.52	13.386	157.06
	13.393	104.42	13.393	81.12	13.393	294.14	13.393	74.56	13.393	76.48		13.393	84.98	13.393	84.52	13.393	82.06	13.393	81.32	13.393	77.98	13.393	90.88		13.393	95.04	13.393	75.66	13.393	137.6	13.393	75.22	13.393	158.56
	13.399	105.92	13.399	81.34	13.399	293.44	13.399	74.94	13.399	76.96		13.399	86.08	13.399	84.1	13.399	81.52	13.399	81.48	13.399	78.76	13.399	91.32		13.399	93.62	13.399	75.92	13.399	139.04	13.399	75.4	13.399	160.72
	13.406	107.4	13.406	81.14	13.406	294	13.406	75.1	13.406	77.08		13.406	86.92	13.406	85.56	13.406	81.58	13.406	81.5	13.406	79.38	13.406	90.7		13.406	91.64	13.406	76.08	13.406	142.66	13.406	75.34	13.406	164.5
	13.413	109.3	13.413	80.5	13.413	299.28	13.413	75.32	13.413	76.86		13.413	87.86	13.413	86.94	13.413	82.4	13.413	80.98	13.413	79.5	13.413	92.08		13.413	91.32	13.413	76.26	13.413	145.88	13.413	75.26	13.413	166.02
	13.42	112.04	13.42	80.46	13.42	302.82	13.42	75.5	13.42	76.68		13.42	88.24	13.42	87.42	13.42	83.1	13.42	80.36	13.42	79.66	13.42	93.16		13.42	92.18	13.42	76.3	13.42	147.5	13.42	75.26	13.42	166.08
	13.427	112.48	13.427	80.42	13.427	303.82	13.427	76.36	13.427	76.32		13.427	88.82	13.427	87.42	13.427	83.48	13.427	80.34	13.427	80.44	13.427	92.92		13.427	92.52	13.427	76.38	13.427	150.2	13.427	75.34	13.427	166.58
	13.433	113.32	13.433	79.42	13.433	304.8	13.433	76.62	13.433	76.14		13.433	89.02	13.433	88.04	13.433	83.6	13.433	80.16	13.433	81.44	13.433	94		13.433	92.96	13.433	76.08	13.433	150.64	13.433	75.28	13.433	164.94
	13.44	112.38	13.44	79.34	13.44	302.72	13.44	76.58	13.44	76.26		13.44	88.4	13.44	88.3	13.44	83.34	13.44	79.96	13.44	81.96	13.44	93.02		13.44	92.86	13.44	76.12	13.44	150.66	13.44	74.96	13.44	160.6
	13.447	111.88	13.447	79.44	13.447	305.94	13.447	76.66	13.447	76.74		13.447	87.8	13.447	88.76	13.447	83.22	13.447	79.7	13.447	82.02	13.447	92.7		13.447	91.5	13.447	76.2	13.447	150.8	13.447	75.26	13.447	161.84
	13.454	108.72	13.454	79.68	13.454	304.54	13.454	76.4	13.454	77.04		13.454	87.28	13.454	88.58	13.454	82.38	13.454	79.84	13.454	81.44	13.454	91.38		13.454	91.86	13.454	76.28	13.454	149.76	13.454	75.26	13.454	160.32
	13.461	106.66	13.461	78.56	13.461	305.76	13.461	76.32	13.461	76.64		13.461	86.54	13.461	89.72	13.461	81.88	13.461	79.8	13.461	81.34	13.461	90.36		13.461	92.16	13.461	76.36	13.461	149.22	13.461	75.04	13.461	160.14
	13.467	103.56	13.467	78.46	13.467	304.28	13.467	76.24	13.467	76.8		13.467	86.22	13.467	87.78	13.467	81.38	13.467	79.36	13.467	80.98	13.467	91.84		13.467	92.56	13.467	76.42	13.467	145.82	13.467	75.16	13.467	157.32
	13.474	101.74	13.474	78.3	13.474	298.32	13.474	76.28	13.474	77.1		13.474	85.3	13.474	87.96	13.474	79.96	13.474	79.84	13.474	81.58	13.474	91.28		13.474	93.06	13.474	76.62	13.474	141.3	13.474	75.26	13.474	155.78
	13.481	99.48	13.481	77.96	13.481	295.24	13.481	76.02	13.481	76.84		13.481	85.38	13.481	88.86	13.481	79.4	13.481	80.22	13.481	82.64	13.481	90.44		13.481	92.62	13.481	76.78	13.481	139.04	13.481	75.26	13.481	155.84
	13.488	99.56	13.488	77.4	13.488	293.52	13.488	75.24	13.488	77.98		13.488	85.54	13.488	88.72	13.488	79.3	13.488	79.82	13.488	82.52	13.488	90.94		13.488	92.98	13.488	76.9	13.488	135.34	13.488	75.16	13.488	151.96
	13.494	99.66	13.494	77.36	13.494	292.2	13.494	75.08	13.494	78.08		13.494	85.22	13.494	88.3	13.494	78.98	13.494	80	13.494	81.88	13.494	90.76		13.494	92.64	13.494	76.94	13.494	134.52	13.494	75.1	13.494	150.42
	13.501	100.02	13.501	77.38	13.501	290.84	13.501	75.08	13.501	78.12		13.501	85.26	13.501	87.74	13.501	78.98	13.501	80.2	13.501	81.62	13.501	91.7		13.501	91.52	13.501	76.8	13.501	131.86	13.501	75.02	13.501	149.18
	13.508	101.22	13.508	77.68	13.508	283.66	13.508	75.24	13.508	77.82		13.508	85.22	13.508	87.68	13.508	78.86	13.508	80.08	13.508	81.62	13.508	92.64		13.508	92.18	13.508	76.8	13.508	130.26	13.508	74.6	13.508	144.28
	13.515	101.68	13.515	77.32	13.515	280.5	13.515	75.44	13.515	77.38		13.515	84.98	13.515	87.64	13.515	78.66	13.515	80.72	13.515	80.98	13.515	93.08		13.515	91.38	13.515	76.54	13.515	129.28	13.515	74.56	13.515	140.46
	13.522	102.62	13.522	77.68	13.522	277.56	13.522	75.42	13.522	77.34		13.522	84.4	13.522	85.66	13.522	78.22	13.522	81.2	13.522	80.92	13.522	92.76		13.522	90.12	13.522	76.26	13.522	127.32	13.522	74.52	13.522	136.46
	13.528	102.82	13.528	77.98	13.528	275.22	13.528	75.4	13.528	77.08		13.528	83.66	13.528	85.84	13.528	77.98	13.528	81.32	13.528	81.14	13.528	91.38		13.528	89.44	13.528	76.2	13.528	124.02	13.528	74.4	13.528	132.9
	13.535	102.68	13.535	78.32	13.535	270	13.535	75.48	13.535	76.72		13.535	83.5	13.535	84.72	13.535	77.62	13.535	81.26	13.535	80.74	13.535	91.4		13.535	87.92	13.535	76	13.535	121.34	13.535	74.32	13.535	127.9
	13.542	102.74	13.542	78.58	13.542	269.96	13.542	76.02	13.542	76.52		13.542	83.02	13.542	83.98	13.542	77.5	13.542	80.7	13.542	79.48	13.542	91.88		13.542	87.68	13.542	76.18	13.542	117.08	13.542	74.3	13.542	124.2
	13.549	102.78	13.549	79.26	13.549	266.46	13.549	76.34	13.549	75.28		13.549	82.58	13.549	83.98	13.549	76.76	13.549	80.64	13.549	79.54	13.549	92.54		13.549	86.42	13.549	76.26	13.549	113.12	13.549	74.32	13.549	121.94
	13.556	101.74	13.556	79.76	13.556	263.22	13.556	77.26	13.556	75.26		13.556	82.14	13.556	83.96	13.556	77.06	13.556	80.7	13.556	79.44	13.556	92.94		13.556	86.02	13.556	76.24	13.556	109.82	13.556	74.36	13.556	119.74
[truncated: 2,423 more rows]

## Sheet: Fig. 3
																Fraction Bound
																Ligand Concentration [M]	m_tRNATyr(rep-1)	m_tRNATyr(rep-2)	m_tRNATyr(rep-3)	Ligand Concentration [M]	m_tRNATyr + 9dG(rep-1)	m_tRNATyr + 9dG(rep-2)	m_tRNATyr + 9dG(rep-3)	Ligand Concentration [M]	m_pre-tRNATyr 1-4(rep-1)	m_pre-tRNATyr 1-4(rep-2)	m_pre-tRNATyr 1-4(rep-3)	Ligand Concentration [M]	m_pre-tRNATyr 1-4 + 9dG(rep-1)	m_pre-tRNATyr 1-4 + 9dG(rep-2)	m_pre-tRNATyr 1-4 + 9dG(rep-3)
																5.71289e-05	0.86476	0.95213	1	5.75e-05	0.72322	0.72394	0.74162	5.71289e-05	1	0.93818	0.9414	4.3125e-05	0.97008	1	0.93924
																4.28467e-05	1	0.93318	0.75495	4.3125e-05	0.84968	0.90924	1	4.28467e-05	0.8455	1	1	3.23438e-05	1	0.98512	0.89152
																3.2135e-05	0.78853	1	0.96019	3.23438e-05	0.88668	0.95493	0.97012	3.2135e-05	0.72308	0.90082	0.81658	2.42578e-05	0.70305	0.9622	1
																	--	0.80545	0.60773	2.42578e-05	0.92828	1	0.95675	1.60675e-05	0.72695	0.806	0.74756	1.21289e-05	0.85496	0.85905	0.86767
																8.03375e-06	0.76768	0.65197	0.83661	1.21289e-05	1	0.99123	0.92634	8.03375e-06	0.50066	0.3346	0.6535	6.06445e-06	0.64758	0.74136	0.70718
																4.01688e-06	0.47618	0.43596	0.67051	6.06445e-06	0.83437	0.84541	0.91923	4.01688e-06	0.47712	0.34452	0.50029	3.03223e-06	0.52857	0.56939	0.61853
																2.00844e-06	0.34074	0.45619	0.65943	3.03223e-06	0.71949	0.64803	0.72453	2.00844e-06	0.41006	0.25681	0.34497	1.51611e-06	0.38027	0.44653	0.42456
																1.00422e-06	0.35453	0.38083	0.31845	1.51611e-06	0.53823	0.57145	0.62159	1.00422e-06	0.23666	0.19649	0.25514	7.5806e-07	0.26168	0.27374	0.26774
																5.0211e-07	0.14478	0.34979	0.21671	7.5806e-07	0.34939	0.36304	0.32142	5.0211e-07	0.13914	0.12681	0.13453	3.7903e-07	0.16974	0.19451	0.17128
																2.5105e-07	0.08976	0	0.23425	3.7903e-07	0.20062	0.21516	0.22538	2.5105e-07	0.16608	0.03377	0.18043	1.8951e-07	0.04993	0.16759	0.13845
																1.2553e-07	0.13023	0.22115	0.21016	1.8951e-07	0.20834	0.1051	0.2963	1.2553e-07	0.02148	0.02704	0.10395	9.476e-08	0.04812	0.05516	0.02173
																6.276e-08	0.17681	0.16377	0.28687	9.476e-08	0.09186	0.08674	0.07632	6.276e-08	0.03584	0.03829	0.09847	4.738e-08	0.07751	0.07798	0.06121
																3.138e-08	0.08368	0.19859	0.11081	4.738e-08	0.12761	0	0	3.138e-08	0.03411	0.04829	0.08564	2.369e-08	0.06812	0.03508	0.02268
																1.569e-08	0.11219	0.08926	0.19814	2.369e-08	0.07252	0.03589	0.16901	1.569e-08	0.09431	0	0.06605	1.184e-08	0.01196	0.0428	0
[truncated: 2 more rows]

## Sheet: Supplementary Fig. 2
																												Oct4						Nestin
[truncated: 10 more rows]

[truncated: 4 more sheets: Supplementary Fig. 3, Supplementary Fig. 4, Supplementary Fig. 5, Supplementary Fig. 8]
